# Supplementary material for: Systematic identification of cis-regulatory variants that cause gene expression differences in a yeast cross
Source: eLife. 2020 Nov 12;9:e62669. doi: 10.7554/eLife.62669 (PMC7685706; doi:10.7554/eLife.62669)
Supplement: Supplementary file 4. — (gzipped text file). [file elife-62669-supp4.txt.gz]

Archive with 1 entries (1 files):
- variantFeatures.txt
