# Supplementary material for: Systematic identification of cis-regulatory variants that cause gene expression differences in a yeast cross
Source: eLife. 2020 Nov 12;9:e62669. doi: 10.7554/eLife.62669 (PMC7685706; doi:10.7554/eLife.62669)
Supplement: Supplementary file 4. — (gzipped text file). [file elife-62669-supp4.txt.gz › variantFeatures.txt]

variantID	testName	causalVariant	logFC	library	SNP	geneConflict	essential	isTF	hasHumanHomolog	hasParalog	inANucleosome	RMDerived	AveExpr	numberVarsInOligo	varPosInOligo	numberOfGenes	delta_BP	delta_A	delta_T	delta_G	delta_C	delta_TATA	delta_ATG	GCContentOfOligo	GCFoldChange	expression	dNdS	dNdS_adjust	PPI	GxGLenient	GxGIntermediate	GxGStrict	distFromGene	nucleosomeScore	phastConScore	MAF	DAF	ABF2_differenceOfMax_Plus_aboveCutoff	CAT8_differenceOfMax_Plus_aboveCutoff	CST6_differenceOfMax_Plus_aboveCutoff	ECM23_differenceOfMax_Plus_aboveCutoff	EDS1_differenceOfMax_Plus_aboveCutoff	FKH2_differenceOfMax_Plus_aboveCutoff	FZF1_differenceOfMax_Plus_aboveCutoff	GIS1_differenceOfMax_Plus_aboveCutoff	GSM1_differenceOfMax_Plus_aboveCutoff	GZF3_differenceOfMax_Plus_aboveCutoff	HCM1_differenceOfMax_Plus_aboveCutoff	HMRA2_differenceOfMax_Plus_aboveCutoff	NHP10_differenceOfMax_Plus_aboveCutoff	PDR8_differenceOfMax_Plus_aboveCutoff	REB1_differenceOfMax_Plus_aboveCutoff	REI1_differenceOfMax_Plus_aboveCutoff	RSC30_differenceOfMax_Plus_aboveCutoff	RSC3_differenceOfMax_Plus_aboveCutoff	RSF2_differenceOfMax_Plus_aboveCutoff	STE12_differenceOfMax_Plus_aboveCutoff	STP3_differenceOfMax_Plus_aboveCutoff	STP4_differenceOfMax_Plus_aboveCutoff	SWI5_differenceOfMax_Plus_aboveCutoff	TOS8_differenceOfMax_Plus_aboveCutoff	USV1_differenceOfMax_Plus_aboveCutoff	YER130C_differenceOfMax_Plus_aboveCutoff	YER184C_differenceOfMax_Plus_aboveCutoff	YLR278C_differenceOfMax_Plus_aboveCutoff	YNR063W_differenceOfMax_Plus_aboveCutoff	YOX1_differenceOfMax_Plus_aboveCutoff	YPR022C_differenceOfMax_Plus_aboveCutoff	YPR196W_differenceOfMax_Plus_aboveCutoff	ACA1_differenceOfMax_Plus_aboveCutoff	ADR1_differenceOfMax_Plus_aboveCutoff	AFT1_differenceOfMax_Plus_aboveCutoff	DAL81_differenceOfMax_Plus_aboveCutoff	DAL82_differenceOfMax_Plus_aboveCutoff	DIG1_differenceOfMax_Plus_aboveCutoff	FKH1_differenceOfMax_Plus_aboveCutoff	MIG1_differenceOfMax_Plus_aboveCutoff	OPI1_differenceOfMax_Plus_aboveCutoff	PIP2_differenceOfMax_Plus_aboveCutoff	PPR1_differenceOfMax_Plus_aboveCutoff	RGM1_differenceOfMax_Plus_aboveCutoff	RTG1_differenceOfMax_Plus_aboveCutoff	SKN7_differenceOfMax_Plus_aboveCutoff	UPC2_differenceOfMax_Plus_aboveCutoff	WAR1_differenceOfMax_Plus_aboveCutoff	XBP1_differenceOfMax_Plus_aboveCutoff	AFT2_differenceOfMax_Plus_aboveCutoff	MATA2_differenceOfMax_Plus_aboveCutoff	MSN1_differenceOfMax_Plus_aboveCutoff	NRG2_differenceOfMax_Plus_aboveCutoff	ROX1_differenceOfMax_Plus_aboveCutoff	DAL80_differenceOfMax_Plus_aboveCutoff	GLN3_differenceOfMax_Plus_aboveCutoff	HAP4_differenceOfMax_Plus_aboveCutoff	MET4_differenceOfMax_Plus_aboveCutoff	MOT2_differenceOfMax_Plus_aboveCutoff	MSN2_differenceOfMax_Plus_aboveCutoff	MSN4_differenceOfMax_Plus_aboveCutoff	NDD1_differenceOfMax_Plus_aboveCutoff	RIM101_differenceOfMax_Plus_aboveCutoff	SOK2_differenceOfMax_Plus_aboveCutoff	SPT23_differenceOfMax_Plus_aboveCutoff	SPT2_differenceOfMax_Plus_aboveCutoff	STB1_differenceOfMax_Plus_aboveCutoff	STB5_differenceOfMax_Plus_aboveCutoff	SUT1_differenceOfMax_Plus_aboveCutoff	THO2_differenceOfMax_Plus_aboveCutoff	UME1_differenceOfMax_Plus_aboveCutoff	ZAP1_differenceOfMax_Plus_aboveCutoff	ABF1_differenceOfMax_Plus_aboveCutoff	ACE2_differenceOfMax_Plus_aboveCutoff	ARG81_differenceOfMax_Plus_aboveCutoff	ASH1_differenceOfMax_Plus_aboveCutoff	AZF1_differenceOfMax_Plus_aboveCutoff	CBF1_differenceOfMax_Plus_aboveCutoff	GAL4_differenceOfMax_Plus_aboveCutoff	GAT3_differenceOfMax_Plus_aboveCutoff	GCR2_differenceOfMax_Plus_aboveCutoff	GTS1_differenceOfMax_Plus_aboveCutoff	HAC1_differenceOfMax_Plus_aboveCutoff	HAP2_differenceOfMax_Plus_aboveCutoff	IME1_differenceOfMax_Plus_aboveCutoff	IXR1_differenceOfMax_Plus_aboveCutoff	JHD1_differenceOfMax_Plus_aboveCutoff	MATA1_differenceOfMax_Plus_aboveCutoff	MET32_differenceOfMax_Plus_aboveCutoff	MOT3_differenceOfMax_Plus_aboveCutoff	PDR1_differenceOfMax_Plus_aboveCutoff	RFX1_differenceOfMax_Plus_aboveCutoff	RGT1_differenceOfMax_Plus_aboveCutoff	RME1_differenceOfMax_Plus_aboveCutoff	RTG3_differenceOfMax_Plus_aboveCutoff	SKO1_differenceOfMax_Plus_aboveCutoff	SNF1_differenceOfMax_Plus_aboveCutoff	SNT2_differenceOfMax_Plus_aboveCutoff	STB2_differenceOfMax_Plus_aboveCutoff	STP1_differenceOfMax_Plus_aboveCutoff	SWI4_differenceOfMax_Plus_aboveCutoff	SWI6_differenceOfMax_Plus_aboveCutoff	THI2_differenceOfMax_Plus_aboveCutoff	URC2_differenceOfMax_Plus_aboveCutoff	YHP1_differenceOfMax_Plus_aboveCutoff	YRR1_differenceOfMax_Plus_aboveCutoff	ARG80_differenceOfMax_Plus_aboveCutoff	ARO80_differenceOfMax_Plus_aboveCutoff	ARR1_differenceOfMax_Plus_aboveCutoff	CHA4_differenceOfMax_Plus_aboveCutoff	CUP9_differenceOfMax_Plus_aboveCutoff	HMS1_differenceOfMax_Plus_aboveCutoff	INO2_differenceOfMax_Plus_aboveCutoff	MCM1_differenceOfMax_Plus_aboveCutoff	MET28_differenceOfMax_Plus_aboveCutoff	MGA1_differenceOfMax_Plus_aboveCutoff	PDR3_differenceOfMax_Plus_aboveCutoff	PHO4_differenceOfMax_Plus_aboveCutoff	PUT3_differenceOfMax_Plus_aboveCutoff	RAP1_differenceOfMax_Plus_aboveCutoff	SMP1_differenceOfMax_Plus_aboveCutoff	UGA3_differenceOfMax_Plus_aboveCutoff	YAP3_differenceOfMax_Plus_aboveCutoff	YAP5_differenceOfMax_Plus_aboveCutoff	CUP2_differenceOfMax_Plus_aboveCutoff	GAL80_differenceOfMax_Plus_aboveCutoff	HAP5_differenceOfMax_Plus_aboveCutoff	HSF1_differenceOfMax_Plus_aboveCutoff	INO4_differenceOfMax_Plus_aboveCutoff	MATALPHA2_differenceOfMax_Plus_aboveCutoff	ORC1_differenceOfMax_Plus_aboveCutoff	SPT15_differenceOfMax_Plus_aboveCutoff	STB4_differenceOfMax_Plus_aboveCutoff	SUM1_differenceOfMax_Plus_aboveCutoff	UME6_differenceOfMax_Plus_aboveCutoff	YAP1_differenceOfMax_Plus_aboveCutoff	YDR026C_differenceOfMax_Plus_aboveCutoff	BAS1_differenceOfMax_Plus_aboveCutoff	CAD1_differenceOfMax_Plus_aboveCutoff	CIN5_differenceOfMax_Plus_aboveCutoff	CRZ1_differenceOfMax_Plus_aboveCutoff	ERT1_differenceOfMax_Plus_aboveCutoff	GCN4_differenceOfMax_Plus_aboveCutoff	GCR1_differenceOfMax_Plus_aboveCutoff	HAP1_differenceOfMax_Plus_aboveCutoff	HAP3_differenceOfMax_Plus_aboveCutoff	LEU3_differenceOfMax_Plus_aboveCutoff	MAC1_differenceOfMax_Plus_aboveCutoff	MBP1_differenceOfMax_Plus_aboveCutoff	MET31_differenceOfMax_Plus_aboveCutoff	NRG1_differenceOfMax_Plus_aboveCutoff	PHD1_differenceOfMax_Plus_aboveCutoff	RLM1_differenceOfMax_Plus_aboveCutoff	RPH1_differenceOfMax_Plus_aboveCutoff	RPN4_differenceOfMax_Plus_aboveCutoff	SIP4_differenceOfMax_Plus_aboveCutoff	TEC1_differenceOfMax_Plus_aboveCutoff	TYE7_differenceOfMax_Plus_aboveCutoff	YAP6_differenceOfMax_Plus_aboveCutoff	YAP7_differenceOfMax_Plus_aboveCutoff	RDS2_differenceOfMax_Plus_aboveCutoff	YGR067C_differenceOfMax_Plus_aboveCutoff	YML081W_differenceOfMax_Plus_aboveCutoff	ASG1_differenceOfMax_Plus_aboveCutoff	CEP3_differenceOfMax_Plus_aboveCutoff	DOT6_differenceOfMax_Plus_aboveCutoff	ECM22_differenceOfMax_Plus_aboveCutoff	FHL1_differenceOfMax_Plus_aboveCutoff	GAT1_differenceOfMax_Plus_aboveCutoff	GAT4_differenceOfMax_Plus_aboveCutoff	HAL9_differenceOfMax_Plus_aboveCutoff	LYS14_differenceOfMax_Plus_aboveCutoff	MIG2_differenceOfMax_Plus_aboveCutoff	MIG3_differenceOfMax_Plus_aboveCutoff	NDT80_differenceOfMax_Plus_aboveCutoff	NHP6A_differenceOfMax_Plus_aboveCutoff	NHP6B_differenceOfMax_Plus_aboveCutoff	OAF1_differenceOfMax_Plus_aboveCutoff	PHO2_differenceOfMax_Plus_aboveCutoff	RDR1_differenceOfMax_Plus_aboveCutoff	RDS1_differenceOfMax_Plus_aboveCutoff	SFL1_differenceOfMax_Plus_aboveCutoff	SFP1_differenceOfMax_Plus_aboveCutoff	SRD1_differenceOfMax_Plus_aboveCutoff	STB3_differenceOfMax_Plus_aboveCutoff	STP2_differenceOfMax_Plus_aboveCutoff	SUT2_differenceOfMax_Plus_aboveCutoff	TBF1_differenceOfMax_Plus_aboveCutoff	TBS1_differenceOfMax_Plus_aboveCutoff	TEA1_differenceOfMax_Plus_aboveCutoff	TOD6_differenceOfMax_Plus_aboveCutoff	YKL222C_differenceOfMax_Plus_aboveCutoff	YLL054C_differenceOfMax_Plus_aboveCutoff	YPR013C_differenceOfMax_Plus_aboveCutoff	YPR015C_differenceOfMax_Plus_aboveCutoff	YRM1_differenceOfMax_Plus_aboveCutoff	ABF2_differenceOfMeans_Plus_aboveCutoff	CAT8_differenceOfMeans_Plus_aboveCutoff	CST6_differenceOfMeans_Plus_aboveCutoff	ECM23_differenceOfMeans_Plus_aboveCutoff	EDS1_differenceOfMeans_Plus_aboveCutoff	FKH2_differenceOfMeans_Plus_aboveCutoff	FZF1_differenceOfMeans_Plus_aboveCutoff	GIS1_differenceOfMeans_Plus_aboveCutoff	GSM1_differenceOfMeans_Plus_aboveCutoff	GZF3_differenceOfMeans_Plus_aboveCutoff	HCM1_differenceOfMeans_Plus_aboveCutoff	HMRA2_differenceOfMeans_Plus_aboveCutoff	NHP10_differenceOfMeans_Plus_aboveCutoff	PDR8_differenceOfMeans_Plus_aboveCutoff	REB1_differenceOfMeans_Plus_aboveCutoff	REI1_differenceOfMeans_Plus_aboveCutoff	RSC30_differenceOfMeans_Plus_aboveCutoff	RSC3_differenceOfMeans_Plus_aboveCutoff	RSF2_differenceOfMeans_Plus_aboveCutoff	STE12_differenceOfMeans_Plus_aboveCutoff	STP3_differenceOfMeans_Plus_aboveCutoff	STP4_differenceOfMeans_Plus_aboveCutoff	SWI5_differenceOfMeans_Plus_aboveCutoff	TOS8_differenceOfMeans_Plus_aboveCutoff	USV1_differenceOfMeans_Plus_aboveCutoff	YER130C_differenceOfMeans_Plus_aboveCutoff	YER184C_differenceOfMeans_Plus_aboveCutoff	YLR278C_differenceOfMeans_Plus_aboveCutoff	YNR063W_differenceOfMeans_Plus_aboveCutoff	YOX1_differenceOfMeans_Plus_aboveCutoff	YPR022C_differenceOfMeans_Plus_aboveCutoff	YPR196W_differenceOfMeans_Plus_aboveCutoff	ACA1_differenceOfMeans_Plus_aboveCutoff	ADR1_differenceOfMeans_Plus_aboveCutoff	AFT1_differenceOfMeans_Plus_aboveCutoff	DAL81_differenceOfMeans_Plus_aboveCutoff	DAL82_differenceOfMeans_Plus_aboveCutoff	DIG1_differenceOfMeans_Plus_aboveCutoff	FKH1_differenceOfMeans_Plus_aboveCutoff	MIG1_differenceOfMeans_Plus_aboveCutoff	OPI1_differenceOfMeans_Plus_aboveCutoff	PIP2_differenceOfMeans_Plus_aboveCutoff	PPR1_differenceOfMeans_Plus_aboveCutoff	RGM1_differenceOfMeans_Plus_aboveCutoff	RTG1_differenceOfMeans_Plus_aboveCutoff	SKN7_differenceOfMeans_Plus_aboveCutoff	UPC2_differenceOfMeans_Plus_aboveCutoff	WAR1_differenceOfMeans_Plus_aboveCutoff	XBP1_differenceOfMeans_Plus_aboveCutoff	AFT2_differenceOfMeans_Plus_aboveCutoff	MATA2_differenceOfMeans_Plus_aboveCutoff	MSN1_differenceOfMeans_Plus_aboveCutoff	NRG2_differenceOfMeans_Plus_aboveCutoff	ROX1_differenceOfMeans_Plus_aboveCutoff	DAL80_differenceOfMeans_Plus_aboveCutoff	GLN3_differenceOfMeans_Plus_aboveCutoff	HAP4_differenceOfMeans_Plus_aboveCutoff	MET4_differenceOfMeans_Plus_aboveCutoff	MOT2_differenceOfMeans_Plus_aboveCutoff	MSN2_differenceOfMeans_Plus_aboveCutoff	MSN4_differenceOfMeans_Plus_aboveCutoff	NDD1_differenceOfMeans_Plus_aboveCutoff	RIM101_differenceOfMeans_Plus_aboveCutoff	SOK2_differenceOfMeans_Plus_aboveCutoff	SPT23_differenceOfMeans_Plus_aboveCutoff	SPT2_differenceOfMeans_Plus_aboveCutoff	STB1_differenceOfMeans_Plus_aboveCutoff	STB5_differenceOfMeans_Plus_aboveCutoff	SUT1_differenceOfMeans_Plus_aboveCutoff	THO2_differenceOfMeans_Plus_aboveCutoff	UME1_differenceOfMeans_Plus_aboveCutoff	ZAP1_differenceOfMeans_Plus_aboveCutoff	ABF1_differenceOfMeans_Plus_aboveCutoff	ACE2_differenceOfMeans_Plus_aboveCutoff	ARG81_differenceOfMeans_Plus_aboveCutoff	ASH1_differenceOfMeans_Plus_aboveCutoff	AZF1_differenceOfMeans_Plus_aboveCutoff	CBF1_differenceOfMeans_Plus_aboveCutoff	GAL4_differenceOfMeans_Plus_aboveCutoff	GAT3_differenceOfMeans_Plus_aboveCutoff	GCR2_differenceOfMeans_Plus_aboveCutoff	GTS1_differenceOfMeans_Plus_aboveCutoff	HAC1_differenceOfMeans_Plus_aboveCutoff	HAP2_differenceOfMeans_Plus_aboveCutoff	IME1_differenceOfMeans_Plus_aboveCutoff	IXR1_differenceOfMeans_Plus_aboveCutoff	JHD1_differenceOfMeans_Plus_aboveCutoff	MATA1_differenceOfMeans_Plus_aboveCutoff	MET32_differenceOfMeans_Plus_aboveCutoff	MOT3_differenceOfMeans_Plus_aboveCutoff	PDR1_differenceOfMeans_Plus_aboveCutoff	RFX1_differenceOfMeans_Plus_aboveCutoff	RGT1_differenceOfMeans_Plus_aboveCutoff	RME1_differenceOfMeans_Plus_aboveCutoff	RTG3_differenceOfMeans_Plus_aboveCutoff	SKO1_differenceOfMeans_Plus_aboveCutoff	SNF1_differenceOfMeans_Plus_aboveCutoff	SNT2_differenceOfMeans_Plus_aboveCutoff	STB2_differenceOfMeans_Plus_aboveCutoff	STP1_differenceOfMeans_Plus_aboveCutoff	SWI4_differenceOfMeans_Plus_aboveCutoff	SWI6_differenceOfMeans_Plus_aboveCutoff	THI2_differenceOfMeans_Plus_aboveCutoff	URC2_differenceOfMeans_Plus_aboveCutoff	YHP1_differenceOfMeans_Plus_aboveCutoff	YRR1_differenceOfMeans_Plus_aboveCutoff	ARG80_differenceOfMeans_Plus_aboveCutoff	ARO80_differenceOfMeans_Plus_aboveCutoff	ARR1_differenceOfMeans_Plus_aboveCutoff	CHA4_differenceOfMeans_Plus_aboveCutoff	CUP9_differenceOfMeans_Plus_aboveCutoff	HMS1_differenceOfMeans_Plus_aboveCutoff	INO2_differenceOfMeans_Plus_aboveCutoff	MCM1_differenceOfMeans_Plus_aboveCutoff	MET28_differenceOfMeans_Plus_aboveCutoff	MGA1_differenceOfMeans_Plus_aboveCutoff	PDR3_differenceOfMeans_Plus_aboveCutoff	PHO4_differenceOfMeans_Plus_aboveCutoff	PUT3_differenceOfMeans_Plus_aboveCutoff	RAP1_differenceOfMeans_Plus_aboveCutoff	SMP1_differenceOfMeans_Plus_aboveCutoff	UGA3_differenceOfMeans_Plus_aboveCutoff	YAP3_differenceOfMeans_Plus_aboveCutoff	YAP5_differenceOfMeans_Plus_aboveCutoff	CUP2_differenceOfMeans_Plus_aboveCutoff	GAL80_differenceOfMeans_Plus_aboveCutoff	HAP5_differenceOfMeans_Plus_aboveCutoff	HSF1_differenceOfMeans_Plus_aboveCutoff	INO4_differenceOfMeans_Plus_aboveCutoff	MATALPHA2_differenceOfMeans_Plus_aboveCutoff	ORC1_differenceOfMeans_Plus_aboveCutoff	SPT15_differenceOfMeans_Plus_aboveCutoff	STB4_differenceOfMeans_Plus_aboveCutoff	SUM1_differenceOfMeans_Plus_aboveCutoff	UME6_differenceOfMeans_Plus_aboveCutoff	YAP1_differenceOfMeans_Plus_aboveCutoff	YDR026C_differenceOfMeans_Plus_aboveCutoff	BAS1_differenceOfMeans_Plus_aboveCutoff	CAD1_differenceOfMeans_Plus_aboveCutoff	CIN5_differenceOfMeans_Plus_aboveCutoff	CRZ1_differenceOfMeans_Plus_aboveCutoff	ERT1_differenceOfMeans_Plus_aboveCutoff	GCN4_differenceOfMeans_Plus_aboveCutoff	GCR1_differenceOfMeans_Plus_aboveCutoff	HAP1_differenceOfMeans_Plus_aboveCutoff	HAP3_differenceOfMeans_Plus_aboveCutoff	LEU3_differenceOfMeans_Plus_aboveCutoff	MAC1_differenceOfMeans_Plus_aboveCutoff	MBP1_differenceOfMeans_Plus_aboveCutoff	MET31_differenceOfMeans_Plus_aboveCutoff	NRG1_differenceOfMeans_Plus_aboveCutoff	PHD1_differenceOfMeans_Plus_aboveCutoff	RLM1_differenceOfMeans_Plus_aboveCutoff	RPH1_differenceOfMeans_Plus_aboveCutoff	RPN4_differenceOfMeans_Plus_aboveCutoff	SIP4_differenceOfMeans_Plus_aboveCutoff	TEC1_differenceOfMeans_Plus_aboveCutoff	TYE7_differenceOfMeans_Plus_aboveCutoff	YAP6_differenceOfMeans_Plus_aboveCutoff	YAP7_differenceOfMeans_Plus_aboveCutoff	RDS2_differenceOfMeans_Plus_aboveCutoff	YGR067C_differenceOfMeans_Plus_aboveCutoff	YML081W_differenceOfMeans_Plus_aboveCutoff	ASG1_differenceOfMeans_Plus_aboveCutoff	CEP3_differenceOfMeans_Plus_aboveCutoff	DOT6_differenceOfMeans_Plus_aboveCutoff	ECM22_differenceOfMeans_Plus_aboveCutoff	FHL1_differenceOfMeans_Plus_aboveCutoff	GAT1_differenceOfMeans_Plus_aboveCutoff	GAT4_differenceOfMeans_Plus_aboveCutoff	HAL9_differenceOfMeans_Plus_aboveCutoff	LYS14_differenceOfMeans_Plus_aboveCutoff	MIG2_differenceOfMeans_Plus_aboveCutoff	MIG3_differenceOfMeans_Plus_aboveCutoff	NDT80_differenceOfMeans_Plus_aboveCutoff	NHP6A_differenceOfMeans_Plus_aboveCutoff	NHP6B_differenceOfMeans_Plus_aboveCutoff	OAF1_differenceOfMeans_Plus_aboveCutoff	PHO2_differenceOfMeans_Plus_aboveCutoff	RDR1_differenceOfMeans_Plus_aboveCutoff	RDS1_differenceOfMeans_Plus_aboveCutoff	SFL1_differenceOfMeans_Plus_aboveCutoff	SFP1_differenceOfMeans_Plus_aboveCutoff	SRD1_differenceOfMeans_Plus_aboveCutoff	STB3_differenceOfMeans_Plus_aboveCutoff	STP2_differenceOfMeans_Plus_aboveCutoff	SUT2_differenceOfMeans_Plus_aboveCutoff	TBF1_differenceOfMeans_Plus_aboveCutoff	TBS1_differenceOfMeans_Plus_aboveCutoff	TEA1_differenceOfMeans_Plus_aboveCutoff	TOD6_differenceOfMeans_Plus_aboveCutoff	YKL222C_differenceOfMeans_Plus_aboveCutoff	YLL054C_differenceOfMeans_Plus_aboveCutoff	YPR013C_differenceOfMeans_Plus_aboveCutoff	YPR015C_differenceOfMeans_Plus_aboveCutoff	YRM1_differenceOfMeans_Plus_aboveCutoff	ABF2_deltaSignificantBindingSites_Plus_aboveCutoff	CAT8_deltaSignificantBindingSites_Plus_aboveCutoff	CST6_deltaSignificantBindingSites_Plus_aboveCutoff	ECM23_deltaSignificantBindingSites_Plus_aboveCutoff	EDS1_deltaSignificantBindingSites_Plus_aboveCutoff	FKH2_deltaSignificantBindingSites_Plus_aboveCutoff	FZF1_deltaSignificantBindingSites_Plus_aboveCutoff	GIS1_deltaSignificantBindingSites_Plus_aboveCutoff	GSM1_deltaSignificantBindingSites_Plus_aboveCutoff	GZF3_deltaSignificantBindingSites_Plus_aboveCutoff	HCM1_deltaSignificantBindingSites_Plus_aboveCutoff	HMRA2_deltaSignificantBindingSites_Plus_aboveCutoff	NHP10_deltaSignificantBindingSites_Plus_aboveCutoff	PDR8_deltaSignificantBindingSites_Plus_aboveCutoff	REB1_deltaSignificantBindingSites_Plus_aboveCutoff	REI1_deltaSignificantBindingSites_Plus_aboveCutoff	RSC30_deltaSignificantBindingSites_Plus_aboveCutoff	RSC3_deltaSignificantBindingSites_Plus_aboveCutoff	RSF2_deltaSignificantBindingSites_Plus_aboveCutoff	STE12_deltaSignificantBindingSites_Plus_aboveCutoff	STP3_deltaSignificantBindingSites_Plus_aboveCutoff	STP4_deltaSignificantBindingSites_Plus_aboveCutoff	SWI5_deltaSignificantBindingSites_Plus_aboveCutoff	TOS8_deltaSignificantBindingSites_Plus_aboveCutoff	USV1_deltaSignificantBindingSites_Plus_aboveCutoff	YER130C_deltaSignificantBindingSites_Plus_aboveCutoff	YER184C_deltaSignificantBindingSites_Plus_aboveCutoff	YLR278C_deltaSignificantBindingSites_Plus_aboveCutoff	YNR063W_deltaSignificantBindingSites_Plus_aboveCutoff	YOX1_deltaSignificantBindingSites_Plus_aboveCutoff	YPR022C_deltaSignificantBindingSites_Plus_aboveCutoff	YPR196W_deltaSignificantBindingSites_Plus_aboveCutoff	ACA1_deltaSignificantBindingSites_Plus_aboveCutoff	ADR1_deltaSignificantBindingSites_Plus_aboveCutoff	AFT1_deltaSignificantBindingSites_Plus_aboveCutoff	DAL81_deltaSignificantBindingSites_Plus_aboveCutoff	DAL82_deltaSignificantBindingSites_Plus_aboveCutoff	DIG1_deltaSignificantBindingSites_Plus_aboveCutoff	FKH1_deltaSignificantBindingSites_Plus_aboveCutoff	MIG1_deltaSignificantBindingSites_Plus_aboveCutoff	OPI1_deltaSignificantBindingSites_Plus_aboveCutoff	PIP2_deltaSignificantBindingSites_Plus_aboveCutoff	PPR1_deltaSignificantBindingSites_Plus_aboveCutoff	RGM1_deltaSignificantBindingSites_Plus_aboveCutoff	RTG1_deltaSignificantBindingSites_Plus_aboveCutoff	SKN7_deltaSignificantBindingSites_Plus_aboveCutoff	UPC2_deltaSignificantBindingSites_Plus_aboveCutoff	WAR1_deltaSignificantBindingSites_Plus_aboveCutoff	XBP1_deltaSignificantBindingSites_Plus_aboveCutoff	AFT2_deltaSignificantBindingSites_Plus_aboveCutoff	MATA2_deltaSignificantBindingSites_Plus_aboveCutoff	MSN1_deltaSignificantBindingSites_Plus_aboveCutoff	NRG2_deltaSignificantBindingSites_Plus_aboveCutoff	ROX1_deltaSignificantBindingSites_Plus_aboveCutoff	DAL80_deltaSignificantBindingSites_Plus_aboveCutoff	GLN3_deltaSignificantBindingSites_Plus_aboveCutoff	HAP4_deltaSignificantBindingSites_Plus_aboveCutoff	MET4_deltaSignificantBindingSites_Plus_aboveCutoff	MOT2_deltaSignificantBindingSites_Plus_aboveCutoff	MSN2_deltaSignificantBindingSites_Plus_aboveCutoff	MSN4_deltaSignificantBindingSites_Plus_aboveCutoff	NDD1_deltaSignificantBindingSites_Plus_aboveCutoff	RIM101_deltaSignificantBindingSites_Plus_aboveCutoff	SOK2_deltaSignificantBindingSites_Plus_aboveCutoff	SPT23_deltaSignificantBindingSites_Plus_aboveCutoff	SPT2_deltaSignificantBindingSites_Plus_aboveCutoff	STB1_deltaSignificantBindingSites_Plus_aboveCutoff	STB5_deltaSignificantBindingSites_Plus_aboveCutoff	SUT1_deltaSignificantBindingSites_Plus_aboveCutoff	THO2_deltaSignificantBindingSites_Plus_aboveCutoff	UME1_deltaSignificantBindingSites_Plus_aboveCutoff	ZAP1_deltaSignificantBindingSites_Plus_aboveCutoff	ABF1_deltaSignificantBindingSites_Plus_aboveCutoff	ACE2_deltaSignificantBindingSites_Plus_aboveCutoff	ARG81_deltaSignificantBindingSites_Plus_aboveCutoff	ASH1_deltaSignificantBindingSites_Plus_aboveCutoff	AZF1_deltaSignificantBindingSites_Plus_aboveCutoff	CBF1_deltaSignificantBindingSites_Plus_aboveCutoff	GAL4_deltaSignificantBindingSites_Plus_aboveCutoff	GAT3_deltaSignificantBindingSites_Plus_aboveCutoff	GCR2_deltaSignificantBindingSites_Plus_aboveCutoff	GTS1_deltaSignificantBindingSites_Plus_aboveCutoff	HAC1_deltaSignificantBindingSites_Plus_aboveCutoff	HAP2_deltaSignificantBindingSites_Plus_aboveCutoff	IME1_deltaSignificantBindingSites_Plus_aboveCutoff	IXR1_deltaSignificantBindingSites_Plus_aboveCutoff	JHD1_deltaSignificantBindingSites_Plus_aboveCutoff	MATA1_deltaSignificantBindingSites_Plus_aboveCutoff	MET32_deltaSignificantBindingSites_Plus_aboveCutoff	MOT3_deltaSignificantBindingSites_Plus_aboveCutoff	PDR1_deltaSignificantBindingSites_Plus_aboveCutoff	RFX1_deltaSignificantBindingSites_Plus_aboveCutoff	RGT1_deltaSignificantBindingSites_Plus_aboveCutoff	RME1_deltaSignificantBindingSites_Plus_aboveCutoff	RTG3_deltaSignificantBindingSites_Plus_aboveCutoff	SKO1_deltaSignificantBindingSites_Plus_aboveCutoff	SNF1_deltaSignificantBindingSites_Plus_aboveCutoff	SNT2_deltaSignificantBindingSites_Plus_aboveCutoff	STB2_deltaSignificantBindingSites_Plus_aboveCutoff	STP1_deltaSignificantBindingSites_Plus_aboveCutoff	SWI4_deltaSignificantBindingSites_Plus_aboveCutoff	SWI6_deltaSignificantBindingSites_Plus_aboveCutoff	THI2_deltaSignificantBindingSites_Plus_aboveCutoff	URC2_deltaSignificantBindingSites_Plus_aboveCutoff	YHP1_deltaSignificantBindingSites_Plus_aboveCutoff	YRR1_deltaSignificantBindingSites_Plus_aboveCutoff	ARG80_deltaSignificantBindingSites_Plus_aboveCutoff	ARO80_deltaSignificantBindingSites_Plus_aboveCutoff	ARR1_deltaSignificantBindingSites_Plus_aboveCutoff	CHA4_deltaSignificantBindingSites_Plus_aboveCutoff	CUP9_deltaSignificantBindingSites_Plus_aboveCutoff	HMS1_deltaSignificantBindingSites_Plus_aboveCutoff	INO2_deltaSignificantBindingSites_Plus_aboveCutoff	MCM1_deltaSignificantBindingSites_Plus_aboveCutoff	MET28_deltaSignificantBindingSites_Plus_aboveCutoff	MGA1_deltaSignificantBindingSites_Plus_aboveCutoff	PDR3_deltaSignificantBindingSites_Plus_aboveCutoff	PHO4_deltaSignificantBindingSites_Plus_aboveCutoff	PUT3_deltaSignificantBindingSites_Plus_aboveCutoff	RAP1_deltaSignificantBindingSites_Plus_aboveCutoff	SMP1_deltaSignificantBindingSites_Plus_aboveCutoff	UGA3_deltaSignificantBindingSites_Plus_aboveCutoff	YAP3_deltaSignificantBindingSites_Plus_aboveCutoff	YAP5_deltaSignificantBindingSites_Plus_aboveCutoff	CUP2_deltaSignificantBindingSites_Plus_aboveCutoff	GAL80_deltaSignificantBindingSites_Plus_aboveCutoff	HAP5_deltaSignificantBindingSites_Plus_aboveCutoff	HSF1_deltaSignificantBindingSites_Plus_aboveCutoff	INO4_deltaSignificantBindingSites_Plus_aboveCutoff	MATALPHA2_deltaSignificantBindingSites_Plus_aboveCutoff	ORC1_deltaSignificantBindingSites_Plus_aboveCutoff	SPT15_deltaSignificantBindingSites_Plus_aboveCutoff	STB4_deltaSignificantBindingSites_Plus_aboveCutoff	SUM1_deltaSignificantBindingSites_Plus_aboveCutoff	UME6_deltaSignificantBindingSites_Plus_aboveCutoff	YAP1_deltaSignificantBindingSites_Plus_aboveCutoff	YDR026C_deltaSignificantBindingSites_Plus_aboveCutoff	BAS1_deltaSignificantBindingSites_Plus_aboveCutoff	CAD1_deltaSignificantBindingSites_Plus_aboveCutoff	CIN5_deltaSignificantBindingSites_Plus_aboveCutoff	CRZ1_deltaSignificantBindingSites_Plus_aboveCutoff	ERT1_deltaSignificantBindingSites_Plus_aboveCutoff	GCN4_deltaSignificantBindingSites_Plus_aboveCutoff	GCR1_deltaSignificantBindingSites_Plus_aboveCutoff	HAP1_deltaSignificantBindingSites_Plus_aboveCutoff	HAP3_deltaSignificantBindingSites_Plus_aboveCutoff	LEU3_deltaSignificantBindingSites_Plus_aboveCutoff	MAC1_deltaSignificantBindingSites_Plus_aboveCutoff	MBP1_deltaSignificantBindingSites_Plus_aboveCutoff	MET31_deltaSignificantBindingSites_Plus_aboveCutoff	NRG1_deltaSignificantBindingSites_Plus_aboveCutoff	PHD1_deltaSignificantBindingSites_Plus_aboveCutoff	RLM1_deltaSignificantBindingSites_Plus_aboveCutoff	RPH1_deltaSignificantBindingSites_Plus_aboveCutoff	RPN4_deltaSignificantBindingSites_Plus_aboveCutoff	SIP4_deltaSignificantBindingSites_Plus_aboveCutoff	TEC1_deltaSignificantBindingSites_Plus_aboveCutoff	TYE7_deltaSignificantBindingSites_Plus_aboveCutoff	YAP6_deltaSignificantBindingSites_Plus_aboveCutoff	YAP7_deltaSignificantBindingSites_Plus_aboveCutoff	RDS2_deltaSignificantBindingSites_Plus_aboveCutoff	YGR067C_deltaSignificantBindingSites_Plus_aboveCutoff	YML081W_deltaSignificantBindingSites_Plus_aboveCutoff	ASG1_deltaSignificantBindingSites_Plus_aboveCutoff	CEP3_deltaSignificantBindingSites_Plus_aboveCutoff	DOT6_deltaSignificantBindingSites_Plus_aboveCutoff	ECM22_deltaSignificantBindingSites_Plus_aboveCutoff	FHL1_deltaSignificantBindingSites_Plus_aboveCutoff	GAT1_deltaSignificantBindingSites_Plus_aboveCutoff	GAT4_deltaSignificantBindingSites_Plus_aboveCutoff	HAL9_deltaSignificantBindingSites_Plus_aboveCutoff	LYS14_deltaSignificantBindingSites_Plus_aboveCutoff	MIG2_deltaSignificantBindingSites_Plus_aboveCutoff	MIG3_deltaSignificantBindingSites_Plus_aboveCutoff	NDT80_deltaSignificantBindingSites_Plus_aboveCutoff	NHP6A_deltaSignificantBindingSites_Plus_aboveCutoff	NHP6B_deltaSignificantBindingSites_Plus_aboveCutoff	OAF1_deltaSignificantBindingSites_Plus_aboveCutoff	PHO2_deltaSignificantBindingSites_Plus_aboveCutoff	RDR1_deltaSignificantBindingSites_Plus_aboveCutoff	RDS1_deltaSignificantBindingSites_Plus_aboveCutoff	SFL1_deltaSignificantBindingSites_Plus_aboveCutoff	SFP1_deltaSignificantBindingSites_Plus_aboveCutoff	SRD1_deltaSignificantBindingSites_Plus_aboveCutoff	STB3_deltaSignificantBindingSites_Plus_aboveCutoff	STP2_deltaSignificantBindingSites_Plus_aboveCutoff	SUT2_deltaSignificantBindingSites_Plus_aboveCutoff	TBF1_deltaSignificantBindingSites_Plus_aboveCutoff	TBS1_deltaSignificantBindingSites_Plus_aboveCutoff	TEA1_deltaSignificantBindingSites_Plus_aboveCutoff	TOD6_deltaSignificantBindingSites_Plus_aboveCutoff	YKL222C_deltaSignificantBindingSites_Plus_aboveCutoff	YLL054C_deltaSignificantBindingSites_Plus_aboveCutoff	YPR013C_deltaSignificantBindingSites_Plus_aboveCutoff	YPR015C_deltaSignificantBindingSites_Plus_aboveCutoff	YRM1_deltaSignificantBindingSites_Plus_aboveCutoff	ABF2_differenceOfMax_Minus_aboveCutoff	CAT8_differenceOfMax_Minus_aboveCutoff	CST6_differenceOfMax_Minus_aboveCutoff	ECM23_differenceOfMax_Minus_aboveCutoff	EDS1_differenceOfMax_Minus_aboveCutoff	FKH2_differenceOfMax_Minus_aboveCutoff	FZF1_differenceOfMax_Minus_aboveCutoff	GIS1_differenceOfMax_Minus_aboveCutoff	GSM1_differenceOfMax_Minus_aboveCutoff	GZF3_differenceOfMax_Minus_aboveCutoff	HCM1_differenceOfMax_Minus_aboveCutoff	HMRA2_differenceOfMax_Minus_aboveCutoff	NHP10_differenceOfMax_Minus_aboveCutoff	PDR8_differenceOfMax_Minus_aboveCutoff	REB1_differenceOfMax_Minus_aboveCutoff	REI1_differenceOfMax_Minus_aboveCutoff	RSC30_differenceOfMax_Minus_aboveCutoff	RSC3_differenceOfMax_Minus_aboveCutoff	RSF2_differenceOfMax_Minus_aboveCutoff	STE12_differenceOfMax_Minus_aboveCutoff	STP3_differenceOfMax_Minus_aboveCutoff	STP4_differenceOfMax_Minus_aboveCutoff	SWI5_differenceOfMax_Minus_aboveCutoff	TOS8_differenceOfMax_Minus_aboveCutoff	USV1_differenceOfMax_Minus_aboveCutoff	YER130C_differenceOfMax_Minus_aboveCutoff	YER184C_differenceOfMax_Minus_aboveCutoff	YLR278C_differenceOfMax_Minus_aboveCutoff	YNR063W_differenceOfMax_Minus_aboveCutoff	YOX1_differenceOfMax_Minus_aboveCutoff	YPR022C_differenceOfMax_Minus_aboveCutoff	YPR196W_differenceOfMax_Minus_aboveCutoff	ACA1_differenceOfMax_Minus_aboveCutoff	ADR1_differenceOfMax_Minus_aboveCutoff	AFT1_differenceOfMax_Minus_aboveCutoff	DAL81_differenceOfMax_Minus_aboveCutoff	DAL82_differenceOfMax_Minus_aboveCutoff	DIG1_differenceOfMax_Minus_aboveCutoff	FKH1_differenceOfMax_Minus_aboveCutoff	MIG1_differenceOfMax_Minus_aboveCutoff	OPI1_differenceOfMax_Minus_aboveCutoff	PIP2_differenceOfMax_Minus_aboveCutoff	PPR1_differenceOfMax_Minus_aboveCutoff	RGM1_differenceOfMax_Minus_aboveCutoff	RTG1_differenceOfMax_Minus_aboveCutoff	SKN7_differenceOfMax_Minus_aboveCutoff	UPC2_differenceOfMax_Minus_aboveCutoff	WAR1_differenceOfMax_Minus_aboveCutoff	XBP1_differenceOfMax_Minus_aboveCutoff	AFT2_differenceOfMax_Minus_aboveCutoff	MATA2_differenceOfMax_Minus_aboveCutoff	MSN1_differenceOfMax_Minus_aboveCutoff	NRG2_differenceOfMax_Minus_aboveCutoff	ROX1_differenceOfMax_Minus_aboveCutoff	DAL80_differenceOfMax_Minus_aboveCutoff	GLN3_differenceOfMax_Minus_aboveCutoff	HAP4_differenceOfMax_Minus_aboveCutoff	MET4_differenceOfMax_Minus_aboveCutoff	MOT2_differenceOfMax_Minus_aboveCutoff	MSN2_differenceOfMax_Minus_aboveCutoff	MSN4_differenceOfMax_Minus_aboveCutoff	NDD1_differenceOfMax_Minus_aboveCutoff	RIM101_differenceOfMax_Minus_aboveCutoff	SOK2_differenceOfMax_Minus_aboveCutoff	SPT23_differenceOfMax_Minus_aboveCutoff	SPT2_differenceOfMax_Minus_aboveCutoff	STB1_differenceOfMax_Minus_aboveCutoff	STB5_differenceOfMax_Minus_aboveCutoff	SUT1_differenceOfMax_Minus_aboveCutoff	THO2_differenceOfMax_Minus_aboveCutoff	UME1_differenceOfMax_Minus_aboveCutoff	ZAP1_differenceOfMax_Minus_aboveCutoff	ABF1_differenceOfMax_Minus_aboveCutoff	ACE2_differenceOfMax_Minus_aboveCutoff	ARG81_differenceOfMax_Minus_aboveCutoff	ASH1_differenceOfMax_Minus_aboveCutoff	AZF1_differenceOfMax_Minus_aboveCutoff	CBF1_differenceOfMax_Minus_aboveCutoff	GAL4_differenceOfMax_Minus_aboveCutoff	GAT3_differenceOfMax_Minus_aboveCutoff	GCR2_differenceOfMax_Minus_aboveCutoff	GTS1_differenceOfMax_Minus_aboveCutoff	HAC1_differenceOfMax_Minus_aboveCutoff	HAP2_differenceOfMax_Minus_aboveCutoff	IME1_differenceOfMax_Minus_aboveCutoff	IXR1_differenceOfMax_Minus_aboveCutoff	JHD1_differenceOfMax_Minus_aboveCutoff	MATA1_differenceOfMax_Minus_aboveCutoff	MET32_differenceOfMax_Minus_aboveCutoff	MOT3_differenceOfMax_Minus_aboveCutoff	PDR1_differenceOfMax_Minus_aboveCutoff	RFX1_differenceOfMax_Minus_aboveCutoff	RGT1_differenceOfMax_Minus_aboveCutoff	RME1_differenceOfMax_Minus_aboveCutoff	RTG3_differenceOfMax_Minus_aboveCutoff	SKO1_differenceOfMax_Minus_aboveCutoff	SNF1_differenceOfMax_Minus_aboveCutoff	SNT2_differenceOfMax_Minus_aboveCutoff	STB2_differenceOfMax_Minus_aboveCutoff	STP1_differenceOfMax_Minus_aboveCutoff	SWI4_differenceOfMax_Minus_aboveCutoff	SWI6_differenceOfMax_Minus_aboveCutoff	THI2_differenceOfMax_Minus_aboveCutoff	URC2_differenceOfMax_Minus_aboveCutoff	YHP1_differenceOfMax_Minus_aboveCutoff	YRR1_differenceOfMax_Minus_aboveCutoff	ARG80_differenceOfMax_Minus_aboveCutoff	ARO80_differenceOfMax_Minus_aboveCutoff	ARR1_differenceOfMax_Minus_aboveCutoff	CHA4_differenceOfMax_Minus_aboveCutoff	CUP9_differenceOfMax_Minus_aboveCutoff	HMS1_differenceOfMax_Minus_aboveCutoff	INO2_differenceOfMax_Minus_aboveCutoff	MCM1_differenceOfMax_Minus_aboveCutoff	MET28_differenceOfMax_Minus_aboveCutoff	MGA1_differenceOfMax_Minus_aboveCutoff	PDR3_differenceOfMax_Minus_aboveCutoff	PHO4_differenceOfMax_Minus_aboveCutoff	PUT3_differenceOfMax_Minus_aboveCutoff	RAP1_differenceOfMax_Minus_aboveCutoff	SMP1_differenceOfMax_Minus_aboveCutoff	UGA3_differenceOfMax_Minus_aboveCutoff	YAP3_differenceOfMax_Minus_aboveCutoff	YAP5_differenceOfMax_Minus_aboveCutoff	CUP2_differenceOfMax_Minus_aboveCutoff	GAL80_differenceOfMax_Minus_aboveCutoff	HAP5_differenceOfMax_Minus_aboveCutoff	HSF1_differenceOfMax_Minus_aboveCutoff	INO4_differenceOfMax_Minus_aboveCutoff	MATALPHA2_differenceOfMax_Minus_aboveCutoff	ORC1_differenceOfMax_Minus_aboveCutoff	SPT15_differenceOfMax_Minus_aboveCutoff	STB4_differenceOfMax_Minus_aboveCutoff	SUM1_differenceOfMax_Minus_aboveCutoff	UME6_differenceOfMax_Minus_aboveCutoff	YAP1_differenceOfMax_Minus_aboveCutoff	YDR026C_differenceOfMax_Minus_aboveCutoff	BAS1_differenceOfMax_Minus_aboveCutoff	CAD1_differenceOfMax_Minus_aboveCutoff	CIN5_differenceOfMax_Minus_aboveCutoff	CRZ1_differenceOfMax_Minus_aboveCutoff	ERT1_differenceOfMax_Minus_aboveCutoff	GCN4_differenceOfMax_Minus_aboveCutoff	GCR1_differenceOfMax_Minus_aboveCutoff	HAP1_differenceOfMax_Minus_aboveCutoff	HAP3_differenceOfMax_Minus_aboveCutoff	LEU3_differenceOfMax_Minus_aboveCutoff	MAC1_differenceOfMax_Minus_aboveCutoff	MBP1_differenceOfMax_Minus_aboveCutoff	MET31_differenceOfMax_Minus_aboveCutoff	NRG1_differenceOfMax_Minus_aboveCutoff	PHD1_differenceOfMax_Minus_aboveCutoff	RLM1_differenceOfMax_Minus_aboveCutoff	RPH1_differenceOfMax_Minus_aboveCutoff	RPN4_differenceOfMax_Minus_aboveCutoff	SIP4_differenceOfMax_Minus_aboveCutoff	TEC1_differenceOfMax_Minus_aboveCutoff	TYE7_differenceOfMax_Minus_aboveCutoff	YAP6_differenceOfMax_Minus_aboveCutoff	YAP7_differenceOfMax_Minus_aboveCutoff	RDS2_differenceOfMax_Minus_aboveCutoff	YGR067C_differenceOfMax_Minus_aboveCutoff	YML081W_differenceOfMax_Minus_aboveCutoff	ASG1_differenceOfMax_Minus_aboveCutoff	CEP3_differenceOfMax_Minus_aboveCutoff	DOT6_differenceOfMax_Minus_aboveCutoff	ECM22_differenceOfMax_Minus_aboveCutoff	FHL1_differenceOfMax_Minus_aboveCutoff	GAT1_differenceOfMax_Minus_aboveCutoff	GAT4_differenceOfMax_Minus_aboveCutoff	HAL9_differenceOfMax_Minus_aboveCutoff	LYS14_differenceOfMax_Minus_aboveCutoff	MIG2_differenceOfMax_Minus_aboveCutoff	MIG3_differenceOfMax_Minus_aboveCutoff	NDT80_differenceOfMax_Minus_aboveCutoff	NHP6A_differenceOfMax_Minus_aboveCutoff	NHP6B_differenceOfMax_Minus_aboveCutoff	OAF1_differenceOfMax_Minus_aboveCutoff	PHO2_differenceOfMax_Minus_aboveCutoff	RDR1_differenceOfMax_Minus_aboveCutoff	RDS1_differenceOfMax_Minus_aboveCutoff	SFL1_differenceOfMax_Minus_aboveCutoff	SFP1_differenceOfMax_Minus_aboveCutoff	SRD1_differenceOfMax_Minus_aboveCutoff	STB3_differenceOfMax_Minus_aboveCutoff	STP2_differenceOfMax_Minus_aboveCutoff	SUT2_differenceOfMax_Minus_aboveCutoff	TBF1_differenceOfMax_Minus_aboveCutoff	TBS1_differenceOfMax_Minus_aboveCutoff	TEA1_differenceOfMax_Minus_aboveCutoff	TOD6_differenceOfMax_Minus_aboveCutoff	YKL222C_differenceOfMax_Minus_aboveCutoff	YLL054C_differenceOfMax_Minus_aboveCutoff	YPR013C_differenceOfMax_Minus_aboveCutoff	YPR015C_differenceOfMax_Minus_aboveCutoff	YRM1_differenceOfMax_Minus_aboveCutoff	ABF2_differenceOfMeans_Minus_aboveCutoff	CAT8_differenceOfMeans_Minus_aboveCutoff	CST6_differenceOfMeans_Minus_aboveCutoff	ECM23_differenceOfMeans_Minus_aboveCutoff	EDS1_differenceOfMeans_Minus_aboveCutoff	FKH2_differenceOfMeans_Minus_aboveCutoff	FZF1_differenceOfMeans_Minus_aboveCutoff	GIS1_differenceOfMeans_Minus_aboveCutoff	GSM1_differenceOfMeans_Minus_aboveCutoff	GZF3_differenceOfMeans_Minus_aboveCutoff	HCM1_differenceOfMeans_Minus_aboveCutoff	HMRA2_differenceOfMeans_Minus_aboveCutoff	NHP10_differenceOfMeans_Minus_aboveCutoff	PDR8_differenceOfMeans_Minus_aboveCutoff	REB1_differenceOfMeans_Minus_aboveCutoff	REI1_differenceOfMeans_Minus_aboveCutoff	RSC30_differenceOfMeans_Minus_aboveCutoff	RSC3_differenceOfMeans_Minus_aboveCutoff	RSF2_differenceOfMeans_Minus_aboveCutoff	STE12_differenceOfMeans_Minus_aboveCutoff	STP3_differenceOfMeans_Minus_aboveCutoff	STP4_differenceOfMeans_Minus_aboveCutoff	SWI5_differenceOfMeans_Minus_aboveCutoff	TOS8_differenceOfMeans_Minus_aboveCutoff	USV1_differenceOfMeans_Minus_aboveCutoff	YER130C_differenceOfMeans_Minus_aboveCutoff	YER184C_differenceOfMeans_Minus_aboveCutoff	YLR278C_differenceOfMeans_Minus_aboveCutoff	YNR063W_differenceOfMeans_Minus_aboveCutoff	YOX1_differenceOfMeans_Minus_aboveCutoff	YPR022C_differenceOfMeans_Minus_aboveCutoff	YPR196W_differenceOfMeans_Minus_aboveCutoff	ACA1_differenceOfMeans_Minus_aboveCutoff	ADR1_differenceOfMeans_Minus_aboveCutoff	AFT1_differenceOfMeans_Minus_aboveCutoff	DAL81_differenceOfMeans_Minus_aboveCutoff	DAL82_differenceOfMeans_Minus_aboveCutoff	DIG1_differenceOfMeans_Minus_aboveCutoff	FKH1_differenceOfMeans_Minus_aboveCutoff	MIG1_differenceOfMeans_Minus_aboveCutoff	OPI1_differenceOfMeans_Minus_aboveCutoff	PIP2_differenceOfMeans_Minus_aboveCutoff	PPR1_differenceOfMeans_Minus_aboveCutoff	RGM1_differenceOfMeans_Minus_aboveCutoff	RTG1_differenceOfMeans_Minus_aboveCutoff	SKN7_differenceOfMeans_Minus_aboveCutoff	UPC2_differenceOfMeans_Minus_aboveCutoff	WAR1_differenceOfMeans_Minus_aboveCutoff	XBP1_differenceOfMeans_Minus_aboveCutoff	AFT2_differenceOfMeans_Minus_aboveCutoff	MATA2_differenceOfMeans_Minus_aboveCutoff	MSN1_differenceOfMeans_Minus_aboveCutoff	NRG2_differenceOfMeans_Minus_aboveCutoff	ROX1_differenceOfMeans_Minus_aboveCutoff	DAL80_differenceOfMeans_Minus_aboveCutoff	GLN3_differenceOfMeans_Minus_aboveCutoff	HAP4_differenceOfMeans_Minus_aboveCutoff	MET4_differenceOfMeans_Minus_aboveCutoff	MOT2_differenceOfMeans_Minus_aboveCutoff	MSN2_differenceOfMeans_Minus_aboveCutoff	MSN4_differenceOfMeans_Minus_aboveCutoff	NDD1_differenceOfMeans_Minus_aboveCutoff	RIM101_differenceOfMeans_Minus_aboveCutoff	SOK2_differenceOfMeans_Minus_aboveCutoff	SPT23_differenceOfMeans_Minus_aboveCutoff	SPT2_differenceOfMeans_Minus_aboveCutoff	STB1_differenceOfMeans_Minus_aboveCutoff	STB5_differenceOfMeans_Minus_aboveCutoff	SUT1_differenceOfMeans_Minus_aboveCutoff	THO2_differenceOfMeans_Minus_aboveCutoff	UME1_differenceOfMeans_Minus_aboveCutoff	ZAP1_differenceOfMeans_Minus_aboveCutoff	ABF1_differenceOfMeans_Minus_aboveCutoff	ACE2_differenceOfMeans_Minus_aboveCutoff	ARG81_differenceOfMeans_Minus_aboveCutoff	ASH1_differenceOfMeans_Minus_aboveCutoff	AZF1_differenceOfMeans_Minus_aboveCutoff	CBF1_differenceOfMeans_Minus_aboveCutoff	GAL4_differenceOfMeans_Minus_aboveCutoff	GAT3_differenceOfMeans_Minus_aboveCutoff	GCR2_differenceOfMeans_Minus_aboveCutoff	GTS1_differenceOfMeans_Minus_aboveCutoff	HAC1_differenceOfMeans_Minus_aboveCutoff	HAP2_differenceOfMeans_Minus_aboveCutoff	IME1_differenceOfMeans_Minus_aboveCutoff	IXR1_differenceOfMeans_Minus_aboveCutoff	JHD1_differenceOfMeans_Minus_aboveCutoff	MATA1_differenceOfMeans_Minus_aboveCutoff	MET32_differenceOfMeans_Minus_aboveCutoff	MOT3_differenceOfMeans_Minus_aboveCutoff	PDR1_differenceOfMeans_Minus_aboveCutoff	RFX1_differenceOfMeans_Minus_aboveCutoff	RGT1_differenceOfMeans_Minus_aboveCutoff	RME1_differenceOfMeans_Minus_aboveCutoff	RTG3_differenceOfMeans_Minus_aboveCutoff	SKO1_differenceOfMeans_Minus_aboveCutoff	SNF1_differenceOfMeans_Minus_aboveCutoff	SNT2_differenceOfMeans_Minus_aboveCutoff	STB2_differenceOfMeans_Minus_aboveCutoff	STP1_differenceOfMeans_Minus_aboveCutoff	SWI4_differenceOfMeans_Minus_aboveCutoff	SWI6_differenceOfMeans_Minus_aboveCutoff	THI2_differenceOfMeans_Minus_aboveCutoff	URC2_differenceOfMeans_Minus_aboveCutoff	YHP1_differenceOfMeans_Minus_aboveCutoff	YRR1_differenceOfMeans_Minus_aboveCutoff	ARG80_differenceOfMeans_Minus_aboveCutoff	ARO80_differenceOfMeans_Minus_aboveCutoff	ARR1_differenceOfMeans_Minus_aboveCutoff	CHA4_differenceOfMeans_Minus_aboveCutoff	CUP9_differenceOfMeans_Minus_aboveCutoff	HMS1_differenceOfMeans_Minus_aboveCutoff	INO2_differenceOfMeans_Minus_aboveCutoff	MCM1_differenceOfMeans_Minus_aboveCutoff	MET28_differenceOfMeans_Minus_aboveCutoff	MGA1_differenceOfMeans_Minus_aboveCutoff	PDR3_differenceOfMeans_Minus_aboveCutoff	PHO4_differenceOfMeans_Minus_aboveCutoff	PUT3_differenceOfMeans_Minus_aboveCutoff	RAP1_differenceOfMeans_Minus_aboveCutoff	SMP1_differenceOfMeans_Minus_aboveCutoff	UGA3_differenceOfMeans_Minus_aboveCutoff	YAP3_differenceOfMeans_Minus_aboveCutoff	YAP5_differenceOfMeans_Minus_aboveCutoff	CUP2_differenceOfMeans_Minus_aboveCutoff	GAL80_differenceOfMeans_Minus_aboveCutoff	HAP5_differenceOfMeans_Minus_aboveCutoff	HSF1_differenceOfMeans_Minus_aboveCutoff	INO4_differenceOfMeans_Minus_aboveCutoff	MATALPHA2_differenceOfMeans_Minus_aboveCutoff	ORC1_differenceOfMeans_Minus_aboveCutoff	SPT15_differenceOfMeans_Minus_aboveCutoff	STB4_differenceOfMeans_Minus_aboveCutoff	SUM1_differenceOfMeans_Minus_aboveCutoff	UME6_differenceOfMeans_Minus_aboveCutoff	YAP1_differenceOfMeans_Minus_aboveCutoff	YDR026C_differenceOfMeans_Minus_aboveCutoff	BAS1_differenceOfMeans_Minus_aboveCutoff	CAD1_differenceOfMeans_Minus_aboveCutoff	CIN5_differenceOfMeans_Minus_aboveCutoff	CRZ1_differenceOfMeans_Minus_aboveCutoff	ERT1_differenceOfMeans_Minus_aboveCutoff	GCN4_differenceOfMeans_Minus_aboveCutoff	GCR1_differenceOfMeans_Minus_aboveCutoff	HAP1_differenceOfMeans_Minus_aboveCutoff	HAP3_differenceOfMeans_Minus_aboveCutoff	LEU3_differenceOfMeans_Minus_aboveCutoff	MAC1_differenceOfMeans_Minus_aboveCutoff	MBP1_differenceOfMeans_Minus_aboveCutoff	MET31_differenceOfMeans_Minus_aboveCutoff	NRG1_differenceOfMeans_Minus_aboveCutoff	PHD1_differenceOfMeans_Minus_aboveCutoff	RLM1_differenceOfMeans_Minus_aboveCutoff	RPH1_differenceOfMeans_Minus_aboveCutoff	RPN4_differenceOfMeans_Minus_aboveCutoff	SIP4_differenceOfMeans_Minus_aboveCutoff	TEC1_differenceOfMeans_Minus_aboveCutoff	TYE7_differenceOfMeans_Minus_aboveCutoff	YAP6_differenceOfMeans_Minus_aboveCutoff	YAP7_differenceOfMeans_Minus_aboveCutoff	RDS2_differenceOfMeans_Minus_aboveCutoff	YGR067C_differenceOfMeans_Minus_aboveCutoff	YML081W_differenceOfMeans_Minus_aboveCutoff	ASG1_differenceOfMeans_Minus_aboveCutoff	CEP3_differenceOfMeans_Minus_aboveCutoff	DOT6_differenceOfMeans_Minus_aboveCutoff	ECM22_differenceOfMeans_Minus_aboveCutoff	FHL1_differenceOfMeans_Minus_aboveCutoff	GAT1_differenceOfMeans_Minus_aboveCutoff	GAT4_differenceOfMeans_Minus_aboveCutoff	HAL9_differenceOfMeans_Minus_aboveCutoff	LYS14_differenceOfMeans_Minus_aboveCutoff	MIG2_differenceOfMeans_Minus_aboveCutoff	MIG3_differenceOfMeans_Minus_aboveCutoff	NDT80_differenceOfMeans_Minus_aboveCutoff	NHP6A_differenceOfMeans_Minus_aboveCutoff	NHP6B_differenceOfMeans_Minus_aboveCutoff	OAF1_differenceOfMeans_Minus_aboveCutoff	PHO2_differenceOfMeans_Minus_aboveCutoff	RDR1_differenceOfMeans_Minus_aboveCutoff	RDS1_differenceOfMeans_Minus_aboveCutoff	SFL1_differenceOfMeans_Minus_aboveCutoff	SFP1_differenceOfMeans_Minus_aboveCutoff	SRD1_differenceOfMeans_Minus_aboveCutoff	STB3_differenceOfMeans_Minus_aboveCutoff	STP2_differenceOfMeans_Minus_aboveCutoff	SUT2_differenceOfMeans_Minus_aboveCutoff	TBF1_differenceOfMeans_Minus_aboveCutoff	TBS1_differenceOfMeans_Minus_aboveCutoff	TEA1_differenceOfMeans_Minus_aboveCutoff	TOD6_differenceOfMeans_Minus_aboveCutoff	YKL222C_differenceOfMeans_Minus_aboveCutoff	YLL054C_differenceOfMeans_Minus_aboveCutoff	YPR013C_differenceOfMeans_Minus_aboveCutoff	YPR015C_differenceOfMeans_Minus_aboveCutoff	YRM1_differenceOfMeans_Minus_aboveCutoff	ABF2_deltaSignificantBindingSites_Minus_aboveCutoff	CAT8_deltaSignificantBindingSites_Minus_aboveCutoff	CST6_deltaSignificantBindingSites_Minus_aboveCutoff	ECM23_deltaSignificantBindingSites_Minus_aboveCutoff	EDS1_deltaSignificantBindingSites_Minus_aboveCutoff	FKH2_deltaSignificantBindingSites_Minus_aboveCutoff	FZF1_deltaSignificantBindingSites_Minus_aboveCutoff	GIS1_deltaSignificantBindingSites_Minus_aboveCutoff	GSM1_deltaSignificantBindingSites_Minus_aboveCutoff	GZF3_deltaSignificantBindingSites_Minus_aboveCutoff	HCM1_deltaSignificantBindingSites_Minus_aboveCutoff	HMRA2_deltaSignificantBindingSites_Minus_aboveCutoff	NHP10_deltaSignificantBindingSites_Minus_aboveCutoff	PDR8_deltaSignificantBindingSites_Minus_aboveCutoff	REB1_deltaSignificantBindingSites_Minus_aboveCutoff	REI1_deltaSignificantBindingSites_Minus_aboveCutoff	RSC30_deltaSignificantBindingSites_Minus_aboveCutoff	RSC3_deltaSignificantBindingSites_Minus_aboveCutoff	RSF2_deltaSignificantBindingSites_Minus_aboveCutoff	STE12_deltaSignificantBindingSites_Minus_aboveCutoff	STP3_deltaSignificantBindingSites_Minus_aboveCutoff	STP4_deltaSignificantBindingSites_Minus_aboveCutoff	SWI5_deltaSignificantBindingSites_Minus_aboveCutoff	TOS8_deltaSignificantBindingSites_Minus_aboveCutoff	USV1_deltaSignificantBindingSites_Minus_aboveCutoff	YER130C_deltaSignificantBindingSites_Minus_aboveCutoff	YER184C_deltaSignificantBindingSites_Minus_aboveCutoff	YLR278C_deltaSignificantBindingSites_Minus_aboveCutoff	YNR063W_deltaSignificantBindingSites_Minus_aboveCutoff	YOX1_deltaSignificantBindingSites_Minus_aboveCutoff	YPR022C_deltaSignificantBindingSites_Minus_aboveCutoff	YPR196W_deltaSignificantBindingSites_Minus_aboveCutoff	ACA1_deltaSignificantBindingSites_Minus_aboveCutoff	ADR1_deltaSignificantBindingSites_Minus_aboveCutoff	AFT1_deltaSignificantBindingSites_Minus_aboveCutoff	DAL81_deltaSignificantBindingSites_Minus_aboveCutoff	DAL82_deltaSignificantBindingSites_Minus_aboveCutoff	DIG1_deltaSignificantBindingSites_Minus_aboveCutoff	FKH1_deltaSignificantBindingSites_Minus_aboveCutoff	MIG1_deltaSignificantBindingSites_Minus_aboveCutoff	OPI1_deltaSignificantBindingSites_Minus_aboveCutoff	PIP2_deltaSignificantBindingSites_Minus_aboveCutoff	PPR1_deltaSignificantBindingSites_Minus_aboveCutoff	RGM1_deltaSignificantBindingSites_Minus_aboveCutoff	RTG1_deltaSignificantBindingSites_Minus_aboveCutoff	SKN7_deltaSignificantBindingSites_Minus_aboveCutoff	UPC2_deltaSignificantBindingSites_Minus_aboveCutoff	WAR1_deltaSignificantBindingSites_Minus_aboveCutoff	XBP1_deltaSignificantBindingSites_Minus_aboveCutoff	AFT2_deltaSignificantBindingSites_Minus_aboveCutoff	MATA2_deltaSignificantBindingSites_Minus_aboveCutoff	MSN1_deltaSignificantBindingSites_Minus_aboveCutoff	NRG2_deltaSignificantBindingSites_Minus_aboveCutoff	ROX1_deltaSignificantBindingSites_Minus_aboveCutoff	DAL80_deltaSignificantBindingSites_Minus_aboveCutoff	GLN3_deltaSignificantBindingSites_Minus_aboveCutoff	HAP4_deltaSignificantBindingSites_Minus_aboveCutoff	MET4_deltaSignificantBindingSites_Minus_aboveCutoff	MOT2_deltaSignificantBindingSites_Minus_aboveCutoff	MSN2_deltaSignificantBindingSites_Minus_aboveCutoff	MSN4_deltaSignificantBindingSites_Minus_aboveCutoff	NDD1_deltaSignificantBindingSites_Minus_aboveCutoff	RIM101_deltaSignificantBindingSites_Minus_aboveCutoff	SOK2_deltaSignificantBindingSites_Minus_aboveCutoff	SPT23_deltaSignificantBindingSites_Minus_aboveCutoff	SPT2_deltaSignificantBindingSites_Minus_aboveCutoff	STB1_deltaSignificantBindingSites_Minus_aboveCutoff	STB5_deltaSignificantBindingSites_Minus_aboveCutoff	SUT1_deltaSignificantBindingSites_Minus_aboveCutoff	THO2_deltaSignificantBindingSites_Minus_aboveCutoff	UME1_deltaSignificantBindingSites_Minus_aboveCutoff	ZAP1_deltaSignificantBindingSites_Minus_aboveCutoff	ABF1_deltaSignificantBindingSites_Minus_aboveCutoff	ACE2_deltaSignificantBindingSites_Minus_aboveCutoff	ARG81_deltaSignificantBindingSites_Minus_aboveCutoff	ASH1_deltaSignificantBindingSites_Minus_aboveCutoff	AZF1_deltaSignificantBindingSites_Minus_aboveCutoff	CBF1_deltaSignificantBindingSites_Minus_aboveCutoff	GAL4_deltaSignificantBindingSites_Minus_aboveCutoff	GAT3_deltaSignificantBindingSites_Minus_aboveCutoff	GCR2_deltaSignificantBindingSites_Minus_aboveCutoff	GTS1_deltaSignificantBindingSites_Minus_aboveCutoff	HAC1_deltaSignificantBindingSites_Minus_aboveCutoff	HAP2_deltaSignificantBindingSites_Minus_aboveCutoff	IME1_deltaSignificantBindingSites_Minus_aboveCutoff	IXR1_deltaSignificantBindingSites_Minus_aboveCutoff	JHD1_deltaSignificantBindingSites_Minus_aboveCutoff	MATA1_deltaSignificantBindingSites_Minus_aboveCutoff	MET32_deltaSignificantBindingSites_Minus_aboveCutoff	MOT3_deltaSignificantBindingSites_Minus_aboveCutoff	PDR1_deltaSignificantBindingSites_Minus_aboveCutoff	RFX1_deltaSignificantBindingSites_Minus_aboveCutoff	RGT1_deltaSignificantBindingSites_Minus_aboveCutoff	RME1_deltaSignificantBindingSites_Minus_aboveCutoff	RTG3_deltaSignificantBindingSites_Minus_aboveCutoff	SKO1_deltaSignificantBindingSites_Minus_aboveCutoff	SNF1_deltaSignificantBindingSites_Minus_aboveCutoff	SNT2_deltaSignificantBindingSites_Minus_aboveCutoff	STB2_deltaSignificantBindingSites_Minus_aboveCutoff	STP1_deltaSignificantBindingSites_Minus_aboveCutoff	SWI4_deltaSignificantBindingSites_Minus_aboveCutoff	SWI6_deltaSignificantBindingSites_Minus_aboveCutoff	THI2_deltaSignificantBindingSites_Minus_aboveCutoff	URC2_deltaSignificantBindingSites_Minus_aboveCutoff	YHP1_deltaSignificantBindingSites_Minus_aboveCutoff	YRR1_deltaSignificantBindingSites_Minus_aboveCutoff	ARG80_deltaSignificantBindingSites_Minus_aboveCutoff	ARO80_deltaSignificantBindingSites_Minus_aboveCutoff	ARR1_deltaSignificantBindingSites_Minus_aboveCutoff	CHA4_deltaSignificantBindingSites_Minus_aboveCutoff	CUP9_deltaSignificantBindingSites_Minus_aboveCutoff	HMS1_deltaSignificantBindingSites_Minus_aboveCutoff	INO2_deltaSignificantBindingSites_Minus_aboveCutoff	MCM1_deltaSignificantBindingSites_Minus_aboveCutoff	MET28_deltaSignificantBindingSites_Minus_aboveCutoff	MGA1_deltaSignificantBindingSites_Minus_aboveCutoff	PDR3_deltaSignificantBindingSites_Minus_aboveCutoff	PHO4_deltaSignificantBindingSites_Minus_aboveCutoff	PUT3_deltaSignificantBindingSites_Minus_aboveCutoff	RAP1_deltaSignificantBindingSites_Minus_aboveCutoff	SMP1_deltaSignificantBindingSites_Minus_aboveCutoff	UGA3_deltaSignificantBindingSites_Minus_aboveCutoff	YAP3_deltaSignificantBindingSites_Minus_aboveCutoff	YAP5_deltaSignificantBindingSites_Minus_aboveCutoff	CUP2_deltaSignificantBindingSites_Minus_aboveCutoff	GAL80_deltaSignificantBindingSites_Minus_aboveCutoff	HAP5_deltaSignificantBindingSites_Minus_aboveCutoff	HSF1_deltaSignificantBindingSites_Minus_aboveCutoff	INO4_deltaSignificantBindingSites_Minus_aboveCutoff	MATALPHA2_deltaSignificantBindingSites_Minus_aboveCutoff	ORC1_deltaSignificantBindingSites_Minus_aboveCutoff	SPT15_deltaSignificantBindingSites_Minus_aboveCutoff	STB4_deltaSignificantBindingSites_Minus_aboveCutoff	SUM1_deltaSignificantBindingSites_Minus_aboveCutoff	UME6_deltaSignificantBindingSites_Minus_aboveCutoff	YAP1_deltaSignificantBindingSites_Minus_aboveCutoff	YDR026C_deltaSignificantBindingSites_Minus_aboveCutoff	BAS1_deltaSignificantBindingSites_Minus_aboveCutoff	CAD1_deltaSignificantBindingSites_Minus_aboveCutoff	CIN5_deltaSignificantBindingSites_Minus_aboveCutoff	CRZ1_deltaSignificantBindingSites_Minus_aboveCutoff	ERT1_deltaSignificantBindingSites_Minus_aboveCutoff	GCN4_deltaSignificantBindingSites_Minus_aboveCutoff	GCR1_deltaSignificantBindingSites_Minus_aboveCutoff	HAP1_deltaSignificantBindingSites_Minus_aboveCutoff	HAP3_deltaSignificantBindingSites_Minus_aboveCutoff	LEU3_deltaSignificantBindingSites_Minus_aboveCutoff	MAC1_deltaSignificantBindingSites_Minus_aboveCutoff	MBP1_deltaSignificantBindingSites_Minus_aboveCutoff	MET31_deltaSignificantBindingSites_Minus_aboveCutoff	NRG1_deltaSignificantBindingSites_Minus_aboveCutoff	PHD1_deltaSignificantBindingSites_Minus_aboveCutoff	RLM1_deltaSignificantBindingSites_Minus_aboveCutoff	RPH1_deltaSignificantBindingSites_Minus_aboveCutoff	RPN4_deltaSignificantBindingSites_Minus_aboveCutoff	SIP4_deltaSignificantBindingSites_Minus_aboveCutoff	TEC1_deltaSignificantBindingSites_Minus_aboveCutoff	TYE7_deltaSignificantBindingSites_Minus_aboveCutoff	YAP6_deltaSignificantBindingSites_Minus_aboveCutoff	YAP7_deltaSignificantBindingSites_Minus_aboveCutoff	RDS2_deltaSignificantBindingSites_Minus_aboveCutoff	YGR067C_deltaSignificantBindingSites_Minus_aboveCutoff	YML081W_deltaSignificantBindingSites_Minus_aboveCutoff	ASG1_deltaSignificantBindingSites_Minus_aboveCutoff	CEP3_deltaSignificantBindingSites_Minus_aboveCutoff	DOT6_deltaSignificantBindingSites_Minus_aboveCutoff	ECM22_deltaSignificantBindingSites_Minus_aboveCutoff	FHL1_deltaSignificantBindingSites_Minus_aboveCutoff	GAT1_deltaSignificantBindingSites_Minus_aboveCutoff	GAT4_deltaSignificantBindingSites_Minus_aboveCutoff	HAL9_deltaSignificantBindingSites_Minus_aboveCutoff	LYS14_deltaSignificantBindingSites_Minus_aboveCutoff	MIG2_deltaSignificantBindingSites_Minus_aboveCutoff	MIG3_deltaSignificantBindingSites_Minus_aboveCutoff	NDT80_deltaSignificantBindingSites_Minus_aboveCutoff	NHP6A_deltaSignificantBindingSites_Minus_aboveCutoff	NHP6B_deltaSignificantBindingSites_Minus_aboveCutoff	OAF1_deltaSignificantBindingSites_Minus_aboveCutoff	PHO2_deltaSignificantBindingSites_Minus_aboveCutoff	RDR1_deltaSignificantBindingSites_Minus_aboveCutoff	RDS1_deltaSignificantBindingSites_Minus_aboveCutoff	SFL1_deltaSignificantBindingSites_Minus_aboveCutoff	SFP1_deltaSignificantBindingSites_Minus_aboveCutoff	SRD1_deltaSignificantBindingSites_Minus_aboveCutoff	STB3_deltaSignificantBindingSites_Minus_aboveCutoff	STP2_deltaSignificantBindingSites_Minus_aboveCutoff	SUT2_deltaSignificantBindingSites_Minus_aboveCutoff	TBF1_deltaSignificantBindingSites_Minus_aboveCutoff	TBS1_deltaSignificantBindingSites_Minus_aboveCutoff	TEA1_deltaSignificantBindingSites_Minus_aboveCutoff	TOD6_deltaSignificantBindingSites_Minus_aboveCutoff	YKL222C_deltaSignificantBindingSites_Minus_aboveCutoff	YLL054C_deltaSignificantBindingSites_Minus_aboveCutoff	YPR013C_deltaSignificantBindingSites_Minus_aboveCutoff	YPR015C_deltaSignificantBindingSites_Minus_aboveCutoff	YRM1_deltaSignificantBindingSites_Minus_aboveCutoff	ABF2_differenceOfMax_Agnostic_aboveCutoff	CAT8_differenceOfMax_Agnostic_aboveCutoff	CST6_differenceOfMax_Agnostic_aboveCutoff	ECM23_differenceOfMax_Agnostic_aboveCutoff	EDS1_differenceOfMax_Agnostic_aboveCutoff	FKH2_differenceOfMax_Agnostic_aboveCutoff	FZF1_differenceOfMax_Agnostic_aboveCutoff	GIS1_differenceOfMax_Agnostic_aboveCutoff	GSM1_differenceOfMax_Agnostic_aboveCutoff	GZF3_differenceOfMax_Agnostic_aboveCutoff	HCM1_differenceOfMax_Agnostic_aboveCutoff	HMRA2_differenceOfMax_Agnostic_aboveCutoff	NHP10_differenceOfMax_Agnostic_aboveCutoff	PDR8_differenceOfMax_Agnostic_aboveCutoff	REB1_differenceOfMax_Agnostic_aboveCutoff	REI1_differenceOfMax_Agnostic_aboveCutoff	RSC30_differenceOfMax_Agnostic_aboveCutoff	RSC3_differenceOfMax_Agnostic_aboveCutoff	RSF2_differenceOfMax_Agnostic_aboveCutoff	STE12_differenceOfMax_Agnostic_aboveCutoff	STP3_differenceOfMax_Agnostic_aboveCutoff	STP4_differenceOfMax_Agnostic_aboveCutoff	SWI5_differenceOfMax_Agnostic_aboveCutoff	TOS8_differenceOfMax_Agnostic_aboveCutoff	USV1_differenceOfMax_Agnostic_aboveCutoff	YER130C_differenceOfMax_Agnostic_aboveCutoff	YER184C_differenceOfMax_Agnostic_aboveCutoff	YLR278C_differenceOfMax_Agnostic_aboveCutoff	YNR063W_differenceOfMax_Agnostic_aboveCutoff	YOX1_differenceOfMax_Agnostic_aboveCutoff	YPR022C_differenceOfMax_Agnostic_aboveCutoff	YPR196W_differenceOfMax_Agnostic_aboveCutoff	ACA1_differenceOfMax_Agnostic_aboveCutoff	ADR1_differenceOfMax_Agnostic_aboveCutoff	AFT1_differenceOfMax_Agnostic_aboveCutoff	DAL81_differenceOfMax_Agnostic_aboveCutoff	DAL82_differenceOfMax_Agnostic_aboveCutoff	DIG1_differenceOfMax_Agnostic_aboveCutoff	FKH1_differenceOfMax_Agnostic_aboveCutoff	MIG1_differenceOfMax_Agnostic_aboveCutoff	OPI1_differenceOfMax_Agnostic_aboveCutoff	PIP2_differenceOfMax_Agnostic_aboveCutoff	PPR1_differenceOfMax_Agnostic_aboveCutoff	RGM1_differenceOfMax_Agnostic_aboveCutoff	RTG1_differenceOfMax_Agnostic_aboveCutoff	SKN7_differenceOfMax_Agnostic_aboveCutoff	UPC2_differenceOfMax_Agnostic_aboveCutoff	WAR1_differenceOfMax_Agnostic_aboveCutoff	XBP1_differenceOfMax_Agnostic_aboveCutoff	AFT2_differenceOfMax_Agnostic_aboveCutoff	MATA2_differenceOfMax_Agnostic_aboveCutoff	MSN1_differenceOfMax_Agnostic_aboveCutoff	NRG2_differenceOfMax_Agnostic_aboveCutoff	ROX1_differenceOfMax_Agnostic_aboveCutoff	DAL80_differenceOfMax_Agnostic_aboveCutoff	GLN3_differenceOfMax_Agnostic_aboveCutoff	HAP4_differenceOfMax_Agnostic_aboveCutoff	MET4_differenceOfMax_Agnostic_aboveCutoff	MOT2_differenceOfMax_Agnostic_aboveCutoff	MSN2_differenceOfMax_Agnostic_aboveCutoff	MSN4_differenceOfMax_Agnostic_aboveCutoff	NDD1_differenceOfMax_Agnostic_aboveCutoff	RIM101_differenceOfMax_Agnostic_aboveCutoff	SOK2_differenceOfMax_Agnostic_aboveCutoff	SPT23_differenceOfMax_Agnostic_aboveCutoff	SPT2_differenceOfMax_Agnostic_aboveCutoff	STB1_differenceOfMax_Agnostic_aboveCutoff	STB5_differenceOfMax_Agnostic_aboveCutoff	SUT1_differenceOfMax_Agnostic_aboveCutoff	THO2_differenceOfMax_Agnostic_aboveCutoff	UME1_differenceOfMax_Agnostic_aboveCutoff	ZAP1_differenceOfMax_Agnostic_aboveCutoff	ABF1_differenceOfMax_Agnostic_aboveCutoff	ACE2_differenceOfMax_Agnostic_aboveCutoff	ARG81_differenceOfMax_Agnostic_aboveCutoff	ASH1_differenceOfMax_Agnostic_aboveCutoff	AZF1_differenceOfMax_Agnostic_aboveCutoff	CBF1_differenceOfMax_Agnostic_aboveCutoff	GAL4_differenceOfMax_Agnostic_aboveCutoff	GAT3_differenceOfMax_Agnostic_aboveCutoff	GCR2_differenceOfMax_Agnostic_aboveCutoff	GTS1_differenceOfMax_Agnostic_aboveCutoff	HAC1_differenceOfMax_Agnostic_aboveCutoff	HAP2_differenceOfMax_Agnostic_aboveCutoff	IME1_differenceOfMax_Agnostic_aboveCutoff	IXR1_differenceOfMax_Agnostic_aboveCutoff	JHD1_differenceOfMax_Agnostic_aboveCutoff	MATA1_differenceOfMax_Agnostic_aboveCutoff	MET32_differenceOfMax_Agnostic_aboveCutoff	MOT3_differenceOfMax_Agnostic_aboveCutoff	PDR1_differenceOfMax_Agnostic_aboveCutoff	RFX1_differenceOfMax_Agnostic_aboveCutoff	RGT1_differenceOfMax_Agnostic_aboveCutoff	RME1_differenceOfMax_Agnostic_aboveCutoff	RTG3_differenceOfMax_Agnostic_aboveCutoff	SKO1_differenceOfMax_Agnostic_aboveCutoff	SNF1_differenceOfMax_Agnostic_aboveCutoff	SNT2_differenceOfMax_Agnostic_aboveCutoff	STB2_differenceOfMax_Agnostic_aboveCutoff	STP1_differenceOfMax_Agnostic_aboveCutoff	SWI4_differenceOfMax_Agnostic_aboveCutoff	SWI6_differenceOfMax_Agnostic_aboveCutoff	THI2_differenceOfMax_Agnostic_aboveCutoff	URC2_differenceOfMax_Agnostic_aboveCutoff	YHP1_differenceOfMax_Agnostic_aboveCutoff	YRR1_differenceOfMax_Agnostic_aboveCutoff	ARG80_differenceOfMax_Agnostic_aboveCutoff	ARO80_differenceOfMax_Agnostic_aboveCutoff	ARR1_differenceOfMax_Agnostic_aboveCutoff	CHA4_differenceOfMax_Agnostic_aboveCutoff	CUP9_differenceOfMax_Agnostic_aboveCutoff	HMS1_differenceOfMax_Agnostic_aboveCutoff	INO2_differenceOfMax_Agnostic_aboveCutoff	MCM1_differenceOfMax_Agnostic_aboveCutoff	MET28_differenceOfMax_Agnostic_aboveCutoff	MGA1_differenceOfMax_Agnostic_aboveCutoff	PDR3_differenceOfMax_Agnostic_aboveCutoff	PHO4_differenceOfMax_Agnostic_aboveCutoff	PUT3_differenceOfMax_Agnostic_aboveCutoff	RAP1_differenceOfMax_Agnostic_aboveCutoff	SMP1_differenceOfMax_Agnostic_aboveCutoff	UGA3_differenceOfMax_Agnostic_aboveCutoff	YAP3_differenceOfMax_Agnostic_aboveCutoff	YAP5_differenceOfMax_Agnostic_aboveCutoff	CUP2_differenceOfMax_Agnostic_aboveCutoff	GAL80_differenceOfMax_Agnostic_aboveCutoff	HAP5_differenceOfMax_Agnostic_aboveCutoff	HSF1_differenceOfMax_Agnostic_aboveCutoff	INO4_differenceOfMax_Agnostic_aboveCutoff	MATALPHA2_differenceOfMax_Agnostic_aboveCutoff	ORC1_differenceOfMax_Agnostic_aboveCutoff	SPT15_differenceOfMax_Agnostic_aboveCutoff	STB4_differenceOfMax_Agnostic_aboveCutoff	SUM1_differenceOfMax_Agnostic_aboveCutoff	UME6_differenceOfMax_Agnostic_aboveCutoff	YAP1_differenceOfMax_Agnostic_aboveCutoff	YDR026C_differenceOfMax_Agnostic_aboveCutoff	BAS1_differenceOfMax_Agnostic_aboveCutoff	CAD1_differenceOfMax_Agnostic_aboveCutoff	CIN5_differenceOfMax_Agnostic_aboveCutoff	CRZ1_differenceOfMax_Agnostic_aboveCutoff	ERT1_differenceOfMax_Agnostic_aboveCutoff	GCN4_differenceOfMax_Agnostic_aboveCutoff	GCR1_differenceOfMax_Agnostic_aboveCutoff	HAP1_differenceOfMax_Agnostic_aboveCutoff	HAP3_differenceOfMax_Agnostic_aboveCutoff	LEU3_differenceOfMax_Agnostic_aboveCutoff	MAC1_differenceOfMax_Agnostic_aboveCutoff	MBP1_differenceOfMax_Agnostic_aboveCutoff	MET31_differenceOfMax_Agnostic_aboveCutoff	NRG1_differenceOfMax_Agnostic_aboveCutoff	PHD1_differenceOfMax_Agnostic_aboveCutoff	RLM1_differenceOfMax_Agnostic_aboveCutoff	RPH1_differenceOfMax_Agnostic_aboveCutoff	RPN4_differenceOfMax_Agnostic_aboveCutoff	SIP4_differenceOfMax_Agnostic_aboveCutoff	TEC1_differenceOfMax_Agnostic_aboveCutoff	TYE7_differenceOfMax_Agnostic_aboveCutoff	YAP6_differenceOfMax_Agnostic_aboveCutoff	YAP7_differenceOfMax_Agnostic_aboveCutoff	RDS2_differenceOfMax_Agnostic_aboveCutoff	YGR067C_differenceOfMax_Agnostic_aboveCutoff	YML081W_differenceOfMax_Agnostic_aboveCutoff	ASG1_differenceOfMax_Agnostic_aboveCutoff	CEP3_differenceOfMax_Agnostic_aboveCutoff	DOT6_differenceOfMax_Agnostic_aboveCutoff	ECM22_differenceOfMax_Agnostic_aboveCutoff	FHL1_differenceOfMax_Agnostic_aboveCutoff	GAT1_differenceOfMax_Agnostic_aboveCutoff	GAT4_differenceOfMax_Agnostic_aboveCutoff	HAL9_differenceOfMax_Agnostic_aboveCutoff	LYS14_differenceOfMax_Agnostic_aboveCutoff	MIG2_differenceOfMax_Agnostic_aboveCutoff	MIG3_differenceOfMax_Agnostic_aboveCutoff	NDT80_differenceOfMax_Agnostic_aboveCutoff	NHP6A_differenceOfMax_Agnostic_aboveCutoff	NHP6B_differenceOfMax_Agnostic_aboveCutoff	OAF1_differenceOfMax_Agnostic_aboveCutoff	PHO2_differenceOfMax_Agnostic_aboveCutoff	RDR1_differenceOfMax_Agnostic_aboveCutoff	RDS1_differenceOfMax_Agnostic_aboveCutoff	SFL1_differenceOfMax_Agnostic_aboveCutoff	SFP1_differenceOfMax_Agnostic_aboveCutoff	SRD1_differenceOfMax_Agnostic_aboveCutoff	STB3_differenceOfMax_Agnostic_aboveCutoff	STP2_differenceOfMax_Agnostic_aboveCutoff	SUT2_differenceOfMax_Agnostic_aboveCutoff	TBF1_differenceOfMax_Agnostic_aboveCutoff	TBS1_differenceOfMax_Agnostic_aboveCutoff	TEA1_differenceOfMax_Agnostic_aboveCutoff	TOD6_differenceOfMax_Agnostic_aboveCutoff	YKL222C_differenceOfMax_Agnostic_aboveCutoff	YLL054C_differenceOfMax_Agnostic_aboveCutoff	YPR013C_differenceOfMax_Agnostic_aboveCutoff	YPR015C_differenceOfMax_Agnostic_aboveCutoff	YRM1_differenceOfMax_Agnostic_aboveCutoff	ABF2_differenceOfMeans_Agnostic_aboveCutoff	CAT8_differenceOfMeans_Agnostic_aboveCutoff	CST6_differenceOfMeans_Agnostic_aboveCutoff	ECM23_differenceOfMeans_Agnostic_aboveCutoff	EDS1_differenceOfMeans_Agnostic_aboveCutoff	FKH2_differenceOfMeans_Agnostic_aboveCutoff	FZF1_differenceOfMeans_Agnostic_aboveCutoff	GIS1_differenceOfMeans_Agnostic_aboveCutoff	GSM1_differenceOfMeans_Agnostic_aboveCutoff	GZF3_differenceOfMeans_Agnostic_aboveCutoff	HCM1_differenceOfMeans_Agnostic_aboveCutoff	HMRA2_differenceOfMeans_Agnostic_aboveCutoff	NHP10_differenceOfMeans_Agnostic_aboveCutoff	PDR8_differenceOfMeans_Agnostic_aboveCutoff	REB1_differenceOfMeans_Agnostic_aboveCutoff	REI1_differenceOfMeans_Agnostic_aboveCutoff	RSC30_differenceOfMeans_Agnostic_aboveCutoff	RSC3_differenceOfMeans_Agnostic_aboveCutoff	RSF2_differenceOfMeans_Agnostic_aboveCutoff	STE12_differenceOfMeans_Agnostic_aboveCutoff	STP3_differenceOfMeans_Agnostic_aboveCutoff	STP4_differenceOfMeans_Agnostic_aboveCutoff	SWI5_differenceOfMeans_Agnostic_aboveCutoff	TOS8_differenceOfMeans_Agnostic_aboveCutoff	USV1_differenceOfMeans_Agnostic_aboveCutoff	YER130C_differenceOfMeans_Agnostic_aboveCutoff	YER184C_differenceOfMeans_Agnostic_aboveCutoff	YLR278C_differenceOfMeans_Agnostic_aboveCutoff	YNR063W_differenceOfMeans_Agnostic_aboveCutoff	YOX1_differenceOfMeans_Agnostic_aboveCutoff	YPR022C_differenceOfMeans_Agnostic_aboveCutoff	YPR196W_differenceOfMeans_Agnostic_aboveCutoff	ACA1_differenceOfMeans_Agnostic_aboveCutoff	ADR1_differenceOfMeans_Agnostic_aboveCutoff	AFT1_differenceOfMeans_Agnostic_aboveCutoff	DAL81_differenceOfMeans_Agnostic_aboveCutoff	DAL82_differenceOfMeans_Agnostic_aboveCutoff	DIG1_differenceOfMeans_Agnostic_aboveCutoff	FKH1_differenceOfMeans_Agnostic_aboveCutoff	MIG1_differenceOfMeans_Agnostic_aboveCutoff	OPI1_differenceOfMeans_Agnostic_aboveCutoff	PIP2_differenceOfMeans_Agnostic_aboveCutoff	PPR1_differenceOfMeans_Agnostic_aboveCutoff	RGM1_differenceOfMeans_Agnostic_aboveCutoff	RTG1_differenceOfMeans_Agnostic_aboveCutoff	SKN7_differenceOfMeans_Agnostic_aboveCutoff	UPC2_differenceOfMeans_Agnostic_aboveCutoff	WAR1_differenceOfMeans_Agnostic_aboveCutoff	XBP1_differenceOfMeans_Agnostic_aboveCutoff	AFT2_differenceOfMeans_Agnostic_aboveCutoff	MATA2_differenceOfMeans_Agnostic_aboveCutoff	MSN1_differenceOfMeans_Agnostic_aboveCutoff	NRG2_differenceOfMeans_Agnostic_aboveCutoff	ROX1_differenceOfMeans_Agnostic_aboveCutoff	DAL80_differenceOfMeans_Agnostic_aboveCutoff	GLN3_differenceOfMeans_Agnostic_aboveCutoff	HAP4_differenceOfMeans_Agnostic_aboveCutoff	MET4_differenceOfMeans_Agnostic_aboveCutoff	MOT2_differenceOfMeans_Agnostic_aboveCutoff	MSN2_differenceOfMeans_Agnostic_aboveCutoff	MSN4_differenceOfMeans_Agnostic_aboveCutoff	NDD1_differenceOfMeans_Agnostic_aboveCutoff	RIM101_differenceOfMeans_Agnostic_aboveCutoff	SOK2_differenceOfMeans_Agnostic_aboveCutoff	SPT23_differenceOfMeans_Agnostic_aboveCutoff	SPT2_differenceOfMeans_Agnostic_aboveCutoff	STB1_differenceOfMeans_Agnostic_aboveCutoff	STB5_differenceOfMeans_Agnostic_aboveCutoff	SUT1_differenceOfMeans_Agnostic_aboveCutoff	THO2_differenceOfMeans_Agnostic_aboveCutoff	UME1_differenceOfMeans_Agnostic_aboveCutoff	ZAP1_differenceOfMeans_Agnostic_aboveCutoff	ABF1_differenceOfMeans_Agnostic_aboveCutoff	ACE2_differenceOfMeans_Agnostic_aboveCutoff	ARG81_differenceOfMeans_Agnostic_aboveCutoff	ASH1_differenceOfMeans_Agnostic_aboveCutoff	AZF1_differenceOfMeans_Agnostic_aboveCutoff	CBF1_differenceOfMeans_Agnostic_aboveCutoff	GAL4_differenceOfMeans_Agnostic_aboveCutoff	GAT3_differenceOfMeans_Agnostic_aboveCutoff	GCR2_differenceOfMeans_Agnostic_aboveCutoff	GTS1_differenceOfMeans_Agnostic_aboveCutoff	HAC1_differenceOfMeans_Agnostic_aboveCutoff	HAP2_differenceOfMeans_Agnostic_aboveCutoff	IME1_differenceOfMeans_Agnostic_aboveCutoff	IXR1_differenceOfMeans_Agnostic_aboveCutoff	JHD1_differenceOfMeans_Agnostic_aboveCutoff	MATA1_differenceOfMeans_Agnostic_aboveCutoff	MET32_differenceOfMeans_Agnostic_aboveCutoff	MOT3_differenceOfMeans_Agnostic_aboveCutoff	PDR1_differenceOfMeans_Agnostic_aboveCutoff	RFX1_differenceOfMeans_Agnostic_aboveCutoff	RGT1_differenceOfMeans_Agnostic_aboveCutoff	RME1_differenceOfMeans_Agnostic_aboveCutoff	RTG3_differenceOfMeans_Agnostic_aboveCutoff	SKO1_differenceOfMeans_Agnostic_aboveCutoff	SNF1_differenceOfMeans_Agnostic_aboveCutoff	SNT2_differenceOfMeans_Agnostic_aboveCutoff	STB2_differenceOfMeans_Agnostic_aboveCutoff	STP1_differenceOfMeans_Agnostic_aboveCutoff	SWI4_differenceOfMeans_Agnostic_aboveCutoff	SWI6_differenceOfMeans_Agnostic_aboveCutoff	THI2_differenceOfMeans_Agnostic_aboveCutoff	URC2_differenceOfMeans_Agnostic_aboveCutoff	YHP1_differenceOfMeans_Agnostic_aboveCutoff	YRR1_differenceOfMeans_Agnostic_aboveCutoff	ARG80_differenceOfMeans_Agnostic_aboveCutoff	ARO80_differenceOfMeans_Agnostic_aboveCutoff	ARR1_differenceOfMeans_Agnostic_aboveCutoff	CHA4_differenceOfMeans_Agnostic_aboveCutoff	CUP9_differenceOfMeans_Agnostic_aboveCutoff	HMS1_differenceOfMeans_Agnostic_aboveCutoff	INO2_differenceOfMeans_Agnostic_aboveCutoff	MCM1_differenceOfMeans_Agnostic_aboveCutoff	MET28_differenceOfMeans_Agnostic_aboveCutoff	MGA1_differenceOfMeans_Agnostic_aboveCutoff	PDR3_differenceOfMeans_Agnostic_aboveCutoff	PHO4_differenceOfMeans_Agnostic_aboveCutoff	PUT3_differenceOfMeans_Agnostic_aboveCutoff	RAP1_differenceOfMeans_Agnostic_aboveCutoff	SMP1_differenceOfMeans_Agnostic_aboveCutoff	UGA3_differenceOfMeans_Agnostic_aboveCutoff	YAP3_differenceOfMeans_Agnostic_aboveCutoff	YAP5_differenceOfMeans_Agnostic_aboveCutoff	CUP2_differenceOfMeans_Agnostic_aboveCutoff	GAL80_differenceOfMeans_Agnostic_aboveCutoff	HAP5_differenceOfMeans_Agnostic_aboveCutoff	HSF1_differenceOfMeans_Agnostic_aboveCutoff	INO4_differenceOfMeans_Agnostic_aboveCutoff	MATALPHA2_differenceOfMeans_Agnostic_aboveCutoff	ORC1_differenceOfMeans_Agnostic_aboveCutoff	SPT15_differenceOfMeans_Agnostic_aboveCutoff	STB4_differenceOfMeans_Agnostic_aboveCutoff	SUM1_differenceOfMeans_Agnostic_aboveCutoff	UME6_differenceOfMeans_Agnostic_aboveCutoff	YAP1_differenceOfMeans_Agnostic_aboveCutoff	YDR026C_differenceOfMeans_Agnostic_aboveCutoff	BAS1_differenceOfMeans_Agnostic_aboveCutoff	CAD1_differenceOfMeans_Agnostic_aboveCutoff	CIN5_differenceOfMeans_Agnostic_aboveCutoff	CRZ1_differenceOfMeans_Agnostic_aboveCutoff	ERT1_differenceOfMeans_Agnostic_aboveCutoff	GCN4_differenceOfMeans_Agnostic_aboveCutoff	GCR1_differenceOfMeans_Agnostic_aboveCutoff	HAP1_differenceOfMeans_Agnostic_aboveCutoff	HAP3_differenceOfMeans_Agnostic_aboveCutoff	LEU3_differenceOfMeans_Agnostic_aboveCutoff	MAC1_differenceOfMeans_Agnostic_aboveCutoff	MBP1_differenceOfMeans_Agnostic_aboveCutoff	MET31_differenceOfMeans_Agnostic_aboveCutoff	NRG1_differenceOfMeans_Agnostic_aboveCutoff	PHD1_differenceOfMeans_Agnostic_aboveCutoff	RLM1_differenceOfMeans_Agnostic_aboveCutoff	RPH1_differenceOfMeans_Agnostic_aboveCutoff	RPN4_differenceOfMeans_Agnostic_aboveCutoff	SIP4_differenceOfMeans_Agnostic_aboveCutoff	TEC1_differenceOfMeans_Agnostic_aboveCutoff	TYE7_differenceOfMeans_Agnostic_aboveCutoff	YAP6_differenceOfMeans_Agnostic_aboveCutoff	YAP7_differenceOfMeans_Agnostic_aboveCutoff	RDS2_differenceOfMeans_Agnostic_aboveCutoff	YGR067C_differenceOfMeans_Agnostic_aboveCutoff	YML081W_differenceOfMeans_Agnostic_aboveCutoff	ASG1_differenceOfMeans_Agnostic_aboveCutoff	CEP3_differenceOfMeans_Agnostic_aboveCutoff	DOT6_differenceOfMeans_Agnostic_aboveCutoff	ECM22_differenceOfMeans_Agnostic_aboveCutoff	FHL1_differenceOfMeans_Agnostic_aboveCutoff	GAT1_differenceOfMeans_Agnostic_aboveCutoff	GAT4_differenceOfMeans_Agnostic_aboveCutoff	HAL9_differenceOfMeans_Agnostic_aboveCutoff	LYS14_differenceOfMeans_Agnostic_aboveCutoff	MIG2_differenceOfMeans_Agnostic_aboveCutoff	MIG3_differenceOfMeans_Agnostic_aboveCutoff	NDT80_differenceOfMeans_Agnostic_aboveCutoff	NHP6A_differenceOfMeans_Agnostic_aboveCutoff	NHP6B_differenceOfMeans_Agnostic_aboveCutoff	OAF1_differenceOfMeans_Agnostic_aboveCutoff	PHO2_differenceOfMeans_Agnostic_aboveCutoff	RDR1_differenceOfMeans_Agnostic_aboveCutoff	RDS1_differenceOfMeans_Agnostic_aboveCutoff	SFL1_differenceOfMeans_Agnostic_aboveCutoff	SFP1_differenceOfMeans_Agnostic_aboveCutoff	SRD1_differenceOfMeans_Agnostic_aboveCutoff	STB3_differenceOfMeans_Agnostic_aboveCutoff	STP2_differenceOfMeans_Agnostic_aboveCutoff	SUT2_differenceOfMeans_Agnostic_aboveCutoff	TBF1_differenceOfMeans_Agnostic_aboveCutoff	TBS1_differenceOfMeans_Agnostic_aboveCutoff	TEA1_differenceOfMeans_Agnostic_aboveCutoff	TOD6_differenceOfMeans_Agnostic_aboveCutoff	YKL222C_differenceOfMeans_Agnostic_aboveCutoff	YLL054C_differenceOfMeans_Agnostic_aboveCutoff	YPR013C_differenceOfMeans_Agnostic_aboveCutoff	YPR015C_differenceOfMeans_Agnostic_aboveCutoff	YRM1_differenceOfMeans_Agnostic_aboveCutoff	ABF2_deltaSignificantBindingSites_Agnostic_aboveCutoff	CAT8_deltaSignificantBindingSites_Agnostic_aboveCutoff	CST6_deltaSignificantBindingSites_Agnostic_aboveCutoff	ECM23_deltaSignificantBindingSites_Agnostic_aboveCutoff	EDS1_deltaSignificantBindingSites_Agnostic_aboveCutoff	FKH2_deltaSignificantBindingSites_Agnostic_aboveCutoff	FZF1_deltaSignificantBindingSites_Agnostic_aboveCutoff	GIS1_deltaSignificantBindingSites_Agnostic_aboveCutoff	GSM1_deltaSignificantBindingSites_Agnostic_aboveCutoff	GZF3_deltaSignificantBindingSites_Agnostic_aboveCutoff	HCM1_deltaSignificantBindingSites_Agnostic_aboveCutoff	HMRA2_deltaSignificantBindingSites_Agnostic_aboveCutoff	NHP10_deltaSignificantBindingSites_Agnostic_aboveCutoff	PDR8_deltaSignificantBindingSites_Agnostic_aboveCutoff	REB1_deltaSignificantBindingSites_Agnostic_aboveCutoff	REI1_deltaSignificantBindingSites_Agnostic_aboveCutoff	RSC30_deltaSignificantBindingSites_Agnostic_aboveCutoff	RSC3_deltaSignificantBindingSites_Agnostic_aboveCutoff	RSF2_deltaSignificantBindingSites_Agnostic_aboveCutoff	STE12_deltaSignificantBindingSites_Agnostic_aboveCutoff	STP3_deltaSignificantBindingSites_Agnostic_aboveCutoff	STP4_deltaSignificantBindingSites_Agnostic_aboveCutoff	SWI5_deltaSignificantBindingSites_Agnostic_aboveCutoff	TOS8_deltaSignificantBindingSites_Agnostic_aboveCutoff	USV1_deltaSignificantBindingSites_Agnostic_aboveCutoff	YER130C_deltaSignificantBindingSites_Agnostic_aboveCutoff	YER184C_deltaSignificantBindingSites_Agnostic_aboveCutoff	YLR278C_deltaSignificantBindingSites_Agnostic_aboveCutoff	YNR063W_deltaSignificantBindingSites_Agnostic_aboveCutoff	YOX1_deltaSignificantBindingSites_Agnostic_aboveCutoff	YPR022C_deltaSignificantBindingSites_Agnostic_aboveCutoff	YPR196W_deltaSignificantBindingSites_Agnostic_aboveCutoff	ACA1_deltaSignificantBindingSites_Agnostic_aboveCutoff	ADR1_deltaSignificantBindingSites_Agnostic_aboveCutoff	AFT1_deltaSignificantBindingSites_Agnostic_aboveCutoff	DAL81_deltaSignificantBindingSites_Agnostic_aboveCutoff	DAL82_deltaSignificantBindingSites_Agnostic_aboveCutoff	DIG1_deltaSignificantBindingSites_Agnostic_aboveCutoff	FKH1_deltaSignificantBindingSites_Agnostic_aboveCutoff	MIG1_deltaSignificantBindingSites_Agnostic_aboveCutoff	OPI1_deltaSignificantBindingSites_Agnostic_aboveCutoff	PIP2_deltaSignificantBindingSites_Agnostic_aboveCutoff	PPR1_deltaSignificantBindingSites_Agnostic_aboveCutoff	RGM1_deltaSignificantBindingSites_Agnostic_aboveCutoff	RTG1_deltaSignificantBindingSites_Agnostic_aboveCutoff	SKN7_deltaSignificantBindingSites_Agnostic_aboveCutoff	UPC2_deltaSignificantBindingSites_Agnostic_aboveCutoff	WAR1_deltaSignificantBindingSites_Agnostic_aboveCutoff	XBP1_deltaSignificantBindingSites_Agnostic_aboveCutoff	AFT2_deltaSignificantBindingSites_Agnostic_aboveCutoff	MATA2_deltaSignificantBindingSites_Agnostic_aboveCutoff	MSN1_deltaSignificantBindingSites_Agnostic_aboveCutoff	NRG2_deltaSignificantBindingSites_Agnostic_aboveCutoff	ROX1_deltaSignificantBindingSites_Agnostic_aboveCutoff	DAL80_deltaSignificantBindingSites_Agnostic_aboveCutoff	GLN3_deltaSignificantBindingSites_Agnostic_aboveCutoff	HAP4_deltaSignificantBindingSites_Agnostic_aboveCutoff	MET4_deltaSignificantBindingSites_Agnostic_aboveCutoff	MOT2_deltaSignificantBindingSites_Agnostic_aboveCutoff	MSN2_deltaSignificantBindingSites_Agnostic_aboveCutoff	MSN4_deltaSignificantBindingSites_Agnostic_aboveCutoff	NDD1_deltaSignificantBindingSites_Agnostic_aboveCutoff	RIM101_deltaSignificantBindingSites_Agnostic_aboveCutoff	SOK2_deltaSignificantBindingSites_Agnostic_aboveCutoff	SPT23_deltaSignificantBindingSites_Agnostic_aboveCutoff	SPT2_deltaSignificantBindingSites_Agnostic_aboveCutoff	STB1_deltaSignificantBindingSites_Agnostic_aboveCutoff	STB5_deltaSignificantBindingSites_Agnostic_aboveCutoff	SUT1_deltaSignificantBindingSites_Agnostic_aboveCutoff	THO2_deltaSignificantBindingSites_Agnostic_aboveCutoff	UME1_deltaSignificantBindingSites_Agnostic_aboveCutoff	ZAP1_deltaSignificantBindingSites_Agnostic_aboveCutoff	ABF1_deltaSignificantBindingSites_Agnostic_aboveCutoff	ACE2_deltaSignificantBindingSites_Agnostic_aboveCutoff	ARG81_deltaSignificantBindingSites_Agnostic_aboveCutoff	ASH1_deltaSignificantBindingSites_Agnostic_aboveCutoff	AZF1_deltaSignificantBindingSites_Agnostic_aboveCutoff	CBF1_deltaSignificantBindingSites_Agnostic_aboveCutoff	GAL4_deltaSignificantBindingSites_Agnostic_aboveCutoff	GAT3_deltaSignificantBindingSites_Agnostic_aboveCutoff	GCR2_deltaSignificantBindingSites_Agnostic_aboveCutoff	GTS1_deltaSignificantBindingSites_Agnostic_aboveCutoff	HAC1_deltaSignificantBindingSites_Agnostic_aboveCutoff	HAP2_deltaSignificantBindingSites_Agnostic_aboveCutoff	IME1_deltaSignificantBindingSites_Agnostic_aboveCutoff	IXR1_deltaSignificantBindingSites_Agnostic_aboveCutoff	JHD1_deltaSignificantBindingSites_Agnostic_aboveCutoff	MATA1_deltaSignificantBindingSites_Agnostic_aboveCutoff	MET32_deltaSignificantBindingSites_Agnostic_aboveCutoff	MOT3_deltaSignificantBindingSites_Agnostic_aboveCutoff	PDR1_deltaSignificantBindingSites_Agnostic_aboveCutoff	RFX1_deltaSignificantBindingSites_Agnostic_aboveCutoff	RGT1_deltaSignificantBindingSites_Agnostic_aboveCutoff	RME1_deltaSignificantBindingSites_Agnostic_aboveCutoff	RTG3_deltaSignificantBindingSites_Agnostic_aboveCutoff	SKO1_deltaSignificantBindingSites_Agnostic_aboveCutoff	SNF1_deltaSignificantBindingSites_Agnostic_aboveCutoff	SNT2_deltaSignificantBindingSites_Agnostic_aboveCutoff	STB2_deltaSignificantBindingSites_Agnostic_aboveCutoff	STP1_deltaSignificantBindingSites_Agnostic_aboveCutoff	SWI4_deltaSignificantBindingSites_Agnostic_aboveCutoff	SWI6_deltaSignificantBindingSites_Agnostic_aboveCutoff	THI2_deltaSignificantBindingSites_Agnostic_aboveCutoff	URC2_deltaSignificantBindingSites_Agnostic_aboveCutoff	YHP1_deltaSignificantBindingSites_Agnostic_aboveCutoff	YRR1_deltaSignificantBindingSites_Agnostic_aboveCutoff	ARG80_deltaSignificantBindingSites_Agnostic_aboveCutoff	ARO80_deltaSignificantBindingSites_Agnostic_aboveCutoff	ARR1_deltaSignificantBindingSites_Agnostic_aboveCutoff	CHA4_deltaSignificantBindingSites_Agnostic_aboveCutoff	CUP9_deltaSignificantBindingSites_Agnostic_aboveCutoff	HMS1_deltaSignificantBindingSites_Agnostic_aboveCutoff	INO2_deltaSignificantBindingSites_Agnostic_aboveCutoff	MCM1_deltaSignificantBindingSites_Agnostic_aboveCutoff	MET28_deltaSignificantBindingSites_Agnostic_aboveCutoff	MGA1_deltaSignificantBindingSites_Agnostic_aboveCutoff	PDR3_deltaSignificantBindingSites_Agnostic_aboveCutoff	PHO4_deltaSignificantBindingSites_Agnostic_aboveCutoff	PUT3_deltaSignificantBindingSites_Agnostic_aboveCutoff	RAP1_deltaSignificantBindingSites_Agnostic_aboveCutoff	SMP1_deltaSignificantBindingSites_Agnostic_aboveCutoff	UGA3_deltaSignificantBindingSites_Agnostic_aboveCutoff	YAP3_deltaSignificantBindingSites_Agnostic_aboveCutoff	YAP5_deltaSignificantBindingSites_Agnostic_aboveCutoff	CUP2_deltaSignificantBindingSites_Agnostic_aboveCutoff	GAL80_deltaSignificantBindingSites_Agnostic_aboveCutoff	HAP5_deltaSignificantBindingSites_Agnostic_aboveCutoff	HSF1_deltaSignificantBindingSites_Agnostic_aboveCutoff	INO4_deltaSignificantBindingSites_Agnostic_aboveCutoff	MATALPHA2_deltaSignificantBindingSites_Agnostic_aboveCutoff	ORC1_deltaSignificantBindingSites_Agnostic_aboveCutoff	SPT15_deltaSignificantBindingSites_Agnostic_aboveCutoff	STB4_deltaSignificantBindingSites_Agnostic_aboveCutoff	SUM1_deltaSignificantBindingSites_Agnostic_aboveCutoff	UME6_deltaSignificantBindingSites_Agnostic_aboveCutoff	YAP1_deltaSignificantBindingSites_Agnostic_aboveCutoff	YDR026C_deltaSignificantBindingSites_Agnostic_aboveCutoff	BAS1_deltaSignificantBindingSites_Agnostic_aboveCutoff	CAD1_deltaSignificantBindingSites_Agnostic_aboveCutoff	CIN5_deltaSignificantBindingSites_Agnostic_aboveCutoff	CRZ1_deltaSignificantBindingSites_Agnostic_aboveCutoff	ERT1_deltaSignificantBindingSites_Agnostic_aboveCutoff	GCN4_deltaSignificantBindingSites_Agnostic_aboveCutoff	GCR1_deltaSignificantBindingSites_Agnostic_aboveCutoff	HAP1_deltaSignificantBindingSites_Agnostic_aboveCutoff	HAP3_deltaSignificantBindingSites_Agnostic_aboveCutoff	LEU3_deltaSignificantBindingSites_Agnostic_aboveCutoff	MAC1_deltaSignificantBindingSites_Agnostic_aboveCutoff	MBP1_deltaSignificantBindingSites_Agnostic_aboveCutoff	MET31_deltaSignificantBindingSites_Agnostic_aboveCutoff	NRG1_deltaSignificantBindingSites_Agnostic_aboveCutoff	PHD1_deltaSignificantBindingSites_Agnostic_aboveCutoff	RLM1_deltaSignificantBindingSites_Agnostic_aboveCutoff	RPH1_deltaSignificantBindingSites_Agnostic_aboveCutoff	RPN4_deltaSignificantBindingSites_Agnostic_aboveCutoff	SIP4_deltaSignificantBindingSites_Agnostic_aboveCutoff	TEC1_deltaSignificantBindingSites_Agnostic_aboveCutoff	TYE7_deltaSignificantBindingSites_Agnostic_aboveCutoff	YAP6_deltaSignificantBindingSites_Agnostic_aboveCutoff	YAP7_deltaSignificantBindingSites_Agnostic_aboveCutoff	RDS2_deltaSignificantBindingSites_Agnostic_aboveCutoff	YGR067C_deltaSignificantBindingSites_Agnostic_aboveCutoff	YML081W_deltaSignificantBindingSites_Agnostic_aboveCutoff	ASG1_deltaSignificantBindingSites_Agnostic_aboveCutoff	CEP3_deltaSignificantBindingSites_Agnostic_aboveCutoff	DOT6_deltaSignificantBindingSites_Agnostic_aboveCutoff	ECM22_deltaSignificantBindingSites_Agnostic_aboveCutoff	FHL1_deltaSignificantBindingSites_Agnostic_aboveCutoff	GAT1_deltaSignificantBindingSites_Agnostic_aboveCutoff	GAT4_deltaSignificantBindingSites_Agnostic_aboveCutoff	HAL9_deltaSignificantBindingSites_Agnostic_aboveCutoff	LYS14_deltaSignificantBindingSites_Agnostic_aboveCutoff	MIG2_deltaSignificantBindingSites_Agnostic_aboveCutoff	MIG3_deltaSignificantBindingSites_Agnostic_aboveCutoff	NDT80_deltaSignificantBindingSites_Agnostic_aboveCutoff	NHP6A_deltaSignificantBindingSites_Agnostic_aboveCutoff	NHP6B_deltaSignificantBindingSites_Agnostic_aboveCutoff	OAF1_deltaSignificantBindingSites_Agnostic_aboveCutoff	PHO2_deltaSignificantBindingSites_Agnostic_aboveCutoff	RDR1_deltaSignificantBindingSites_Agnostic_aboveCutoff	RDS1_deltaSignificantBindingSites_Agnostic_aboveCutoff	SFL1_deltaSignificantBindingSites_Agnostic_aboveCutoff	SFP1_deltaSignificantBindingSites_Agnostic_aboveCutoff	SRD1_deltaSignificantBindingSites_Agnostic_aboveCutoff	STB3_deltaSignificantBindingSites_Agnostic_aboveCutoff	STP2_deltaSignificantBindingSites_Agnostic_aboveCutoff	SUT2_deltaSignificantBindingSites_Agnostic_aboveCutoff	TBF1_deltaSignificantBindingSites_Agnostic_aboveCutoff	TBS1_deltaSignificantBindingSites_Agnostic_aboveCutoff	TEA1_deltaSignificantBindingSites_Agnostic_aboveCutoff	TOD6_deltaSignificantBindingSites_Agnostic_aboveCutoff	YKL222C_deltaSignificantBindingSites_Agnostic_aboveCutoff	YLL054C_deltaSignificantBindingSites_Agnostic_aboveCutoff	YPR013C_deltaSignificantBindingSites_Agnostic_aboveCutoff	YPR015C_deltaSignificantBindingSites_Agnostic_aboveCutoff	YRM1_deltaSignificantBindingSites_Agnostic_aboveCutoff	ABF2_differenceOfMax_Plus_belowCutoff	CAT8_differenceOfMax_Plus_belowCutoff	CST6_differenceOfMax_Plus_belowCutoff	ECM23_differenceOfMax_Plus_belowCutoff	EDS1_differenceOfMax_Plus_belowCutoff	FKH2_differenceOfMax_Plus_belowCutoff	FZF1_differenceOfMax_Plus_belowCutoff	GIS1_differenceOfMax_Plus_belowCutoff	GSM1_differenceOfMax_Plus_belowCutoff	GZF3_differenceOfMax_Plus_belowCutoff	HCM1_differenceOfMax_Plus_belowCutoff	HMRA2_differenceOfMax_Plus_belowCutoff	NHP10_differenceOfMax_Plus_belowCutoff	PDR8_differenceOfMax_Plus_belowCutoff	REB1_differenceOfMax_Plus_belowCutoff	REI1_differenceOfMax_Plus_belowCutoff	RSC30_differenceOfMax_Plus_belowCutoff	RSC3_differenceOfMax_Plus_belowCutoff	RSF2_differenceOfMax_Plus_belowCutoff	STE12_differenceOfMax_Plus_belowCutoff	STP3_differenceOfMax_Plus_belowCutoff	STP4_differenceOfMax_Plus_belowCutoff	SWI5_differenceOfMax_Plus_belowCutoff	TOS8_differenceOfMax_Plus_belowCutoff	USV1_differenceOfMax_Plus_belowCutoff	YER130C_differenceOfMax_Plus_belowCutoff	YER184C_differenceOfMax_Plus_belowCutoff	YLR278C_differenceOfMax_Plus_belowCutoff	YNR063W_differenceOfMax_Plus_belowCutoff	YOX1_differenceOfMax_Plus_belowCutoff	YPR022C_differenceOfMax_Plus_belowCutoff	YPR196W_differenceOfMax_Plus_belowCutoff	ACA1_differenceOfMax_Plus_belowCutoff	ADR1_differenceOfMax_Plus_belowCutoff	AFT1_differenceOfMax_Plus_belowCutoff	DAL81_differenceOfMax_Plus_belowCutoff	DAL82_differenceOfMax_Plus_belowCutoff	DIG1_differenceOfMax_Plus_belowCutoff	FKH1_differenceOfMax_Plus_belowCutoff	MIG1_differenceOfMax_Plus_belowCutoff	OPI1_differenceOfMax_Plus_belowCutoff	PIP2_differenceOfMax_Plus_belowCutoff	PPR1_differenceOfMax_Plus_belowCutoff	RGM1_differenceOfMax_Plus_belowCutoff	RTG1_differenceOfMax_Plus_belowCutoff	SKN7_differenceOfMax_Plus_belowCutoff	UPC2_differenceOfMax_Plus_belowCutoff	WAR1_differenceOfMax_Plus_belowCutoff	XBP1_differenceOfMax_Plus_belowCutoff	AFT2_differenceOfMax_Plus_belowCutoff	MATA2_differenceOfMax_Plus_belowCutoff	MSN1_differenceOfMax_Plus_belowCutoff	NRG2_differenceOfMax_Plus_belowCutoff	ROX1_differenceOfMax_Plus_belowCutoff	DAL80_differenceOfMax_Plus_belowCutoff	GLN3_differenceOfMax_Plus_belowCutoff	HAP4_differenceOfMax_Plus_belowCutoff	MET4_differenceOfMax_Plus_belowCutoff	MOT2_differenceOfMax_Plus_belowCutoff	MSN2_differenceOfMax_Plus_belowCutoff	MSN4_differenceOfMax_Plus_belowCutoff	NDD1_differenceOfMax_Plus_belowCutoff	RIM101_differenceOfMax_Plus_belowCutoff	SOK2_differenceOfMax_Plus_belowCutoff	SPT23_differenceOfMax_Plus_belowCutoff	SPT2_differenceOfMax_Plus_belowCutoff	STB1_differenceOfMax_Plus_belowCutoff	STB5_differenceOfMax_Plus_belowCutoff	SUT1_differenceOfMax_Plus_belowCutoff	THO2_differenceOfMax_Plus_belowCutoff	UME1_differenceOfMax_Plus_belowCutoff	ZAP1_differenceOfMax_Plus_belowCutoff	ABF1_differenceOfMax_Plus_belowCutoff	ACE2_differenceOfMax_Plus_belowCutoff	ARG81_differenceOfMax_Plus_belowCutoff	ASH1_differenceOfMax_Plus_belowCutoff	AZF1_differenceOfMax_Plus_belowCutoff	CBF1_differenceOfMax_Plus_belowCutoff	GAL4_differenceOfMax_Plus_belowCutoff	GAT3_differenceOfMax_Plus_belowCutoff	GCR2_differenceOfMax_Plus_belowCutoff	GTS1_differenceOfMax_Plus_belowCutoff	HAC1_differenceOfMax_Plus_belowCutoff	HAP2_differenceOfMax_Plus_belowCutoff	IME1_differenceOfMax_Plus_belowCutoff	IXR1_differenceOfMax_Plus_belowCutoff	JHD1_differenceOfMax_Plus_belowCutoff	MATA1_differenceOfMax_Plus_belowCutoff	MET32_differenceOfMax_Plus_belowCutoff	MOT3_differenceOfMax_Plus_belowCutoff	PDR1_differenceOfMax_Plus_belowCutoff	RFX1_differenceOfMax_Plus_belowCutoff	RGT1_differenceOfMax_Plus_belowCutoff	RME1_differenceOfMax_Plus_belowCutoff	RTG3_differenceOfMax_Plus_belowCutoff	SKO1_differenceOfMax_Plus_belowCutoff	SNF1_differenceOfMax_Plus_belowCutoff	SNT2_differenceOfMax_Plus_belowCutoff	STB2_differenceOfMax_Plus_belowCutoff	STP1_differenceOfMax_Plus_belowCutoff	SWI4_differenceOfMax_Plus_belowCutoff	SWI6_differenceOfMax_Plus_belowCutoff	THI2_differenceOfMax_Plus_belowCutoff	URC2_differenceOfMax_Plus_belowCutoff	YHP1_differenceOfMax_Plus_belowCutoff	YRR1_differenceOfMax_Plus_belowCutoff	ARG80_differenceOfMax_Plus_belowCutoff	ARO80_differenceOfMax_Plus_belowCutoff	ARR1_differenceOfMax_Plus_belowCutoff	CHA4_differenceOfMax_Plus_belowCutoff	CUP9_differenceOfMax_Plus_belowCutoff	HMS1_differenceOfMax_Plus_belowCutoff	INO2_differenceOfMax_Plus_belowCutoff	MCM1_differenceOfMax_Plus_belowCutoff	MET28_differenceOfMax_Plus_belowCutoff	MGA1_differenceOfMax_Plus_belowCutoff	PDR3_differenceOfMax_Plus_belowCutoff	PHO4_differenceOfMax_Plus_belowCutoff	PUT3_differenceOfMax_Plus_belowCutoff	RAP1_differenceOfMax_Plus_belowCutoff	SMP1_differenceOfMax_Plus_belowCutoff	UGA3_differenceOfMax_Plus_belowCutoff	YAP3_differenceOfMax_Plus_belowCutoff	YAP5_differenceOfMax_Plus_belowCutoff	CUP2_differenceOfMax_Plus_belowCutoff	GAL80_differenceOfMax_Plus_belowCutoff	HAP5_differenceOfMax_Plus_belowCutoff	HSF1_differenceOfMax_Plus_belowCutoff	INO4_differenceOfMax_Plus_belowCutoff	MATALPHA2_differenceOfMax_Plus_belowCutoff	ORC1_differenceOfMax_Plus_belowCutoff	SPT15_differenceOfMax_Plus_belowCutoff	STB4_differenceOfMax_Plus_belowCutoff	SUM1_differenceOfMax_Plus_belowCutoff	UME6_differenceOfMax_Plus_belowCutoff	YAP1_differenceOfMax_Plus_belowCutoff	YDR026C_differenceOfMax_Plus_belowCutoff	BAS1_differenceOfMax_Plus_belowCutoff	CAD1_differenceOfMax_Plus_belowCutoff	CIN5_differenceOfMax_Plus_belowCutoff	CRZ1_differenceOfMax_Plus_belowCutoff	ERT1_differenceOfMax_Plus_belowCutoff	GCN4_differenceOfMax_Plus_belowCutoff	GCR1_differenceOfMax_Plus_belowCutoff	HAP1_differenceOfMax_Plus_belowCutoff	HAP3_differenceOfMax_Plus_belowCutoff	LEU3_differenceOfMax_Plus_belowCutoff	MAC1_differenceOfMax_Plus_belowCutoff	MBP1_differenceOfMax_Plus_belowCutoff	MET31_differenceOfMax_Plus_belowCutoff	NRG1_differenceOfMax_Plus_belowCutoff	PHD1_differenceOfMax_Plus_belowCutoff	RLM1_differenceOfMax_Plus_belowCutoff	RPH1_differenceOfMax_Plus_belowCutoff	RPN4_differenceOfMax_Plus_belowCutoff	SIP4_differenceOfMax_Plus_belowCutoff	TEC1_differenceOfMax_Plus_belowCutoff	TYE7_differenceOfMax_Plus_belowCutoff	YAP6_differenceOfMax_Plus_belowCutoff	YAP7_differenceOfMax_Plus_belowCutoff	RDS2_differenceOfMax_Plus_belowCutoff	YGR067C_differenceOfMax_Plus_belowCutoff	YML081W_differenceOfMax_Plus_belowCutoff	ASG1_differenceOfMax_Plus_belowCutoff	CEP3_differenceOfMax_Plus_belowCutoff	DOT6_differenceOfMax_Plus_belowCutoff	ECM22_differenceOfMax_Plus_belowCutoff	FHL1_differenceOfMax_Plus_belowCutoff	GAT1_differenceOfMax_Plus_belowCutoff	GAT4_differenceOfMax_Plus_belowCutoff	HAL9_differenceOfMax_Plus_belowCutoff	LYS14_differenceOfMax_Plus_belowCutoff	MIG2_differenceOfMax_Plus_belowCutoff	MIG3_differenceOfMax_Plus_belowCutoff	NDT80_differenceOfMax_Plus_belowCutoff	NHP6A_differenceOfMax_Plus_belowCutoff	NHP6B_differenceOfMax_Plus_belowCutoff	OAF1_differenceOfMax_Plus_belowCutoff	PHO2_differenceOfMax_Plus_belowCutoff	RDR1_differenceOfMax_Plus_belowCutoff	RDS1_differenceOfMax_Plus_belowCutoff	SFL1_differenceOfMax_Plus_belowCutoff	SFP1_differenceOfMax_Plus_belowCutoff	SRD1_differenceOfMax_Plus_belowCutoff	STB3_differenceOfMax_Plus_belowCutoff	STP2_differenceOfMax_Plus_belowCutoff	SUT2_differenceOfMax_Plus_belowCutoff	TBF1_differenceOfMax_Plus_belowCutoff	TBS1_differenceOfMax_Plus_belowCutoff	TEA1_differenceOfMax_Plus_belowCutoff	TOD6_differenceOfMax_Plus_belowCutoff	YKL222C_differenceOfMax_Plus_belowCutoff	YLL054C_differenceOfMax_Plus_belowCutoff	YPR013C_differenceOfMax_Plus_belowCutoff	YPR015C_differenceOfMax_Plus_belowCutoff	YRM1_differenceOfMax_Plus_belowCutoff	ABF2_differenceOfMeans_Plus_belowCutoff	CAT8_differenceOfMeans_Plus_belowCutoff	CST6_differenceOfMeans_Plus_belowCutoff	ECM23_differenceOfMeans_Plus_belowCutoff	EDS1_differenceOfMeans_Plus_belowCutoff	FKH2_differenceOfMeans_Plus_belowCutoff	FZF1_differenceOfMeans_Plus_belowCutoff	GIS1_differenceOfMeans_Plus_belowCutoff	GSM1_differenceOfMeans_Plus_belowCutoff	GZF3_differenceOfMeans_Plus_belowCutoff	HCM1_differenceOfMeans_Plus_belowCutoff	HMRA2_differenceOfMeans_Plus_belowCutoff	NHP10_differenceOfMeans_Plus_belowCutoff	PDR8_differenceOfMeans_Plus_belowCutoff	REB1_differenceOfMeans_Plus_belowCutoff	REI1_differenceOfMeans_Plus_belowCutoff	RSC30_differenceOfMeans_Plus_belowCutoff	RSC3_differenceOfMeans_Plus_belowCutoff	RSF2_differenceOfMeans_Plus_belowCutoff	STE12_differenceOfMeans_Plus_belowCutoff	STP3_differenceOfMeans_Plus_belowCutoff	STP4_differenceOfMeans_Plus_belowCutoff	SWI5_differenceOfMeans_Plus_belowCutoff	TOS8_differenceOfMeans_Plus_belowCutoff	USV1_differenceOfMeans_Plus_belowCutoff	YER130C_differenceOfMeans_Plus_belowCutoff	YER184C_differenceOfMeans_Plus_belowCutoff	YLR278C_differenceOfMeans_Plus_belowCutoff	YNR063W_differenceOfMeans_Plus_belowCutoff	YOX1_differenceOfMeans_Plus_belowCutoff	YPR022C_differenceOfMeans_Plus_belowCutoff	YPR196W_differenceOfMeans_Plus_belowCutoff	ACA1_differenceOfMeans_Plus_belowCutoff	ADR1_differenceOfMeans_Plus_belowCutoff	AFT1_differenceOfMeans_Plus_belowCutoff	DAL81_differenceOfMeans_Plus_belowCutoff	DAL82_differenceOfMeans_Plus_belowCutoff	DIG1_differenceOfMeans_Plus_belowCutoff	FKH1_differenceOfMeans_Plus_belowCutoff	MIG1_differenceOfMeans_Plus_belowCutoff	OPI1_differenceOfMeans_Plus_belowCutoff	PIP2_differenceOfMeans_Plus_belowCutoff	PPR1_differenceOfMeans_Plus_belowCutoff	RGM1_differenceOfMeans_Plus_belowCutoff	RTG1_differenceOfMeans_Plus_belowCutoff	SKN7_differenceOfMeans_Plus_belowCutoff	UPC2_differenceOfMeans_Plus_belowCutoff	WAR1_differenceOfMeans_Plus_belowCutoff	XBP1_differenceOfMeans_Plus_belowCutoff	AFT2_differenceOfMeans_Plus_belowCutoff	MATA2_differenceOfMeans_Plus_belowCutoff	MSN1_differenceOfMeans_Plus_belowCutoff	NRG2_differenceOfMeans_Plus_belowCutoff	ROX1_differenceOfMeans_Plus_belowCutoff	DAL80_differenceOfMeans_Plus_belowCutoff	GLN3_differenceOfMeans_Plus_belowCutoff	HAP4_differenceOfMeans_Plus_belowCutoff	MET4_differenceOfMeans_Plus_belowCutoff	MOT2_differenceOfMeans_Plus_belowCutoff	MSN2_differenceOfMeans_Plus_belowCutoff	MSN4_differenceOfMeans_Plus_belowCutoff	NDD1_differenceOfMeans_Plus_belowCutoff	RIM101_differenceOfMeans_Plus_belowCutoff	SOK2_differenceOfMeans_Plus_belowCutoff	SPT23_differenceOfMeans_Plus_belowCutoff	SPT2_differenceOfMeans_Plus_belowCutoff	STB1_differenceOfMeans_Plus_belowCutoff	STB5_differenceOfMeans_Plus_belowCutoff	SUT1_differenceOfMeans_Plus_belowCutoff	THO2_differenceOfMeans_Plus_belowCutoff	UME1_differenceOfMeans_Plus_belowCutoff	ZAP1_differenceOfMeans_Plus_belowCutoff	ABF1_differenceOfMeans_Plus_belowCutoff	ACE2_differenceOfMeans_Plus_belowCutoff	ARG81_differenceOfMeans_Plus_belowCutoff	ASH1_differenceOfMeans_Plus_belowCutoff	AZF1_differenceOfMeans_Plus_belowCutoff	CBF1_differenceOfMeans_Plus_belowCutoff	GAL4_differenceOfMeans_Plus_belowCutoff	GAT3_differenceOfMeans_Plus_belowCutoff	GCR2_differenceOfMeans_Plus_belowCutoff	GTS1_differenceOfMeans_Plus_belowCutoff	HAC1_differenceOfMeans_Plus_belowCutoff	HAP2_differenceOfMeans_Plus_belowCutoff	IME1_differenceOfMeans_Plus_belowCutoff	IXR1_differenceOfMeans_Plus_belowCutoff	JHD1_differenceOfMeans_Plus_belowCutoff	MATA1_differenceOfMeans_Plus_belowCutoff	MET32_differenceOfMeans_Plus_belowCutoff	MOT3_differenceOfMeans_Plus_belowCutoff	PDR1_differenceOfMeans_Plus_belowCutoff	RFX1_differenceOfMeans_Plus_belowCutoff	RGT1_differenceOfMeans_Plus_belowCutoff	RME1_differenceOfMeans_Plus_belowCutoff	RTG3_differenceOfMeans_Plus_belowCutoff	SKO1_differenceOfMeans_Plus_belowCutoff	SNF1_differenceOfMeans_Plus_belowCutoff	SNT2_differenceOfMeans_Plus_belowCutoff	STB2_differenceOfMeans_Plus_belowCutoff	STP1_differenceOfMeans_Plus_belowCutoff	SWI4_differenceOfMeans_Plus_belowCutoff	SWI6_differenceOfMeans_Plus_belowCutoff	THI2_differenceOfMeans_Plus_belowCutoff	URC2_differenceOfMeans_Plus_belowCutoff	YHP1_differenceOfMeans_Plus_belowCutoff	YRR1_differenceOfMeans_Plus_belowCutoff	ARG80_differenceOfMeans_Plus_belowCutoff	ARO80_differenceOfMeans_Plus_belowCutoff	ARR1_differenceOfMeans_Plus_belowCutoff	CHA4_differenceOfMeans_Plus_belowCutoff	CUP9_differenceOfMeans_Plus_belowCutoff	HMS1_differenceOfMeans_Plus_belowCutoff	INO2_differenceOfMeans_Plus_belowCutoff	MCM1_differenceOfMeans_Plus_belowCutoff	MET28_differenceOfMeans_Plus_belowCutoff	MGA1_differenceOfMeans_Plus_belowCutoff	PDR3_differenceOfMeans_Plus_belowCutoff	PHO4_differenceOfMeans_Plus_belowCutoff	PUT3_differenceOfMeans_Plus_belowCutoff	RAP1_differenceOfMeans_Plus_belowCutoff	SMP1_differenceOfMeans_Plus_belowCutoff	UGA3_differenceOfMeans_Plus_belowCutoff	YAP3_differenceOfMeans_Plus_belowCutoff	YAP5_differenceOfMeans_Plus_belowCutoff	CUP2_differenceOfMeans_Plus_belowCutoff	GAL80_differenceOfMeans_Plus_belowCutoff	HAP5_differenceOfMeans_Plus_belowCutoff	HSF1_differenceOfMeans_Plus_belowCutoff	INO4_differenceOfMeans_Plus_belowCutoff	MATALPHA2_differenceOfMeans_Plus_belowCutoff	ORC1_differenceOfMeans_Plus_belowCutoff	SPT15_differenceOfMeans_Plus_belowCutoff	STB4_differenceOfMeans_Plus_belowCutoff	SUM1_differenceOfMeans_Plus_belowCutoff	UME6_differenceOfMeans_Plus_belowCutoff	YAP1_differenceOfMeans_Plus_belowCutoff	YDR026C_differenceOfMeans_Plus_belowCutoff	BAS1_differenceOfMeans_Plus_belowCutoff	CAD1_differenceOfMeans_Plus_belowCutoff	CIN5_differenceOfMeans_Plus_belowCutoff	CRZ1_differenceOfMeans_Plus_belowCutoff	ERT1_differenceOfMeans_Plus_belowCutoff	GCN4_differenceOfMeans_Plus_belowCutoff	GCR1_differenceOfMeans_Plus_belowCutoff	HAP1_differenceOfMeans_Plus_belowCutoff	HAP3_differenceOfMeans_Plus_belowCutoff	LEU3_differenceOfMeans_Plus_belowCutoff	MAC1_differenceOfMeans_Plus_belowCutoff	MBP1_differenceOfMeans_Plus_belowCutoff	MET31_differenceOfMeans_Plus_belowCutoff	NRG1_differenceOfMeans_Plus_belowCutoff	PHD1_differenceOfMeans_Plus_belowCutoff	RLM1_differenceOfMeans_Plus_belowCutoff	RPH1_differenceOfMeans_Plus_belowCutoff	RPN4_differenceOfMeans_Plus_belowCutoff	SIP4_differenceOfMeans_Plus_belowCutoff	TEC1_differenceOfMeans_Plus_belowCutoff	TYE7_differenceOfMeans_Plus_belowCutoff	YAP6_differenceOfMeans_Plus_belowCutoff	YAP7_differenceOfMeans_Plus_belowCutoff	RDS2_differenceOfMeans_Plus_belowCutoff	YGR067C_differenceOfMeans_Plus_belowCutoff	YML081W_differenceOfMeans_Plus_belowCutoff	ASG1_differenceOfMeans_Plus_belowCutoff	CEP3_differenceOfMeans_Plus_belowCutoff	DOT6_differenceOfMeans_Plus_belowCutoff	ECM22_differenceOfMeans_Plus_belowCutoff	FHL1_differenceOfMeans_Plus_belowCutoff	GAT1_differenceOfMeans_Plus_belowCutoff	GAT4_differenceOfMeans_Plus_belowCutoff	HAL9_differenceOfMeans_Plus_belowCutoff	LYS14_differenceOfMeans_Plus_belowCutoff	MIG2_differenceOfMeans_Plus_belowCutoff	MIG3_differenceOfMeans_Plus_belowCutoff	NDT80_differenceOfMeans_Plus_belowCutoff	NHP6A_differenceOfMeans_Plus_belowCutoff	NHP6B_differenceOfMeans_Plus_belowCutoff	OAF1_differenceOfMeans_Plus_belowCutoff	PHO2_differenceOfMeans_Plus_belowCutoff	RDR1_differenceOfMeans_Plus_belowCutoff	RDS1_differenceOfMeans_Plus_belowCutoff	SFL1_differenceOfMeans_Plus_belowCutoff	SFP1_differenceOfMeans_Plus_belowCutoff	SRD1_differenceOfMeans_Plus_belowCutoff	STB3_differenceOfMeans_Plus_belowCutoff	STP2_differenceOfMeans_Plus_belowCutoff	SUT2_differenceOfMeans_Plus_belowCutoff	TBF1_differenceOfMeans_Plus_belowCutoff	TBS1_differenceOfMeans_Plus_belowCutoff	TEA1_differenceOfMeans_Plus_belowCutoff	TOD6_differenceOfMeans_Plus_belowCutoff	YKL222C_differenceOfMeans_Plus_belowCutoff	YLL054C_differenceOfMeans_Plus_belowCutoff	YPR013C_differenceOfMeans_Plus_belowCutoff	YPR015C_differenceOfMeans_Plus_belowCutoff	YRM1_differenceOfMeans_Plus_belowCutoff	ABF2_differenceOfMax_Minus_belowCutoff	CAT8_differenceOfMax_Minus_belowCutoff	CST6_differenceOfMax_Minus_belowCutoff	ECM23_differenceOfMax_Minus_belowCutoff	EDS1_differenceOfMax_Minus_belowCutoff	FKH2_differenceOfMax_Minus_belowCutoff	FZF1_differenceOfMax_Minus_belowCutoff	GIS1_differenceOfMax_Minus_belowCutoff	GSM1_differenceOfMax_Minus_belowCutoff	GZF3_differenceOfMax_Minus_belowCutoff	HCM1_differenceOfMax_Minus_belowCutoff	HMRA2_differenceOfMax_Minus_belowCutoff	NHP10_differenceOfMax_Minus_belowCutoff	PDR8_differenceOfMax_Minus_belowCutoff	REB1_differenceOfMax_Minus_belowCutoff	REI1_differenceOfMax_Minus_belowCutoff	RSC30_differenceOfMax_Minus_belowCutoff	RSC3_differenceOfMax_Minus_belowCutoff	RSF2_differenceOfMax_Minus_belowCutoff	STE12_differenceOfMax_Minus_belowCutoff	STP3_differenceOfMax_Minus_belowCutoff	STP4_differenceOfMax_Minus_belowCutoff	SWI5_differenceOfMax_Minus_belowCutoff	TOS8_differenceOfMax_Minus_belowCutoff	USV1_differenceOfMax_Minus_belowCutoff	YER130C_differenceOfMax_Minus_belowCutoff	YER184C_differenceOfMax_Minus_belowCutoff	YLR278C_differenceOfMax_Minus_belowCutoff	YNR063W_differenceOfMax_Minus_belowCutoff	YOX1_differenceOfMax_Minus_belowCutoff	YPR022C_differenceOfMax_Minus_belowCutoff	YPR196W_differenceOfMax_Minus_belowCutoff	ACA1_differenceOfMax_Minus_belowCutoff	ADR1_differenceOfMax_Minus_belowCutoff	AFT1_differenceOfMax_Minus_belowCutoff	DAL81_differenceOfMax_Minus_belowCutoff	DAL82_differenceOfMax_Minus_belowCutoff	DIG1_differenceOfMax_Minus_belowCutoff	FKH1_differenceOfMax_Minus_belowCutoff	MIG1_differenceOfMax_Minus_belowCutoff	OPI1_differenceOfMax_Minus_belowCutoff	PIP2_differenceOfMax_Minus_belowCutoff	PPR1_differenceOfMax_Minus_belowCutoff	RGM1_differenceOfMax_Minus_belowCutoff	RTG1_differenceOfMax_Minus_belowCutoff	SKN7_differenceOfMax_Minus_belowCutoff	UPC2_differenceOfMax_Minus_belowCutoff	WAR1_differenceOfMax_Minus_belowCutoff	XBP1_differenceOfMax_Minus_belowCutoff	AFT2_differenceOfMax_Minus_belowCutoff	MATA2_differenceOfMax_Minus_belowCutoff	MSN1_differenceOfMax_Minus_belowCutoff	NRG2_differenceOfMax_Minus_belowCutoff	ROX1_differenceOfMax_Minus_belowCutoff	DAL80_differenceOfMax_Minus_belowCutoff	GLN3_differenceOfMax_Minus_belowCutoff	HAP4_differenceOfMax_Minus_belowCutoff	MET4_differenceOfMax_Minus_belowCutoff	MOT2_differenceOfMax_Minus_belowCutoff	MSN2_differenceOfMax_Minus_belowCutoff	MSN4_differenceOfMax_Minus_belowCutoff	NDD1_differenceOfMax_Minus_belowCutoff	RIM101_differenceOfMax_Minus_belowCutoff	SOK2_differenceOfMax_Minus_belowCutoff	SPT23_differenceOfMax_Minus_belowCutoff	SPT2_differenceOfMax_Minus_belowCutoff	STB1_differenceOfMax_Minus_belowCutoff	STB5_differenceOfMax_Minus_belowCutoff	SUT1_differenceOfMax_Minus_belowCutoff	THO2_differenceOfMax_Minus_belowCutoff	UME1_differenceOfMax_Minus_belowCutoff	ZAP1_differenceOfMax_Minus_belowCutoff	ABF1_differenceOfMax_Minus_belowCutoff	ACE2_differenceOfMax_Minus_belowCutoff	ARG81_differenceOfMax_Minus_belowCutoff	ASH1_differenceOfMax_Minus_belowCutoff	AZF1_differenceOfMax_Minus_belowCutoff	CBF1_differenceOfMax_Minus_belowCutoff	GAL4_differenceOfMax_Minus_belowCutoff	GAT3_differenceOfMax_Minus_belowCutoff	GCR2_differenceOfMax_Minus_belowCutoff	GTS1_differenceOfMax_Minus_belowCutoff	HAC1_differenceOfMax_Minus_belowCutoff	HAP2_differenceOfMax_Minus_belowCutoff	IME1_differenceOfMax_Minus_belowCutoff	IXR1_differenceOfMax_Minus_belowCutoff	JHD1_differenceOfMax_Minus_belowCutoff	MATA1_differenceOfMax_Minus_belowCutoff	MET32_differenceOfMax_Minus_belowCutoff	MOT3_differenceOfMax_Minus_belowCutoff	PDR1_differenceOfMax_Minus_belowCutoff	RFX1_differenceOfMax_Minus_belowCutoff	RGT1_differenceOfMax_Minus_belowCutoff	RME1_differenceOfMax_Minus_belowCutoff	RTG3_differenceOfMax_Minus_belowCutoff	SKO1_differenceOfMax_Minus_belowCutoff	SNF1_differenceOfMax_Minus_belowCutoff	SNT2_differenceOfMax_Minus_belowCutoff	STB2_differenceOfMax_Minus_belowCutoff	STP1_differenceOfMax_Minus_belowCutoff	SWI4_differenceOfMax_Minus_belowCutoff	SWI6_differenceOfMax_Minus_belowCutoff	THI2_differenceOfMax_Minus_belowCutoff	URC2_differenceOfMax_Minus_belowCutoff	YHP1_differenceOfMax_Minus_belowCutoff	YRR1_differenceOfMax_Minus_belowCutoff	ARG80_differenceOfMax_Minus_belowCutoff	ARO80_differenceOfMax_Minus_belowCutoff	ARR1_differenceOfMax_Minus_belowCutoff	CHA4_differenceOfMax_Minus_belowCutoff	CUP9_differenceOfMax_Minus_belowCutoff	HMS1_differenceOfMax_Minus_belowCutoff	INO2_differenceOfMax_Minus_belowCutoff	MCM1_differenceOfMax_Minus_belowCutoff	MET28_differenceOfMax_Minus_belowCutoff	MGA1_differenceOfMax_Minus_belowCutoff	PDR3_differenceOfMax_Minus_belowCutoff	PHO4_differenceOfMax_Minus_belowCutoff	PUT3_differenceOfMax_Minus_belowCutoff	RAP1_differenceOfMax_Minus_belowCutoff	SMP1_differenceOfMax_Minus_belowCutoff	UGA3_differenceOfMax_Minus_belowCutoff	YAP3_differenceOfMax_Minus_belowCutoff	YAP5_differenceOfMax_Minus_belowCutoff	CUP2_differenceOfMax_Minus_belowCutoff	GAL80_differenceOfMax_Minus_belowCutoff	HAP5_differenceOfMax_Minus_belowCutoff	HSF1_differenceOfMax_Minus_belowCutoff	INO4_differenceOfMax_Minus_belowCutoff	MATALPHA2_differenceOfMax_Minus_belowCutoff	ORC1_differenceOfMax_Minus_belowCutoff	SPT15_differenceOfMax_Minus_belowCutoff	STB4_differenceOfMax_Minus_belowCutoff	SUM1_differenceOfMax_Minus_belowCutoff	UME6_differenceOfMax_Minus_belowCutoff	YAP1_differenceOfMax_Minus_belowCutoff	YDR026C_differenceOfMax_Minus_belowCutoff	BAS1_differenceOfMax_Minus_belowCutoff	CAD1_differenceOfMax_Minus_belowCutoff	CIN5_differenceOfMax_Minus_belowCutoff	CRZ1_differenceOfMax_Minus_belowCutoff	ERT1_differenceOfMax_Minus_belowCutoff	GCN4_differenceOfMax_Minus_belowCutoff	GCR1_differenceOfMax_Minus_belowCutoff	HAP1_differenceOfMax_Minus_belowCutoff	HAP3_differenceOfMax_Minus_belowCutoff	LEU3_differenceOfMax_Minus_belowCutoff	MAC1_differenceOfMax_Minus_belowCutoff	MBP1_differenceOfMax_Minus_belowCutoff	MET31_differenceOfMax_Minus_belowCutoff	NRG1_differenceOfMax_Minus_belowCutoff	PHD1_differenceOfMax_Minus_belowCutoff	RLM1_differenceOfMax_Minus_belowCutoff	RPH1_differenceOfMax_Minus_belowCutoff	RPN4_differenceOfMax_Minus_belowCutoff	SIP4_differenceOfMax_Minus_belowCutoff	TEC1_differenceOfMax_Minus_belowCutoff	TYE7_differenceOfMax_Minus_belowCutoff	YAP6_differenceOfMax_Minus_belowCutoff	YAP7_differenceOfMax_Minus_belowCutoff	RDS2_differenceOfMax_Minus_belowCutoff	YGR067C_differenceOfMax_Minus_belowCutoff	YML081W_differenceOfMax_Minus_belowCutoff	ASG1_differenceOfMax_Minus_belowCutoff	CEP3_differenceOfMax_Minus_belowCutoff	DOT6_differenceOfMax_Minus_belowCutoff	ECM22_differenceOfMax_Minus_belowCutoff	FHL1_differenceOfMax_Minus_belowCutoff	GAT1_differenceOfMax_Minus_belowCutoff	GAT4_differenceOfMax_Minus_belowCutoff	HAL9_differenceOfMax_Minus_belowCutoff	LYS14_differenceOfMax_Minus_belowCutoff	MIG2_differenceOfMax_Minus_belowCutoff	MIG3_differenceOfMax_Minus_belowCutoff	NDT80_differenceOfMax_Minus_belowCutoff	NHP6A_differenceOfMax_Minus_belowCutoff	NHP6B_differenceOfMax_Minus_belowCutoff	OAF1_differenceOfMax_Minus_belowCutoff	PHO2_differenceOfMax_Minus_belowCutoff	RDR1_differenceOfMax_Minus_belowCutoff	RDS1_differenceOfMax_Minus_belowCutoff	SFL1_differenceOfMax_Minus_belowCutoff	SFP1_differenceOfMax_Minus_belowCutoff	SRD1_differenceOfMax_Minus_belowCutoff	STB3_differenceOfMax_Minus_belowCutoff	STP2_differenceOfMax_Minus_belowCutoff	SUT2_differenceOfMax_Minus_belowCutoff	TBF1_differenceOfMax_Minus_belowCutoff	TBS1_differenceOfMax_Minus_belowCutoff	TEA1_differenceOfMax_Minus_belowCutoff	TOD6_differenceOfMax_Minus_belowCutoff	YKL222C_differenceOfMax_Minus_belowCutoff	YLL054C_differenceOfMax_Minus_belowCutoff	YPR013C_differenceOfMax_Minus_belowCutoff	YPR015C_differenceOfMax_Minus_belowCutoff	YRM1_differenceOfMax_Minus_belowCutoff	ABF2_differenceOfMeans_Minus_belowCutoff	CAT8_differenceOfMeans_Minus_belowCutoff	CST6_differenceOfMeans_Minus_belowCutoff	ECM23_differenceOfMeans_Minus_belowCutoff	EDS1_differenceOfMeans_Minus_belowCutoff	FKH2_differenceOfMeans_Minus_belowCutoff	FZF1_differenceOfMeans_Minus_belowCutoff	GIS1_differenceOfMeans_Minus_belowCutoff	GSM1_differenceOfMeans_Minus_belowCutoff	GZF3_differenceOfMeans_Minus_belowCutoff	HCM1_differenceOfMeans_Minus_belowCutoff	HMRA2_differenceOfMeans_Minus_belowCutoff	NHP10_differenceOfMeans_Minus_belowCutoff	PDR8_differenceOfMeans_Minus_belowCutoff	REB1_differenceOfMeans_Minus_belowCutoff	REI1_differenceOfMeans_Minus_belowCutoff	RSC30_differenceOfMeans_Minus_belowCutoff	RSC3_differenceOfMeans_Minus_belowCutoff	RSF2_differenceOfMeans_Minus_belowCutoff	STE12_differenceOfMeans_Minus_belowCutoff	STP3_differenceOfMeans_Minus_belowCutoff	STP4_differenceOfMeans_Minus_belowCutoff	SWI5_differenceOfMeans_Minus_belowCutoff	TOS8_differenceOfMeans_Minus_belowCutoff	USV1_differenceOfMeans_Minus_belowCutoff	YER130C_differenceOfMeans_Minus_belowCutoff	YER184C_differenceOfMeans_Minus_belowCutoff	YLR278C_differenceOfMeans_Minus_belowCutoff	YNR063W_differenceOfMeans_Minus_belowCutoff	YOX1_differenceOfMeans_Minus_belowCutoff	YPR022C_differenceOfMeans_Minus_belowCutoff	YPR196W_differenceOfMeans_Minus_belowCutoff	ACA1_differenceOfMeans_Minus_belowCutoff	ADR1_differenceOfMeans_Minus_belowCutoff	AFT1_differenceOfMeans_Minus_belowCutoff	DAL81_differenceOfMeans_Minus_belowCutoff	DAL82_differenceOfMeans_Minus_belowCutoff	DIG1_differenceOfMeans_Minus_belowCutoff	FKH1_differenceOfMeans_Minus_belowCutoff	MIG1_differenceOfMeans_Minus_belowCutoff	OPI1_differenceOfMeans_Minus_belowCutoff	PIP2_differenceOfMeans_Minus_belowCutoff	PPR1_differenceOfMeans_Minus_belowCutoff	RGM1_differenceOfMeans_Minus_belowCutoff	RTG1_differenceOfMeans_Minus_belowCutoff	SKN7_differenceOfMeans_Minus_belowCutoff	UPC2_differenceOfMeans_Minus_belowCutoff	WAR1_differenceOfMeans_Minus_belowCutoff	XBP1_differenceOfMeans_Minus_belowCutoff	AFT2_differenceOfMeans_Minus_belowCutoff	MATA2_differenceOfMeans_Minus_belowCutoff	MSN1_differenceOfMeans_Minus_belowCutoff	NRG2_differenceOfMeans_Minus_belowCutoff	ROX1_differenceOfMeans_Minus_belowCutoff	DAL80_differenceOfMeans_Minus_belowCutoff	GLN3_differenceOfMeans_Minus_belowCutoff	HAP4_differenceOfMeans_Minus_belowCutoff	MET4_differenceOfMeans_Minus_belowCutoff	MOT2_differenceOfMeans_Minus_belowCutoff	MSN2_differenceOfMeans_Minus_belowCutoff	MSN4_differenceOfMeans_Minus_belowCutoff	NDD1_differenceOfMeans_Minus_belowCutoff	RIM101_differenceOfMeans_Minus_belowCutoff	SOK2_differenceOfMeans_Minus_belowCutoff	SPT23_differenceOfMeans_Minus_belowCutoff	SPT2_differenceOfMeans_Minus_belowCutoff	STB1_differenceOfMeans_Minus_belowCutoff	STB5_differenceOfMeans_Minus_belowCutoff	SUT1_differenceOfMeans_Minus_belowCutoff	THO2_differenceOfMeans_Minus_belowCutoff	UME1_differenceOfMeans_Minus_belowCutoff	ZAP1_differenceOfMeans_Minus_belowCutoff	ABF1_differenceOfMeans_Minus_belowCutoff	ACE2_differenceOfMeans_Minus_belowCutoff	ARG81_differenceOfMeans_Minus_belowCutoff	ASH1_differenceOfMeans_Minus_belowCutoff	AZF1_differenceOfMeans_Minus_belowCutoff	CBF1_differenceOfMeans_Minus_belowCutoff	GAL4_differenceOfMeans_Minus_belowCutoff	GAT3_differenceOfMeans_Minus_belowCutoff	GCR2_differenceOfMeans_Minus_belowCutoff	GTS1_differenceOfMeans_Minus_belowCutoff	HAC1_differenceOfMeans_Minus_belowCutoff	HAP2_differenceOfMeans_Minus_belowCutoff	IME1_differenceOfMeans_Minus_belowCutoff	IXR1_differenceOfMeans_Minus_belowCutoff	JHD1_differenceOfMeans_Minus_belowCutoff	MATA1_differenceOfMeans_Minus_belowCutoff	MET32_differenceOfMeans_Minus_belowCutoff	MOT3_differenceOfMeans_Minus_belowCutoff	PDR1_differenceOfMeans_Minus_belowCutoff	RFX1_differenceOfMeans_Minus_belowCutoff	RGT1_differenceOfMeans_Minus_belowCutoff	RME1_differenceOfMeans_Minus_belowCutoff	RTG3_differenceOfMeans_Minus_belowCutoff	SKO1_differenceOfMeans_Minus_belowCutoff	SNF1_differenceOfMeans_Minus_belowCutoff	SNT2_differenceOfMeans_Minus_belowCutoff	STB2_differenceOfMeans_Minus_belowCutoff	STP1_differenceOfMeans_Minus_belowCutoff	SWI4_differenceOfMeans_Minus_belowCutoff	SWI6_differenceOfMeans_Minus_belowCutoff	THI2_differenceOfMeans_Minus_belowCutoff	URC2_differenceOfMeans_Minus_belowCutoff	YHP1_differenceOfMeans_Minus_belowCutoff	YRR1_differenceOfMeans_Minus_belowCutoff	ARG80_differenceOfMeans_Minus_belowCutoff	ARO80_differenceOfMeans_Minus_belowCutoff	ARR1_differenceOfMeans_Minus_belowCutoff	CHA4_differenceOfMeans_Minus_belowCutoff	CUP9_differenceOfMeans_Minus_belowCutoff	HMS1_differenceOfMeans_Minus_belowCutoff	INO2_differenceOfMeans_Minus_belowCutoff	MCM1_differenceOfMeans_Minus_belowCutoff	MET28_differenceOfMeans_Minus_belowCutoff	MGA1_differenceOfMeans_Minus_belowCutoff	PDR3_differenceOfMeans_Minus_belowCutoff	PHO4_differenceOfMeans_Minus_belowCutoff	PUT3_differenceOfMeans_Minus_belowCutoff	RAP1_differenceOfMeans_Minus_belowCutoff	SMP1_differenceOfMeans_Minus_belowCutoff	UGA3_differenceOfMeans_Minus_belowCutoff	YAP3_differenceOfMeans_Minus_belowCutoff	YAP5_differenceOfMeans_Minus_belowCutoff	CUP2_differenceOfMeans_Minus_belowCutoff	GAL80_differenceOfMeans_Minus_belowCutoff	HAP5_differenceOfMeans_Minus_belowCutoff	HSF1_differenceOfMeans_Minus_belowCutoff	INO4_differenceOfMeans_Minus_belowCutoff	MATALPHA2_differenceOfMeans_Minus_belowCutoff	ORC1_differenceOfMeans_Minus_belowCutoff	SPT15_differenceOfMeans_Minus_belowCutoff	STB4_differenceOfMeans_Minus_belowCutoff	SUM1_differenceOfMeans_Minus_belowCutoff	UME6_differenceOfMeans_Minus_belowCutoff	YAP1_differenceOfMeans_Minus_belowCutoff	YDR026C_differenceOfMeans_Minus_belowCutoff	BAS1_differenceOfMeans_Minus_belowCutoff	CAD1_differenceOfMeans_Minus_belowCutoff	CIN5_differenceOfMeans_Minus_belowCutoff	CRZ1_differenceOfMeans_Minus_belowCutoff	ERT1_differenceOfMeans_Minus_belowCutoff	GCN4_differenceOfMeans_Minus_belowCutoff	GCR1_differenceOfMeans_Minus_belowCutoff	HAP1_differenceOfMeans_Minus_belowCutoff	HAP3_differenceOfMeans_Minus_belowCutoff	LEU3_differenceOfMeans_Minus_belowCutoff	MAC1_differenceOfMeans_Minus_belowCutoff	MBP1_differenceOfMeans_Minus_belowCutoff	MET31_differenceOfMeans_Minus_belowCutoff	NRG1_differenceOfMeans_Minus_belowCutoff	PHD1_differenceOfMeans_Minus_belowCutoff	RLM1_differenceOfMeans_Minus_belowCutoff	RPH1_differenceOfMeans_Minus_belowCutoff	RPN4_differenceOfMeans_Minus_belowCutoff	SIP4_differenceOfMeans_Minus_belowCutoff	TEC1_differenceOfMeans_Minus_belowCutoff	TYE7_differenceOfMeans_Minus_belowCutoff	YAP6_differenceOfMeans_Minus_belowCutoff	YAP7_differenceOfMeans_Minus_belowCutoff	RDS2_differenceOfMeans_Minus_belowCutoff	YGR067C_differenceOfMeans_Minus_belowCutoff	YML081W_differenceOfMeans_Minus_belowCutoff	ASG1_differenceOfMeans_Minus_belowCutoff	CEP3_differenceOfMeans_Minus_belowCutoff	DOT6_differenceOfMeans_Minus_belowCutoff	ECM22_differenceOfMeans_Minus_belowCutoff	FHL1_differenceOfMeans_Minus_belowCutoff	GAT1_differenceOfMeans_Minus_belowCutoff	GAT4_differenceOfMeans_Minus_belowCutoff	HAL9_differenceOfMeans_Minus_belowCutoff	LYS14_differenceOfMeans_Minus_belowCutoff	MIG2_differenceOfMeans_Minus_belowCutoff	MIG3_differenceOfMeans_Minus_belowCutoff	NDT80_differenceOfMeans_Minus_belowCutoff	NHP6A_differenceOfMeans_Minus_belowCutoff	NHP6B_differenceOfMeans_Minus_belowCutoff	OAF1_differenceOfMeans_Minus_belowCutoff	PHO2_differenceOfMeans_Minus_belowCutoff	RDR1_differenceOfMeans_Minus_belowCutoff	RDS1_differenceOfMeans_Minus_belowCutoff	SFL1_differenceOfMeans_Minus_belowCutoff	SFP1_differenceOfMeans_Minus_belowCutoff	SRD1_differenceOfMeans_Minus_belowCutoff	STB3_differenceOfMeans_Minus_belowCutoff	STP2_differenceOfMeans_Minus_belowCutoff	SUT2_differenceOfMeans_Minus_belowCutoff	TBF1_differenceOfMeans_Minus_belowCutoff	TBS1_differenceOfMeans_Minus_belowCutoff	TEA1_differenceOfMeans_Minus_belowCutoff	TOD6_differenceOfMeans_Minus_belowCutoff	YKL222C_differenceOfMeans_Minus_belowCutoff	YLL054C_differenceOfMeans_Minus_belowCutoff	YPR013C_differenceOfMeans_Minus_belowCutoff	YPR015C_differenceOfMeans_Minus_belowCutoff	YRM1_differenceOfMeans_Minus_belowCutoff	ABF2_differenceOfMax_Agnostic_belowCutoff	CAT8_differenceOfMax_Agnostic_belowCutoff	CST6_differenceOfMax_Agnostic_belowCutoff	ECM23_differenceOfMax_Agnostic_belowCutoff	EDS1_differenceOfMax_Agnostic_belowCutoff	FKH2_differenceOfMax_Agnostic_belowCutoff	FZF1_differenceOfMax_Agnostic_belowCutoff	GIS1_differenceOfMax_Agnostic_belowCutoff	GSM1_differenceOfMax_Agnostic_belowCutoff	GZF3_differenceOfMax_Agnostic_belowCutoff	HCM1_differenceOfMax_Agnostic_belowCutoff	HMRA2_differenceOfMax_Agnostic_belowCutoff	NHP10_differenceOfMax_Agnostic_belowCutoff	PDR8_differenceOfMax_Agnostic_belowCutoff	REB1_differenceOfMax_Agnostic_belowCutoff	REI1_differenceOfMax_Agnostic_belowCutoff	RSC30_differenceOfMax_Agnostic_belowCutoff	RSC3_differenceOfMax_Agnostic_belowCutoff	RSF2_differenceOfMax_Agnostic_belowCutoff	STE12_differenceOfMax_Agnostic_belowCutoff	STP3_differenceOfMax_Agnostic_belowCutoff	STP4_differenceOfMax_Agnostic_belowCutoff	SWI5_differenceOfMax_Agnostic_belowCutoff	TOS8_differenceOfMax_Agnostic_belowCutoff	USV1_differenceOfMax_Agnostic_belowCutoff	YER130C_differenceOfMax_Agnostic_belowCutoff	YER184C_differenceOfMax_Agnostic_belowCutoff	YLR278C_differenceOfMax_Agnostic_belowCutoff	YNR063W_differenceOfMax_Agnostic_belowCutoff	YOX1_differenceOfMax_Agnostic_belowCutoff	YPR022C_differenceOfMax_Agnostic_belowCutoff	YPR196W_differenceOfMax_Agnostic_belowCutoff	ACA1_differenceOfMax_Agnostic_belowCutoff	ADR1_differenceOfMax_Agnostic_belowCutoff	AFT1_differenceOfMax_Agnostic_belowCutoff	DAL81_differenceOfMax_Agnostic_belowCutoff	DAL82_differenceOfMax_Agnostic_belowCutoff	DIG1_differenceOfMax_Agnostic_belowCutoff	FKH1_differenceOfMax_Agnostic_belowCutoff	MIG1_differenceOfMax_Agnostic_belowCutoff	OPI1_differenceOfMax_Agnostic_belowCutoff	PIP2_differenceOfMax_Agnostic_belowCutoff	PPR1_differenceOfMax_Agnostic_belowCutoff	RGM1_differenceOfMax_Agnostic_belowCutoff	RTG1_differenceOfMax_Agnostic_belowCutoff	SKN7_differenceOfMax_Agnostic_belowCutoff	UPC2_differenceOfMax_Agnostic_belowCutoff	WAR1_differenceOfMax_Agnostic_belowCutoff	XBP1_differenceOfMax_Agnostic_belowCutoff	AFT2_differenceOfMax_Agnostic_belowCutoff	MATA2_differenceOfMax_Agnostic_belowCutoff	MSN1_differenceOfMax_Agnostic_belowCutoff	NRG2_differenceOfMax_Agnostic_belowCutoff	ROX1_differenceOfMax_Agnostic_belowCutoff	DAL80_differenceOfMax_Agnostic_belowCutoff	GLN3_differenceOfMax_Agnostic_belowCutoff	HAP4_differenceOfMax_Agnostic_belowCutoff	MET4_differenceOfMax_Agnostic_belowCutoff	MOT2_differenceOfMax_Agnostic_belowCutoff	MSN2_differenceOfMax_Agnostic_belowCutoff	MSN4_differenceOfMax_Agnostic_belowCutoff	NDD1_differenceOfMax_Agnostic_belowCutoff	RIM101_differenceOfMax_Agnostic_belowCutoff	SOK2_differenceOfMax_Agnostic_belowCutoff	SPT23_differenceOfMax_Agnostic_belowCutoff	SPT2_differenceOfMax_Agnostic_belowCutoff	STB1_differenceOfMax_Agnostic_belowCutoff	STB5_differenceOfMax_Agnostic_belowCutoff	SUT1_differenceOfMax_Agnostic_belowCutoff	THO2_differenceOfMax_Agnostic_belowCutoff	UME1_differenceOfMax_Agnostic_belowCutoff	ZAP1_differenceOfMax_Agnostic_belowCutoff	ABF1_differenceOfMax_Agnostic_belowCutoff	ACE2_differenceOfMax_Agnostic_belowCutoff	ARG81_differenceOfMax_Agnostic_belowCutoff	ASH1_differenceOfMax_Agnostic_belowCutoff	AZF1_differenceOfMax_Agnostic_belowCutoff	CBF1_differenceOfMax_Agnostic_belowCutoff	GAL4_differenceOfMax_Agnostic_belowCutoff	GAT3_differenceOfMax_Agnostic_belowCutoff	GCR2_differenceOfMax_Agnostic_belowCutoff	GTS1_differenceOfMax_Agnostic_belowCutoff	HAC1_differenceOfMax_Agnostic_belowCutoff	HAP2_differenceOfMax_Agnostic_belowCutoff	IME1_differenceOfMax_Agnostic_belowCutoff	IXR1_differenceOfMax_Agnostic_belowCutoff	JHD1_differenceOfMax_Agnostic_belowCutoff	MATA1_differenceOfMax_Agnostic_belowCutoff	MET32_differenceOfMax_Agnostic_belowCutoff	MOT3_differenceOfMax_Agnostic_belowCutoff	PDR1_differenceOfMax_Agnostic_belowCutoff	RFX1_differenceOfMax_Agnostic_belowCutoff	RGT1_differenceOfMax_Agnostic_belowCutoff	RME1_differenceOfMax_Agnostic_belowCutoff	RTG3_differenceOfMax_Agnostic_belowCutoff	SKO1_differenceOfMax_Agnostic_belowCutoff	SNF1_differenceOfMax_Agnostic_belowCutoff	SNT2_differenceOfMax_Agnostic_belowCutoff	STB2_differenceOfMax_Agnostic_belowCutoff	STP1_differenceOfMax_Agnostic_belowCutoff	SWI4_differenceOfMax_Agnostic_belowCutoff	SWI6_differenceOfMax_Agnostic_belowCutoff	THI2_differenceOfMax_Agnostic_belowCutoff	URC2_differenceOfMax_Agnostic_belowCutoff	YHP1_differenceOfMax_Agnostic_belowCutoff	YRR1_differenceOfMax_Agnostic_belowCutoff	ARG80_differenceOfMax_Agnostic_belowCutoff	ARO80_differenceOfMax_Agnostic_belowCutoff	ARR1_differenceOfMax_Agnostic_belowCutoff	CHA4_differenceOfMax_Agnostic_belowCutoff	CUP9_differenceOfMax_Agnostic_belowCutoff	HMS1_differenceOfMax_Agnostic_belowCutoff	INO2_differenceOfMax_Agnostic_belowCutoff	MCM1_differenceOfMax_Agnostic_belowCutoff	MET28_differenceOfMax_Agnostic_belowCutoff	MGA1_differenceOfMax_Agnostic_belowCutoff	PDR3_differenceOfMax_Agnostic_belowCutoff	PHO4_differenceOfMax_Agnostic_belowCutoff	PUT3_differenceOfMax_Agnostic_belowCutoff	RAP1_differenceOfMax_Agnostic_belowCutoff	SMP1_differenceOfMax_Agnostic_belowCutoff	UGA3_differenceOfMax_Agnostic_belowCutoff	YAP3_differenceOfMax_Agnostic_belowCutoff	YAP5_differenceOfMax_Agnostic_belowCutoff	CUP2_differenceOfMax_Agnostic_belowCutoff	GAL80_differenceOfMax_Agnostic_belowCutoff	HAP5_differenceOfMax_Agnostic_belowCutoff	HSF1_differenceOfMax_Agnostic_belowCutoff	INO4_differenceOfMax_Agnostic_belowCutoff	MATALPHA2_differenceOfMax_Agnostic_belowCutoff	ORC1_differenceOfMax_Agnostic_belowCutoff	SPT15_differenceOfMax_Agnostic_belowCutoff	STB4_differenceOfMax_Agnostic_belowCutoff	SUM1_differenceOfMax_Agnostic_belowCutoff	UME6_differenceOfMax_Agnostic_belowCutoff	YAP1_differenceOfMax_Agnostic_belowCutoff	YDR026C_differenceOfMax_Agnostic_belowCutoff	BAS1_differenceOfMax_Agnostic_belowCutoff	CAD1_differenceOfMax_Agnostic_belowCutoff	CIN5_differenceOfMax_Agnostic_belowCutoff	CRZ1_differenceOfMax_Agnostic_belowCutoff	ERT1_differenceOfMax_Agnostic_belowCutoff	GCN4_differenceOfMax_Agnostic_belowCutoff	GCR1_differenceOfMax_Agnostic_belowCutoff	HAP1_differenceOfMax_Agnostic_belowCutoff	HAP3_differenceOfMax_Agnostic_belowCutoff	LEU3_differenceOfMax_Agnostic_belowCutoff	MAC1_differenceOfMax_Agnostic_belowCutoff	MBP1_differenceOfMax_Agnostic_belowCutoff	MET31_differenceOfMax_Agnostic_belowCutoff	NRG1_differenceOfMax_Agnostic_belowCutoff	PHD1_differenceOfMax_Agnostic_belowCutoff	RLM1_differenceOfMax_Agnostic_belowCutoff	RPH1_differenceOfMax_Agnostic_belowCutoff	RPN4_differenceOfMax_Agnostic_belowCutoff	SIP4_differenceOfMax_Agnostic_belowCutoff	TEC1_differenceOfMax_Agnostic_belowCutoff	TYE7_differenceOfMax_Agnostic_belowCutoff	YAP6_differenceOfMax_Agnostic_belowCutoff	YAP7_differenceOfMax_Agnostic_belowCutoff	RDS2_differenceOfMax_Agnostic_belowCutoff	YGR067C_differenceOfMax_Agnostic_belowCutoff	YML081W_differenceOfMax_Agnostic_belowCutoff	ASG1_differenceOfMax_Agnostic_belowCutoff	CEP3_differenceOfMax_Agnostic_belowCutoff	DOT6_differenceOfMax_Agnostic_belowCutoff	ECM22_differenceOfMax_Agnostic_belowCutoff	FHL1_differenceOfMax_Agnostic_belowCutoff	GAT1_differenceOfMax_Agnostic_belowCutoff	GAT4_differenceOfMax_Agnostic_belowCutoff	HAL9_differenceOfMax_Agnostic_belowCutoff	LYS14_differenceOfMax_Agnostic_belowCutoff	MIG2_differenceOfMax_Agnostic_belowCutoff	MIG3_differenceOfMax_Agnostic_belowCutoff	NDT80_differenceOfMax_Agnostic_belowCutoff	NHP6A_differenceOfMax_Agnostic_belowCutoff	NHP6B_differenceOfMax_Agnostic_belowCutoff	OAF1_differenceOfMax_Agnostic_belowCutoff	PHO2_differenceOfMax_Agnostic_belowCutoff	RDR1_differenceOfMax_Agnostic_belowCutoff	RDS1_differenceOfMax_Agnostic_belowCutoff	SFL1_differenceOfMax_Agnostic_belowCutoff	SFP1_differenceOfMax_Agnostic_belowCutoff	SRD1_differenceOfMax_Agnostic_belowCutoff	STB3_differenceOfMax_Agnostic_belowCutoff	STP2_differenceOfMax_Agnostic_belowCutoff	SUT2_differenceOfMax_Agnostic_belowCutoff	TBF1_differenceOfMax_Agnostic_belowCutoff	TBS1_differenceOfMax_Agnostic_belowCutoff	TEA1_differenceOfMax_Agnostic_belowCutoff	TOD6_differenceOfMax_Agnostic_belowCutoff	YKL222C_differenceOfMax_Agnostic_belowCutoff	YLL054C_differenceOfMax_Agnostic_belowCutoff	YPR013C_differenceOfMax_Agnostic_belowCutoff	YPR015C_differenceOfMax_Agnostic_belowCutoff	YRM1_differenceOfMax_Agnostic_belowCutoff	ABF2_differenceOfMeans_Agnostic_belowCutoff	CAT8_differenceOfMeans_Agnostic_belowCutoff	CST6_differenceOfMeans_Agnostic_belowCutoff	ECM23_differenceOfMeans_Agnostic_belowCutoff	EDS1_differenceOfMeans_Agnostic_belowCutoff	FKH2_differenceOfMeans_Agnostic_belowCutoff	FZF1_differenceOfMeans_Agnostic_belowCutoff	GIS1_differenceOfMeans_Agnostic_belowCutoff	GSM1_differenceOfMeans_Agnostic_belowCutoff	GZF3_differenceOfMeans_Agnostic_belowCutoff	HCM1_differenceOfMeans_Agnostic_belowCutoff	HMRA2_differenceOfMeans_Agnostic_belowCutoff	NHP10_differenceOfMeans_Agnostic_belowCutoff	PDR8_differenceOfMeans_Agnostic_belowCutoff	REB1_differenceOfMeans_Agnostic_belowCutoff	REI1_differenceOfMeans_Agnostic_belowCutoff	RSC30_differenceOfMeans_Agnostic_belowCutoff	RSC3_differenceOfMeans_Agnostic_belowCutoff	RSF2_differenceOfMeans_Agnostic_belowCutoff	STE12_differenceOfMeans_Agnostic_belowCutoff	STP3_differenceOfMeans_Agnostic_belowCutoff	STP4_differenceOfMeans_Agnostic_belowCutoff	SWI5_differenceOfMeans_Agnostic_belowCutoff	TOS8_differenceOfMeans_Agnostic_belowCutoff	USV1_differenceOfMeans_Agnostic_belowCutoff	YER130C_differenceOfMeans_Agnostic_belowCutoff	YER184C_differenceOfMeans_Agnostic_belowCutoff	YLR278C_differenceOfMeans_Agnostic_belowCutoff	YNR063W_differenceOfMeans_Agnostic_belowCutoff	YOX1_differenceOfMeans_Agnostic_belowCutoff	YPR022C_differenceOfMeans_Agnostic_belowCutoff	YPR196W_differenceOfMeans_Agnostic_belowCutoff	ACA1_differenceOfMeans_Agnostic_belowCutoff	ADR1_differenceOfMeans_Agnostic_belowCutoff	AFT1_differenceOfMeans_Agnostic_belowCutoff	DAL81_differenceOfMeans_Agnostic_belowCutoff	DAL82_differenceOfMeans_Agnostic_belowCutoff	DIG1_differenceOfMeans_Agnostic_belowCutoff	FKH1_differenceOfMeans_Agnostic_belowCutoff	MIG1_differenceOfMeans_Agnostic_belowCutoff	OPI1_differenceOfMeans_Agnostic_belowCutoff	PIP2_differenceOfMeans_Agnostic_belowCutoff	PPR1_differenceOfMeans_Agnostic_belowCutoff	RGM1_differenceOfMeans_Agnostic_belowCutoff	RTG1_differenceOfMeans_Agnostic_belowCutoff	SKN7_differenceOfMeans_Agnostic_belowCutoff	UPC2_differenceOfMeans_Agnostic_belowCutoff	WAR1_differenceOfMeans_Agnostic_belowCutoff	XBP1_differenceOfMeans_Agnostic_belowCutoff	AFT2_differenceOfMeans_Agnostic_belowCutoff	MATA2_differenceOfMeans_Agnostic_belowCutoff	MSN1_differenceOfMeans_Agnostic_belowCutoff	NRG2_differenceOfMeans_Agnostic_belowCutoff	ROX1_differenceOfMeans_Agnostic_belowCutoff	DAL80_differenceOfMeans_Agnostic_belowCutoff	GLN3_differenceOfMeans_Agnostic_belowCutoff	HAP4_differenceOfMeans_Agnostic_belowCutoff	MET4_differenceOfMeans_Agnostic_belowCutoff	MOT2_differenceOfMeans_Agnostic_belowCutoff	MSN2_differenceOfMeans_Agnostic_belowCutoff	MSN4_differenceOfMeans_Agnostic_belowCutoff	NDD1_differenceOfMeans_Agnostic_belowCutoff	RIM101_differenceOfMeans_Agnostic_belowCutoff	SOK2_differenceOfMeans_Agnostic_belowCutoff	SPT23_differenceOfMeans_Agnostic_belowCutoff	SPT2_differenceOfMeans_Agnostic_belowCutoff	STB1_differenceOfMeans_Agnostic_belowCutoff	STB5_differenceOfMeans_Agnostic_belowCutoff	SUT1_differenceOfMeans_Agnostic_belowCutoff	THO2_differenceOfMeans_Agnostic_belowCutoff	UME1_differenceOfMeans_Agnostic_belowCutoff	ZAP1_differenceOfMeans_Agnostic_belowCutoff	ABF1_differenceOfMeans_Agnostic_belowCutoff	ACE2_differenceOfMeans_Agnostic_belowCutoff	ARG81_differenceOfMeans_Agnostic_belowCutoff	ASH1_differenceOfMeans_Agnostic_belowCutoff	AZF1_differenceOfMeans_Agnostic_belowCutoff	CBF1_differenceOfMeans_Agnostic_belowCutoff	GAL4_differenceOfMeans_Agnostic_belowCutoff	GAT3_differenceOfMeans_Agnostic_belowCutoff	GCR2_differenceOfMeans_Agnostic_belowCutoff	GTS1_differenceOfMeans_Agnostic_belowCutoff	HAC1_differenceOfMeans_Agnostic_belowCutoff	HAP2_differenceOfMeans_Agnostic_belowCutoff	IME1_differenceOfMeans_Agnostic_belowCutoff	IXR1_differenceOfMeans_Agnostic_belowCutoff	JHD1_differenceOfMeans_Agnostic_belowCutoff	MATA1_differenceOfMeans_Agnostic_belowCutoff	MET32_differenceOfMeans_Agnostic_belowCutoff	MOT3_differenceOfMeans_Agnostic_belowCutoff	PDR1_differenceOfMeans_Agnostic_belowCutoff	RFX1_differenceOfMeans_Agnostic_belowCutoff	RGT1_differenceOfMeans_Agnostic_belowCutoff	RME1_differenceOfMeans_Agnostic_belowCutoff	RTG3_differenceOfMeans_Agnostic_belowCutoff	SKO1_differenceOfMeans_Agnostic_belowCutoff	SNF1_differenceOfMeans_Agnostic_belowCutoff	SNT2_differenceOfMeans_Agnostic_belowCutoff	STB2_differenceOfMeans_Agnostic_belowCutoff	STP1_differenceOfMeans_Agnostic_belowCutoff	SWI4_differenceOfMeans_Agnostic_belowCutoff	SWI6_differenceOfMeans_Agnostic_belowCutoff	THI2_differenceOfMeans_Agnostic_belowCutoff	URC2_differenceOfMeans_Agnostic_belowCutoff	YHP1_differenceOfMeans_Agnostic_belowCutoff	YRR1_differenceOfMeans_Agnostic_belowCutoff	ARG80_differenceOfMeans_Agnostic_belowCutoff	ARO80_differenceOfMeans_Agnostic_belowCutoff	ARR1_differenceOfMeans_Agnostic_belowCutoff	CHA4_differenceOfMeans_Agnostic_belowCutoff	CUP9_differenceOfMeans_Agnostic_belowCutoff	HMS1_differenceOfMeans_Agnostic_belowCutoff	INO2_differenceOfMeans_Agnostic_belowCutoff	MCM1_differenceOfMeans_Agnostic_belowCutoff	MET28_differenceOfMeans_Agnostic_belowCutoff	MGA1_differenceOfMeans_Agnostic_belowCutoff	PDR3_differenceOfMeans_Agnostic_belowCutoff	PHO4_differenceOfMeans_Agnostic_belowCutoff	PUT3_differenceOfMeans_Agnostic_belowCutoff	RAP1_differenceOfMeans_Agnostic_belowCutoff	SMP1_differenceOfMeans_Agnostic_belowCutoff	UGA3_differenceOfMeans_Agnostic_belowCutoff	YAP3_differenceOfMeans_Agnostic_belowCutoff	YAP5_differenceOfMeans_Agnostic_belowCutoff	CUP2_differenceOfMeans_Agnostic_belowCutoff	GAL80_differenceOfMeans_Agnostic_belowCutoff	HAP5_differenceOfMeans_Agnostic_belowCutoff	HSF1_differenceOfMeans_Agnostic_belowCutoff	INO4_differenceOfMeans_Agnostic_belowCutoff	MATALPHA2_differenceOfMeans_Agnostic_belowCutoff	ORC1_differenceOfMeans_Agnostic_belowCutoff	SPT15_differenceOfMeans_Agnostic_belowCutoff	STB4_differenceOfMeans_Agnostic_belowCutoff	SUM1_differenceOfMeans_Agnostic_belowCutoff	UME6_differenceOfMeans_Agnostic_belowCutoff	YAP1_differenceOfMeans_Agnostic_belowCutoff	YDR026C_differenceOfMeans_Agnostic_belowCutoff	BAS1_differenceOfMeans_Agnostic_belowCutoff	CAD1_differenceOfMeans_Agnostic_belowCutoff	CIN5_differenceOfMeans_Agnostic_belowCutoff	CRZ1_differenceOfMeans_Agnostic_belowCutoff	ERT1_differenceOfMeans_Agnostic_belowCutoff	GCN4_differenceOfMeans_Agnostic_belowCutoff	GCR1_differenceOfMeans_Agnostic_belowCutoff	HAP1_differenceOfMeans_Agnostic_belowCutoff	HAP3_differenceOfMeans_Agnostic_belowCutoff	LEU3_differenceOfMeans_Agnostic_belowCutoff	MAC1_differenceOfMeans_Agnostic_belowCutoff	MBP1_differenceOfMeans_Agnostic_belowCutoff	MET31_differenceOfMeans_Agnostic_belowCutoff	NRG1_differenceOfMeans_Agnostic_belowCutoff	PHD1_differenceOfMeans_Agnostic_belowCutoff	RLM1_differenceOfMeans_Agnostic_belowCutoff	RPH1_differenceOfMeans_Agnostic_belowCutoff	RPN4_differenceOfMeans_Agnostic_belowCutoff	SIP4_differenceOfMeans_Agnostic_belowCutoff	TEC1_differenceOfMeans_Agnostic_belowCutoff	TYE7_differenceOfMeans_Agnostic_belowCutoff	YAP6_differenceOfMeans_Agnostic_belowCutoff	YAP7_differenceOfMeans_Agnostic_belowCutoff	RDS2_differenceOfMeans_Agnostic_belowCutoff	YGR067C_differenceOfMeans_Agnostic_belowCutoff	YML081W_differenceOfMeans_Agnostic_belowCutoff	ASG1_differenceOfMeans_Agnostic_belowCutoff	CEP3_differenceOfMeans_Agnostic_belowCutoff	DOT6_differenceOfMeans_Agnostic_belowCutoff	ECM22_differenceOfMeans_Agnostic_belowCutoff	FHL1_differenceOfMeans_Agnostic_belowCutoff	GAT1_differenceOfMeans_Agnostic_belowCutoff	GAT4_differenceOfMeans_Agnostic_belowCutoff	HAL9_differenceOfMeans_Agnostic_belowCutoff	LYS14_differenceOfMeans_Agnostic_belowCutoff	MIG2_differenceOfMeans_Agnostic_belowCutoff	MIG3_differenceOfMeans_Agnostic_belowCutoff	NDT80_differenceOfMeans_Agnostic_belowCutoff	NHP6A_differenceOfMeans_Agnostic_belowCutoff	NHP6B_differenceOfMeans_Agnostic_belowCutoff	OAF1_differenceOfMeans_Agnostic_belowCutoff	PHO2_differenceOfMeans_Agnostic_belowCutoff	RDR1_differenceOfMeans_Agnostic_belowCutoff	RDS1_differenceOfMeans_Agnostic_belowCutoff	SFL1_differenceOfMeans_Agnostic_belowCutoff	SFP1_differenceOfMeans_Agnostic_belowCutoff	SRD1_differenceOfMeans_Agnostic_belowCutoff	STB3_differenceOfMeans_Agnostic_belowCutoff	STP2_differenceOfMeans_Agnostic_belowCutoff	SUT2_differenceOfMeans_Agnostic_belowCutoff	TBF1_differenceOfMeans_Agnostic_belowCutoff	TBS1_differenceOfMeans_Agnostic_belowCutoff	TEA1_differenceOfMeans_Agnostic_belowCutoff	TOD6_differenceOfMeans_Agnostic_belowCutoff	YKL222C_differenceOfMeans_Agnostic_belowCutoff	YLL054C_differenceOfMeans_Agnostic_belowCutoff	YPR013C_differenceOfMeans_Agnostic_belowCutoff	YPR015C_differenceOfMeans_Agnostic_belowCutoff	YRM1_differenceOfMeans_Agnostic_belowCutoff
chrI_108747_GT_G_-	YAL023C_5UTR_0_2	NA	-0.224383091200669	TSS	FALSE	TRUE	FALSE	FALSE	TRUE	TRUE	TRUE	NA	0.257542544149625	1	37	1	-1	0	-1	0	0	0	0	0.357615894039735	1.00662251655629	7.57405808400993	0.065150412	0.0391202	25	943	276	125	196	0.49	0.952756	0.458	NA	0	0	0	0	0	0	0	0	0	0	0	0	0	0	0	0	0	0	0	0	0	0	0	0	0	0	0	0	0	0	0	0	0	0	0	0	0	0	0	0	0	0	0	0	0	0	0	0	0	0	0	0	0	0	0	0	0	0	0	0	0	0	0	0	0	0	0	0	0	0	0	0	0	0	0	0	0	0	0	0	0	0	0	0	0	0	0	0	0	0	0	0	0	0	0	0	0	0	0	0	0	0	0	0	0	0	0	0	0	0	0	0	0	0	0	0	0	0	0	0	0	0	0	0	0	0	0	0	0	0	0	0	0	0	0	0	0	0	0	0	0	0	0	0	0	0	0	0	0	0	0	0	0	0	0	0	0	0	0	0	0	0	0	0	0	0	0	0	0	0	0	0	0	0	0	0	0	0	0	0	0	0	0	0	0	0	0	0	0	0	0	0	0	0	0	0	0	0	0	0	0	0	0	0	0	0	0	0	0	0	0	0	0	0	0	0	0	0	0	0	0	0	0	0	0	0	0	0	0	0	0	0	0	0	0	0	0	0	0	0	0	0	0	0	0	0	0	0	0	0	0	0	0	0	0	0	0	0	0	0	0	0	0	0	0	0	0	0	0	0	0	0	0	0	0	0	0	0	0	0	0	0	0	0	0	0	0	0	0	0	0	0	0	0	0	0	0	0	0	0	0	0	0	0	0	0	0	0	0	0	0	0	0	0	0	0	0	0	0	0	0	0	0	0	0	0	0	0	0	0	0	0	0	0	0	0	0	0	0	0	0	0	0	0	0	0	0	0	0	0	0	0	0	0	0	0	0	0	0	0	0	0	0	0	0	0	0	0	0	0	0	0	0	0	0	0	0	0	0	0	0	0	0	0	0	0	0	0	0	0	0	0	0	0	0	0	0	0	0	0	0	0	0	0	0	0	0	0	0	0	0	0	0	0	0	0	0	0	0	0	0	0	0	0	0	0	0	0	0	0	0	0	0	0	0	0	0	0	0	0	0	0	0	0	0	0	0	0	0	0	0	0	0	0	0	0	0	0	0	0	0	0	0	0	0	0	0	0	0	0	0	0	0	0	0	0	0	0	0	0	0	0	0	0	0	0	0	0	0	0	0	0	0	0	0	0	0	0	0	0	0	0	0	0	0	0	0	0	0	0	0	0	0	0	0	0	0	0	0	0	0	0	0	0	0	0	0	0	0	0	0	0	0	0	0	0	0	0	0	0	0	0	0	0	0	0	0	0	0	0	0	0	0	0	0	0	0	0	0	0	0	0	0	0	0	0	0	0	0	0	0	0	0	0	0	0	0	0	0	0	0	0	0	0	0	0	0	0	0	0	0	0	0	0	0	0	0	0	0	0	0	0	0	0	0	0	0	0	0	0	0	0	0	0	0	0	0	0	0	0	0	0	0	0	0	0	0	0	0	0	0	0	0	0	0	0	0	0	0	0	0	0	0	0	0	0	0	0	0	0	0	0	0	0	0	0	0	0	0	0	0	0	0	0	0	0	0	0	0	0	0	0	0	0	0	0	0	0	0	0	0	0	0	0	0	0	0	0	0	0	0	0	0	0	0	0	0	0	0	0	0	0	0	0	0	0	0	0	0	0	0	0	0	0	0	0	0	0	0	0	0	0	0	0	0	0	0	0	0	0	0	0	0	0	0	0	0	0	0	0	0	0	0	0	0	0	0	0	0	0	0	0	0	0	0	0	0	0	0	0	0	0	0	0	0	0	0	0	0	0	0	0	0	0	0	0	0	0	0	0	0	0	0	0	0	0	0	0	0	0	0	0	0	0	0	0	0	0	0	0	0	0	0	0	0	0	0	0	0	0	0	0	0	0	0	0	0	0	0	0	0	0	0	0	0	0	0	0	0	0	0	0	0	0	0	0	0	0	0	0	0	0	0	0	0	0	0	0	0	0	0	0	0	0	0	0	0	0	0	0	0	0	0	0	0	0	0	0	0	0	0	0	0	0	0	0	0	0	0	0	0	0	0	0	0	0	0	0	0	0	0	0	0	0	0	0	0	0	0	0	0	0	0	0	0	0	0	0	0	0	0	0	0	0	0	0	0	0	0	0	0	0	0	0	0	0	0	0	0	0	0	0	0	0	0	0	0	0	0	0	0	0	0	0	0	0	0	0	0	0	0	0	0	0	0	0	0	0	0	0	0	0	0	0	0	0	0	0	0	0	0	0	0	0	0	0	0	0	0	0	0	0	0	0	0	0	0	0	0	0	0	0	0	0	0	0	0	0	0	0	0	0	0	0	0	0	0	0	0	0	0	0	0	0	0	0	0	0	0	0	0	0	0	0	0	0	0	0	0	0	0	0	0	0	0	0	0	0	0	0	0	0	0	0	0	0	0	0	0	0	0	0	0	0	0	0	0	0	0	0	0	0	0	0	0	0	0	0	0	0	0	0	0	0	0	0	0	0	0	0	0	0	0	0	0	0	0	0	0	0	0	0	0	0	0	0	0	0	0	0	0	0	0	0	0	0	0	0	0	0	0	0	0	0	0	0	0	0	0	0	0	0	0	0	0	0	0	0	0	0	0	0	0	0	0	0	0	0	0	0	0	0	0	0	0	0	0	0	0	0	0	0	0	0	0	0	0	0	0	0	0	0	0	0	0	0	0	0	0	0	0	0	0	0	0	0	0	0	0	0	0	0	0	0	0	0	0	0	0	0	0	0	0	0	0	0	0	0	0	0	0	0	0	0	0	0	0	0	0	0	0	0	0	0	0	0	0	0	0	0	0	0	0	0	0	0	0	0	0	0	0	0	0	0	0	0	0	0	0	0	0	0	0	0	0	0	0	0	0	0	0	0	0	0	0	0	0	0	0	0	0	0	0	0	0	0	0	0	0	0	0	0	0	0	0	0	0	0	0	0	0	0	0	0	0	0	0	0	0	0	0	0	0	0	0	0	0	0	0	0	0	0	0	0	0	0	0	0	0	0	0	0	0	0	0	0	0	0	0	0	0	0	0	0	0	0	0	0	0	0	0	0	0	0	0	0	0	0	0	0	0	0	0	0	0	0	0	0	0	0	0	0	0	0	0	0	0	0	0	0	0	0	0	0	0	0	0	0	0	0	0	0	0	0	0	0	0	0	0	0	0	0	0	0	0	0	0	0	0	0	0	0	0	0	0	0	0	0	0	0	0	0	0	0	0	0	0	0	0	0	0	0	0	0	0	0	0	0	0	0	0	0	0	0	0	0	0	0	0	0	0	0	0	0	0	0	0	0	0	0	0	0	0	0	0	0	0	0	0	0	0	0	0	0	0	0	0	0	0	0	0	0	0	0	0	0	0	0	0	0	0	0	0	0	0	0	0	0	0	0	0	0	0	0	0	0	0	0	0	0	0	0	0	0	0	0	0	0	0	0	0	0	0	0	0	0	0	0	0	0	0	0	0	0	0	0	0	0	0	0	0	0	0	0	0	0	0	0	0	0	0	0	0	0	0	0	0	0	0	0	0	0	0	0	0	0	0	0	0	0	0	0	0	0	0	0	0	0	0	0	0	0	0	0	0	0	0	0	0	0	0	0	0	0	0	0	0	0	0	0	0	0	0	0	0	0	0	0	0	0	0	0	0	0	0	0	0	0	0	0	0	0	0	0	0	0	0	0	0	0	0	0	0	0	0	0	0	0	0	0	0	0	0	0	0	0	0	0	0	0	0	0	0	0	0	0	0	0	0	0	0	0	0	0	0	0	0	0	0	0	0	0	0	0	0	0	0	0	0	0	0	0	0	0	0	0	0	0	0	0	0	0	0	0	0	0	0	0	0	0	0	0	0	0	0	0	0	0	0	0	0	0	0	0	0	0	0	0	0	0	0	0	0	0	0	0	0	0	0	0	0	0	0	0	0	0	0	0	0	0	0	0	0	0	0	0	0	0	0	0	0	0	0	0	0	0	0	0	0	0	0	0	0	0	0	0	0	0	0	0	0	0	0	0	0	0	0	0	0	0	0	0	0	0	0	0	0	0	-1.82	0	0	0	0	0	0	0	0	0	0	0	0	0	0	0	0	0	0	0	0	0	0	0	0	0	0	0	0	0	0	0	0.129999999999999	0	0	0	0	0	0	0	0	0	0	0.540000000000001	0	0	0	0	0	0	0	0	0	0	0	0	0	0	0	0	0	0	0	0	0	0	0	0	0	0	0	2.73	0	-2.64	0	0	0	0	0	0	0	0	0	0	0	0	0	0	0	0	0	0.580000000000013	0	0	0	0	0	0	0	0	0	0	0	0	0	2.2	0	0	0	0	0	0	0	0	-0.460000000000002	0	0	0	0	0	0	0	0	0	0	0	0	0	0	0	0	0	0	0	0	0	0	0	0	0	0	0	0	0	0	0	0	0	0	0	0	0	0	0	0	0	0	0	0	-0.69	0.3	0	0	0	0	0	2.17	0	0	0	0	0	-0.98	0	0.58	0	0	0	0	0	0.19	0	0	0	0	-2.44	0	0	3.97	0	-1.16	1.15	-0.179047619047619	0.150238095238095	0.0197619047619053	-0.032	-0.630178571428572	-0.607142857142858	-0.12190476190476	0.600238095238096	0.202333333333334	-0.214285714285715	-0.396785714285715	-0.186111111111112	0.223055555555558	-0.267857142857144	0.273444444444447	0.504107142857144	0.513	0.571071428571425	0.379464285714286	-0.464642857142858	0.332619047619048	0.270694444444445	0.422142857142859	0.0319047619047623	-0.156000000000001	0.31875	0.138809523809524	-0.086607142857142	-0.18986111111111	-0.125277777777777	0.348333333333333	0.168222222222223	-0.0591503267973827	0.104945054945055	0.104222222222223	0.188012820512821	0.249285714285715	0.0397222222222222	-0.257444444444444	-0.0416025641025648	-0.0380000000000003	0.0946783625731022	0.173523809523807	0.115329670329668	-0.012371794871795	0.115064102564101	0.333397435897435	-0.0559615384615384	-0.111454545454546	0.321944444444444	0.110694444444444	-0.166805555555555	0.142083333333334	-0.215	-0.489	-0.190444444444444	-0.122	-0.0174166666666693	-0.676987179487179	0.408444444444442	0.0923214285714291	0.0543956043956033	-0.0642857142857132	-0.0809722222222229	-0.173484848484849	-0.165090909090909	-0.0598181818181835	0.172545454545455	-0.0460256410256399	-0.425833333333333	0.0241904761904763	0.0264166666666661	0.109861111111112	0.0145833333333343	0.216909090909091	0.414298245614034	0.181111111111111	0.386081871345027	-0.212083333333334	0.659285714285716	-0.368333333333332	-0.324272727272728	-0.0988888888888901	0.190555555555555	-0.184041666666666	-0.722619047619048	-0.286964285714287	0.397272727272728	-0.145714285714286	-0.190984848484849	0.0216190476190476	-0.550636363636364	-0.435454545454546	-0.143194444444443	-0.277638888888889	0.245980392156859	0.0677083333333357	-0.41875	-0.100000000000001	0.253611111111109	-0.487111111111112	-0.16	-0.328382352941176	0.335757575757576	0.0952380952380949	0.235705128205126	0.1775	0.195659340659342	-0.0138181818181815	0.156993464052288	0.0696969696969703	0.0920000000000005	0.193333333333332	-0.0683455882352941	0.118454545454545	-0.0485714285714298	0.380714285714286	0.117083333333333	0.235992647058824	0.01252747252747	0.0339090909090896	0.0775454545454544	0.0339285714285715	0.164848484848484	-0.68780303030303	0.532254901960783	0.359166666666667	-0.321333333333333	-0.249621212121212	-0.267666666666663	-0.0462745098039221	-0.221969696969698	0.105555555555554	-0.22280303030303	0.191666666666666	-0.0621212121212125	0.09509090909091	0.296090909090907	-0.098454545454544	-0.0305303030303019	0.273214285714285	-0.110178571428571	0.0157777777777781	0.160666666666668	0.175227272727273	0.316666666666666	0.174818181818182	0.416666666666666	0.272321428571429	0.244166666666668	0.284027777777778	0.166805555555555	-0.142272727272728	0.0724444444444439	-0.175444444444445	0.0382967032967017	0.295138888888889	0.141363636363637	-0.0754545454545461	-0.0283636363636361	0.602333333333334	-0.124761904761904	0.484047619047619	0.326208333333334	0.190142857142858	0.185636363636362	0.148626373626374	-0.109444444444446	0.313333333333336	0.0195454545454545	0.312192982456141	0.266333333333334	0.0662878787878824	0.0849242424242416	-0.308106060606061	-0.210727272727273	-0.102125	0.13488888888889	-0.0803846153846157	-0.180892857142856	0.253333333333334	-0.182125	-0.0402564102564105	-0.0796666666666663	0.0823856209150335	0.298555555555556	0.0398181818181822	-0.109027777777778	0.253636363636364	0.0523684210526305	0.186818181818182	-0.182348484848486	0.305994152046782	-0.127196969696969	0.00632352941176428	0.0750865800865803	0	0	0	0	0	0	0	0	0	0	0	0	0	0	0	0	0	0	0	0	0	0	0	0	0	0	0	0	0	0	0	0	2.37	0	0	0	0	0	0	0	0	0	0	0	0	0	0.640000000000001	0	0	0	0	0	0	0	0	0	0	0	0	0	0	0	0	0	0	0	0	0	-1.46	0	0	0	0	0	0	0.84	0	0.559999999999997	0	0	0	0	0	0	0	0	0	0	0	0	0	0	0	0	0	0.110000000000007	0	0	0	0	0	0	0	0	0	0	0	0.59	0	0.99	0	0	0	0	0	0	0	0	1.13	0	0	0	0	0	0	0	0	3.59	0	0	0	0	0	0	0	0	0	0	0	0	0	0	0	0	0	-0.620000000000001	0	-0.28	0	0	0	0	0	0	0	0	0	0	0	0	0	0	0	-0.690000000000001	0	0	0	0	0	0	1.31	0	0	0	0	0	0	0	-1.14	0	0	0	0	0	-1.55	0	0	0	0	-4.17	0	0	4.53	0	0	0	-0.0961904761904755	0.500952380952381	-0.108095238095238	0.337	0.258392857142857	0.218392857142856	-0.121666666666666	-0.123095238095239	0.433	0.125714285714286	0.196785714285713	-0.09236111111111	0.482638888888889	0.490714285714287	-0.121777777777778	0.0962500000000013	0.358666666666666	0.71535714285714	0.246607142857142	0.20232142857143	0.0961904761904755	0.173611111111112	0.0683928571428574	-0.289047619047619	0.951666666666668	-0.141071428571429	0.113571428571429	0.454821428571428	0.219583333333333	-0.343194444444444	0.0466666666666669	-0.220000000000001	0.313169934640523	0.0571978021978019	-0.00422222222222146	-0.168525641025642	0.166238095238096	0.325972222222223	0.283222222222221	0.254166666666666	0.108727272727272	0.136754385964913	-0.15104761904762	0.520494505494504	0.130064102564106	0.258012820512818	0.0309615384615398	-0.0160256410256405	0.0871818181818185	0.154999999999999	-0.00763888888888875	0.0961111111111101	0.125972222222222	0.186805555555555	0.0953333333333326	0.209444444444445	0.229666666666667	0.305458333333334	-0.00134615384614989	0.273111111111113	0.615892857142857	0.037802197802197	0.0919642857142833	0.293333333333333	-0.260984848484849	0.283727272727273	0.0742727272727279	0.417	-0.598782051282051	0.109545454545454	0.114476190476189	0.128625	0.24388888888889	-0.0883333333333347	0.111181818181818	-0.684502923976608	0.208472222222223	0.281169590643277	-0.253055555555555	-0.29892857142857	-0.249761904761904	0.0606363636363625	0.110972222222221	0.623194444444444	0.236499999999999	-0.722619047619048	0.380535714285713	-0.168727272727274	0.241428571428571	0.281060606060606	-0.0714285714285712	0.188272727272725	0.124909090909089	-0.0352777777777789	0.080972222222222	0.552973856209164	0.117041666666665	0.19777777777778	0.25611111111111	0.433750000000003	0.460999999999999	0.562857142857144	0.156029411764699	0.173333333333332	-0.217619047619047	-0.448141025641025	0.0114743589743584	0.121813186813187	-0.0118181818181817	0.158366013071896	0.120530303030304	0.0446363636363634	0.0936111111111106	-0.0025367647058836	-0.0341818181818181	-0.293928571428571	0.182678571428571	0.356388888888889	0.208566176470589	0.258351648351649	-0.109272727272728	0.260272727272728	-0.245892857142858	0.155909090909091	0.63189393939394	0.667450980392154	-0.0482083333333314	0.42370833333333	0.297575757575757	-0.164111111111112	-0.888267973856209	-0.342575757575759	0.221222222222224	0.297651515151514	-0.0529487179487198	-0.23590909090909	-0.0456363636363619	-0.250454545454545	-0.121636363636362	0.0165151515151507	0.240178571428572	0.355714285714285	-0.022333333333334	-0.0132222222222218	0.0732575757575749	-0.0960476190476189	0.207272727272727	-0.3	0.14267857142857	0.0279166666666661	0.20888888888889	0.17	-0.210227272727273	0.196999999999999	0.192	-0.0308791208791206	0.0430555555555561	0.170454545454545	-0.0421818181818185	-0.089090909090908	0.177	0.588095238095239	-0.269285714285715	0.295666666666666	0.185928571428573	0.0847272727272728	0.306703296703297	0.30263888888889	-0.189888888888889	-0.0496212121212132	0.312192982456141	-0.148333333333333	0.232651515151517	0.25840909090909	0.314696969696968	-0.189	-0.110875	-0.0892222222222223	-0.198626373626374	0.455	0.253333333333334	0.13475	-0.0903205128205133	0.10177777777778	-0.169738562091503	0.206888888888887	0.145727272727274	0.165555555555553	0.226727272727274	0.00810526315789417	0.0929090909090906	0.347045454545455	0.294532163742691	0.0425000000000004	0.0202205882352935	0.161341991341992	0	0	0	0	-1.82	0	0	0	0	0	0	0	0	0	0	0	0	0	0	0	0	0	0	0	0	0	0	0	0	0	0	0	0	0	0	0	0.129999999999999	0	0	0	0	0	0	0	0	0	0.640000000000001	0	0	0	0	0	0	0	0	0	0	0	0	0	0	0	0	0	0	0	0	0	-1.46	0	0	0	0	0	0	0.84	0	-0.210000000000003	0	0	0	0	0	0	0	0	0	0	0	0	0	0	0	0	0	0.580000000000013	0	0	0	0	0	0	0	0	0	0	0	0.59	0	1.86	0	0	0	0	0	0	0	0	-0.460000000000002	0	0	0	0	0	0	0	0	0	0	0	0	0	0	0	0	0	0	0	0	0	0	0	0	0	0	-0.620000000000001	0	-0.28	0	0	0	0	0	0	0	0	0	0	0	0	0	0	0	-0.690000000000001	0.3	0	0	0	0	0	1.31	0	0	0	0	0	0	0	-0.17	0	0	0	0	0	-1.55	0	0	0	0	-2.44	0	0	4.53	0	-1.16	1.15	-0.137619047619049	0.325595238095238	-0.0441666666666674	0.1525	-0.185892857142857	-0.194374999999999	-0.121785714285714	0.238571428571429	0.317666666666666	-0.0442857142857136	-0.100000000000001	-0.13923611111111	0.352847222222223	0.11142857142857	0.0758333333333319	0.300178571428573	0.435833333333333	0.643214285714286	0.313035714285716	-0.131160714285713	0.214404761904762	0.222152777777778	0.245267857142856	-0.128571428571428	0.397833333333333	0.0888392857142861	0.126190476190477	0.184107142857142	0.0148611111111112	-0.234236111111111	0.1975	-0.0258888888888897	0.127009803921567	0.0810714285714287	0.0500000000000007	0.00974358974359291	0.207761904761906	0.182847222222222	0.0128888888888881	0.106282051282051	0.0353636363636376	0.115716374269006	0.0112380952380953	0.317912087912088	0.0588461538461544	0.186538461538463	0.182179487179486	-0.0359935897435903	-0.0121363636363636	0.238472222222223	0.0515277777777783	-0.0353472222222226	0.134027777777778	-0.0140972222222224	-0.196833333333334	0.00950000000000095	0.0538333333333334	0.144020833333329	-0.339166666666667	0.340777777777777	0.354107142857142	0.046098901098901	0.0138392857142868	0.106180555555556	-0.217234848484848	0.0593181818181829	0.00722727272727219	0.294772727272727	-0.322403846153847	-0.158143939393939	0.0693333333333328	0.077520833333331	0.176874999999999	-0.0368749999999984	0.164045454545453	-0.135102339181287	0.194791666666667	0.33362573099415	-0.232569444444444	0.180178571428572	-0.309047619047618	-0.131818181818183	0.0060416666666665	0.406874999999999	0.026229166666667	-0.722619047619048	0.0467857142857149	0.114272727272727	0.0478571428571417	0.0450378787878805	-0.0249047619047609	-0.18118181818182	-0.155272727272727	-0.0892361111111093	-0.0983333333333345	0.399477124183008	0.0923750000000041	-0.110486111111111	0.0780555555555544	0.343680555555554	-0.0130555555555567	0.201428571428572	-0.0861764705882351	0.254545454545458	-0.0611904761904771	-0.106217948717948	0.0944871794871798	0.158736263736264	-0.0128181818181812	0.157679738562091	0.0951136363636369	0.0683181818181824	0.143472222222222	-0.035441176470588	0.0421363636363639	-0.17125	0.281696428571428	0.23673611111111	0.222279411764706	0.135439560439561	-0.0376818181818184	0.168909090909091	-0.105982142857143	0.160378787878788	-0.0279545454545449	0.599852941176472	0.155479166666669	0.0511875000000011	0.0239772727272722	-0.215888888888891	-0.467271241830066	-0.282272727272726	0.163388888888889	0.0374242424242439	0.0693589743589733	-0.149015151515151	0.0247272727272758	0.0228181818181827	-0.110045454545453	-0.00700757575757649	0.256696428571429	0.122767857142858	-0.00327777777777882	0.0737222222222211	0.124242424242425	0.110309523809526	0.191045454545455	0.0583333333333336	0.207500000000001	0.136041666666667	0.246458333333333	0.168402777777779	-0.17625	0.134722222222221	0.00827777777777783	0.00370879120879408	0.169097222222222	0.155909090909091	-0.0588181818181823	-0.058727272727273	0.389666666666667	0.231666666666666	0.107380952380952	0.310937499999998	0.188035714285714	0.135181818181819	0.227664835164838	0.096597222222222	0.0617222222222225	-0.0150378787878775	0.312192982456139	0.0590000000000011	0.1494696969697	0.171666666666667	0.0032954545454551	-0.199863636363637	-0.1065	0.0228333333333328	-0.139505494505495	0.137053571428572	0.253333333333334	-0.0236874999999994	-0.0652884615384615	0.011055555555556	-0.0436764705882364	0.252722222222221	0.0927727272727275	0.0282638888888886	0.240181818181817	0.0302368421052641	0.139863636363636	0.0823484848484846	0.300263157894738	-0.0423484848484854	0.013272058823528	0.118214285714286
chrI_114652_C_T_-	YAL020C_5UTR_0_2	FALSE	-0.078842964656485	TSS	TRUE	TRUE	FALSE	FALSE	FALSE	FALSE	TRUE	FALSE	-1.07868623445411	1	130	1	0	0	1	0	-1	0	0	0.460526315789474	0.985915492957746	5.40073473693503	0.186234509	0.154578	7	910	210	72	37	5.92	0.0472441	0.037	0.037	0	0	0	0	0	0	0	0	0	0	0	0	0	0	0	0	0	0	0	0	0	0	0	0	0	0	0	0	0	0	0	0	0	0	0	0	0	0	0	0	0	0	0	0	0	0	0	0	0	0	0	0	0	0	0	0	0	0	0	0	0	0	0	0	0	0	0	0	0	0	0	0	0	0	0	0	0	0	0	0	0	0	0	0	0	0	0	0	0	0	0	0	0	0	0	0	0	0	0	0	0	0	0	0	0	0	0	0	0	0	0	0	0	0	0	0	0	0	0	0	0	0	0	0	0	0	0	0	0	0	0	0	0	0	0	0	0	0	0	0	0	0	0	0	0	0	0	0	0	0	0	0	0	0	0	0	0	0	0	0	0	0	0	0	0	0	0	0	0	0	0	0	0	0	0	0	0	0	0	0	0	0	0	0	0	0	0	0	0	0	0	0	0	0	0	0	0	0	0	0	0	0	0	0	0	0	0	0	0	0	0	0	0	0	0	0	0	0	0	0	0	0	0	0	0	0	0	0	0	0	0	0	0	0	0	0	0	0	0	0	0	0	0	0	0	0	0	0	0	0	0	0	0	0	0	0	0	0	0	0	0	0	0	0	0	0	0	0	0	0	0	0	0	0	0	0	0	0	0	0	0	0	0	0	0	0	0	0	0	0	0	0	0	0	0	0	0	0	0	0	0	0	0	0	0	0	0	0	0	0	0	0	0	0	0	0	0	0	0	0	0	0	0	0	0	0	0	0	0	0	0	0	0	0	0	0	0	0	0	0	0	0	0	0	0	0	0	0	0	0	0	0	0	0	0	0	0	0	0	0	0	0	0	0	0	0	0	0	0	0	0	0	0	0	0	0	0	0	0	0	0	0	0	0	0	0	0	0	0	0	0	0	0	0	0	0	0	0	0	0	0	0	0	0	0	0	0	0	0	0	0	0	0	0	0	0	0	0	0	0	0	0	0	0	0	0	0	0	0	0	0	0	0	0	0	0	0	0	0	0	0	0	0	0	0	0	0	0	0	0	0	0	0	0	0	0	0	0	0	0	0	0	0	0	0	0	0	0	0	0	0	0	0	0	0	0	0	0	0	0	0	0	0	0	0	0	0	0	0	0	0	0	0	0	0	0	0	0	0	0	0	0	0	0	0	0	0	0	0	0	0	0	0	0	0	0	0	0	0	0	0	0	0	0	0	0	0	0	0	0	0	0	0	0	0	0	0	0	0	0	0	0	0	0	0	0	0	0	0	0	0	0	0	0	0	0	0	0	0	0	0	0	0	0	0	0	0	0	0	0	0	0	0	0	0	0	0	0	0	0	0	0	0	0	0	0	0	0	0	0	0	0	0	0	0	0	0	0	0	0	0	0	0	0	0	0	0	0	0	0	0	0	0	0	0	0	0	0	0	0	0	0	0	0	0	0	0	0	0	0	0	0	0	0	0	0	0	0	0	0	0	0	0	0	0	0	0	0	0	0	0	0	0	0	0	0	0	0	0	0	0	0	0	0	0	0	0	0	0	0	0	0	0	0	0	0	0	0	0	0	0	0	0	0	0	0	0	0	0	0	0	0	0	0	0	0	0	0	0	0	0	0	0	0	0	0	0	0	0	0	0	0	0	0	0	0	0	0	0	0	0	0	0	0	0	0	0	0	0	0	0	0	0	0	0	0	0	0	0	0	0	0	0	0	-6.53	0	0	0	0	0	0	0	0	0	0	0	0	0	0	0	0	0	0	0	0	0	0	0	0	0	0	0	0	0	0	0	0	0	0	0	0	0	0	0	0	0	0	0	0	0	0	0	0	0	0	0	0	0	0	0	0	0	0	0	0	0	0	0	0	0	0	0	0	0	0	0	0	0	0	0	0	0	0	0	0	0	0	0	0	0	0	0	0	0	0	0	0	0	0	0	0	0	0	0	0	0	0	0	0	0	0	0	0	0	0	0	0	0	0	0	0	0	0	0	0	0	0	0	0	0	0	0	0	0	0	0	0	0	0	0	0	0	0	0	0	0	0	0	0	0	0	0	0	0	0	0	0	0	0	0	0	0	0	0	0	0	0	0	0	0	0	0	0	0	0	0	0	0	0	0	0	0	0	0	0	0	0	0	0	0	0	0	0	0	0	0	0	0	0	0	-6.53	0	0	0	0	0	0	0	0	0	0	0	0	0	0	0	0	0	0	0	0	0	0	0	0	0	0	0	0	0	0	0	0	0	0	0	0	0	0	0	0	0	0	0	0	0	0	0	0	0	0	0	0	0	0	0	0	0	0	0	0	0	0	0	0	0	0	0	0	0	0	0	0	0	0	0	0	0	0	0	0	0	0	0	0	0	0	0	0	0	0	0	0	0	0	0	0	0	0	0	0	0	0	0	0	0	0	0	0	0	0	0	0	0	0	0	0	0	0	0	0	0	0	0	0	0	0	0	0	0	0	0	0	0	0	0	0	0	0	0	0	0	0	0	0	0	0	0	0	0	0	0	0	0	0	0	0	0	0	0	0	0	0	0	0	0	0	0	0	0	0	0	0	0	0	0	0	0	0	0	0	0	0	0	0	0	0	0	0	0	0	0	0	0	0	0	-1	0	0	0	0	0	0	0	0	0	0	0	0	0	0	0	0	0	0	0	0	0	0	0	0	0	0	0	0	0	0	0	0	0	0	0	0	0	0	0	0	0	0	0	0	0	0	0	0	0	0	0	0	0	0	0	0	0	0	0	0	0	0	0	0	0	0	0	0	0	0	0	0	0	0	0	0	0	0	0	0	0	0	0	0	0	0	0	0	0	0	0	0	0	0	0	0	0	0	0	0	0	0	0	0	0	0	0	0	0	0	0	0	0	0	0	0	0	0	0	0	0	0	0	0	0	0	0	0	0	0	0	0	0	0	0	0	0	0	0	0	0	0	0	0	0	0	0	0	0	0	0	0	0	0	0	0	0	0	0	0	0	0	0	0	0	0	0	0	0	0	0	0	0	0	0	0	0	0	0	0	0	0	0	0	0	0	0	0	0	0	0	0	0	0	0	-6.53	0	0	0	0	0	0	0	0	0	0	0	0	0	0	0	0	0	0	0	0	0	0	0	0	0	0	0	0	0	0	0	0	0	0	0	0	0	0	0	0	0	0	0	0	0	0	0	0	0	0	0	0	0	0	0	0	0	0	0	0	0	0	0	0	0	0	0	0	0	0	0	0	0	0	0	0	0	0	0	0	0	0	0	0	0	0	0	0	0	0	0	0	0	0	0	0	0	0	0	0	0	0	0	0	0	0	0	0	0	0	0	0	0	0	0	0	0	0	0	0	0	0	0	0	0	0	0	0	0	0	0	0	0	0	0	0	0	0	0	0	0	0	0	0	0	0	0	0	0	0	0	0	0	0	0	0	0	0	0	0	0	0	0	0	0	0	0	0	0	0	0	0	0	0	0	0	0	0	0	0	0	0	0	0	0	0	0	0	0	0	0	0	0	0	0	-6.53	0	0	0	0	0	0	0	0	0	0	0	0	0	0	0	0	0	0	0	0	0	0	0	0	0	0	0	0	0	0	0	0	0	0	0	0	0	0	0	0	0	0	0	0	0	0	0	0	0	0	0	0	0	0	0	0	0	0	0	0	0	0	0	0	0	0	0	0	0	0	0	0	0	0	0	0	0	0	0	0	0	0	0	0	0	0	0	0	0	0	0	0	0	0	0	0	0	0	0	0	0	0	0	0	0	0	0	0	0	0	0	0	0	0	0	0	0	0	0	0	0	0	0	0	0	0	0	0	0	0	0	0	0	0	0	0	0	0	0	0	0	0	0	0	0	0	0	0	0	0	0	0	0	0	0	0	0	0	0	0	0	0	0	0	0	0	0	0	0	0	0	0	0	0	0	0	0	0	0	0	0	0	0	0	0	0	0	0	0	0	0	0	0	0	0	-1	0	0	0	0	0	0	0	0	0	0	0	0	0	0	0	0	0	0	0	0	0	0	0	0	0	0	0	0	0	0	0	0	0	0	0	0	0	0	0	-1.46	-4.57	0.5	1.4	-0.649999999999999	4	4	-0.300000000000001	-3.5	4	3.61	-0.58	-1.67	1.38	2.03	0.31	-1.67	-4.8	-0.58	4	-1.16	-2.39	-5.15	-0.58	-2.15	0.94	-0.469999999999999	-4.3	0.859999999999999	0.83	-0.58	0.260000000000001	-2.07	-0.169999999999999	-2.94	-0.58	3.77	-4.44	3.47	-1.02	-0.83	-1.85	-2.87	-0.329999999999998	-1.39	-3.63	0.75	-1.68	-4.08	-1.3	-0.42	2.42	-2.58	-1.78	3.81	2.38	0.92	1.62	6.04	-1.75	-1.25	-0.0600000000000005	-0.57	-1.77	6.33	0.28	1.2	-2.82	2.51	0.880000000000001	5.41	0.260000000000001	0.709999999999998	-0.58	-0.709999999999999	0.719999999999999	-1.6	-0.51	1.28	-1.71	1.12	4.45	3.39	0.710000000000001	6.05	-5.7	-0.569999999999999	6.05	-3.32	2.23	-4.87	-6.73	-0.94	4.83	3.94	-6.91999999999999	0.289999999999999	4.02	-0.17	-2.4	1.66	1.15	-7.48	-1.86	-0.57	-3.91	-1.01	-3.12	-1.53	-0.55	0.49	-1.23	-2.26	1.76	0.2	-3	0.0700000000000003	-2.08	0.149999999999999	0.549999999999999	-1.36	-1.23	2.36	-0.0599999999999987	6.33	-3.63	-3.66	-7.48	1.1	6.33	2.07	5.29	-0.0400000000000027	-1.26	1.49	3.72	0.0100000000000016	-1.79	2.39	-1.14	-1.82	-4.81	0.529999999999999	-0.97	-4.11	-0.82	-3.2	0.149999999999999	1.43	-0.26	-3.55	-0.58	-3.13	1.54	1.19	-2.52	1.38	-0.640000000000001	-1.02	3.72	-2.6	-2.51	2.68	-2.18	1.14	-3.66	-3.95	-0.58	-0.58	1.22	-0.18	-1.24	-1.97	-2.51	0.120000000000001	1.52	0.39	3.88	2.41	1.05	-5.05	-1.58	2.31	0.44	0.42	-0.81	2.17	3.45	-0.0899999999999999	0.41	-3.44	-3.73	-1.53	0.25	-1.11	-0.26	0.316666666666666	-1.89	-1.055	0.304	0.894285714285714	1.77	0.946666666666665	-0.381666666666666	-1.904	0.620000000000001	2.38285714285714	0.282500000000001	-2.83625	-0.799999999999999	-0.724444444444448	-0.869999999999999	-2.948	-3.62	-0.494285714285715	0.979999999999999	-1.82166666666667	-1.5725	-2.96285714285714	-0.209999999999999	-2.678	-0.0571428571428569	-2.11833333333333	-1.40285714285714	-0.6525	0.678749999999999	0.635000000000002	0.00111111111111128	-0.521764705882351	-0.563076923076922	-0.113333333333333	-0.482500000000002	-1.09071428571429	-0.63125	1.08333333333333	0.110833333333332	-0.265000000000001	-0.342222222222219	-0.450714285714284	-1.22384615384615	-0.634166666666667	-1.32	-1.3725	-0.226666666666667	-0.328999999999999	-2.56	-0.370000000000001	0.16625	-1.96125	1.26	1.18	0.101111111111111	0.326666666666666	-1.05066666666666	2.89416666666667	-3.73333333333333	-1.92571428571429	-0.286153846153846	-0.572857142857144	-0.805	1.92181818181818	0.0860000000000003	-0.201000000000001	-2.494	2.24416666666667	0.83	0.387857142857143	0.0226666666666659	0.649999999999999	0.0837499999999984	-1.831	-0.689444444444444	-1.4225	-1.34388888888889	1.58875	-0.525714285714287	1.86	1.558	0.68125	-2.69375	-0.0973333333333315	2.35166666666667	1.30571428571429	-1.734	-0.0216666666666665	-0.360909090909091	-0.548571428571432	0.379000000000001	0.746	0.18	1.38375	-1.39	-0.972666666666662	1.715	-0.998749999999998	-2.48375	0.784444444444444	-0.254999999999999	1.345625	-1.76090909090909	0.158333333333333	0.144166666666671	-1.15	-1.21846153846154	0.178000000000001	-0.948235294117647	-0.187272727272727	-1.603	-0.95875	0.185625000000002	-0.65	0.411428571428572	-1.63428571428571	-1.15875	-1.0875	0.669999999999998	0.236000000000001	-1.022	-0.170000000000001	-1.01454545454546	1.78818181818182	-3.27882352941176	-1.41066666666667	0.288	-0.173636363636366	2.19222222222222	1.56411764705882	3.03818181818182	-1.17	0.494545454545456	-0.445833333333333	-0.643636363636364	-0.687000000000001	-0.897999999999998	0.931000000000001	0.123636363636365	-2.73857142857143	-0.668571428571427	-0.396666666666667	-0.575555555555555	-1.12272727272727	-1.50142857142857	-1.652	-0.997777777777777	-1.12428571428571	-2.4475	-1.07125	-0.959999999999999	1.25181818181818	0.35	-1.25111111111111	-0.868461538461538	0.3325	-0.783000000000001	0.247	0.287000000000001	-2.23	-2.11	1.155	-1.828	-0.9015	-0.946	-1.91230769230769	-0.0587499999999999	-1.04222222222222	0.149090909090908	-1.39722222222222	-0.108888888888888	-0.00636363636363768	-0.0209090909090897	1.31909090909091	1.581	0.859999999999999	-0.331111111111113	0.973846153846154	-1.49285714285714	-2.3875	0.439333333333333	0.925	0.357777777777777	0.237058823529413	-2.31	-0.175000000000001	1.05125	-1.786	0.119473684210526	-0.886999999999999	-0.210909090909091	-1.36833333333333	0.374545454545455	0.00187500000000185	-0.458571428571428	-1.3	-5.15	-0.58	-1.03	-0.58	4	-5.15	-2.18	-4.42	-0.52	1.46	4	-2.83	-0.710000000000001	-0.58	-0.43	-0.720000000000001	-5	-3.92	-0.58	-0.58	-2	0.17	4	-0.58	3.52	-2.83	1.96	2.45	3.43	-5.15	2.28	-0.260000000000003	-1.59	-0.0599999999999987	3.99	-0.420000000000002	-0.399999999999999	-1.19	-2.45	-2.34	-1.02	-0.58	-5.06	-1.4	-5.15	1.15	-0.58	3.98	-0.14	1.73	-1.27	-1.17	-0.39	-0.569999999999999	-0.17	-2.35	-3.51	-0.579999999999998	-1.37	-0.58	0.97	-4.96	0.45	1.23	0.22	-1.68	-0.559999999999999	0.59	3.85	-1.27	2.31	-2.37	-1.28	0.29	4.06	2.31	-3.19	-0.38	-4.68	-1.74	4.02	-3.89	-2.31	-2.2	-5.7	-3.13	-1.88	-0.570000000000001	-6.31	0.48	-0.579999999999998	-0.279999999999999	-0.0100000000000016	2.19	-7.47999999999999	-0.399999999999999	-1.01	-4.64	-0.579999999999998	0.289999999999999	-0.58	-1.13	-0.529999999999999	8.88178419700125e-16	5.81	1.1	-2.37	-0.96	-0.48	-1.67	1.5	-3.22	1.42	0.76	-3.92	0.9	-3.17	-0.24	-3.74	0.42	-1.98	-0.6	-0.660000000000001	2.03	-7.48	1.08	-3.54	-1.1	-0.579999999999998	6.33	2.93	-5.41	2.86	4.79	4.71	4.64	-3.35	4.23	-1.5	-0.769999999999998	-0.92	0.48	-3.92	0.93	1.06	-3.39	1.19	3.02	-0.58	-3.51	-0.58	-2.99	-1.23	-0.859999999999999	-0.110000000000005	5.39	-0.04	-0.55	1.89	-4.18	-0.879999999999999	-2.35	-2.54	-0.579999999999999	2.25	-1.62	-2.77	4	1.22	-0.58	-5.15	-2.42	-2.26	-0.57	1.22	0.59	-2.48	3.08	-0.929999999999998	-5.05	1.16	2.3	3.11	3.96	-0.579999999999998	-4.36	-5.13	-0.870000000000001	-0.58	2.84	1.64	-1.85	-1.27	-0.580000000000001	-1.56	-0.211666666666668	-2.495	0.51	-0.264	0.227142857142857	-0.578571428571429	-0.576666666666666	-1.88	-2.602	-0.334285714285715	-1.30714285714286	1.06375	-1.43125	-1.16857142857143	-0.676666666666666	-1.99571428571429	-2.32	-3.8	-3.18142857142857	-0.578571428571429	-0.786666666666667	-0.963749999999999	0.111428571428572	-0.113333333333335	-0.579999999999998	-0.998571428571429	-2.04333333333333	-0.738571428571429	0.0712500000000009	1.55375	-3.82166666666667	0.148888888888889	-0.855882352941176	-0.677692307692309	-1.41555555555555	0.1775	-1.21928571428571	0.229999999999999	-1.15444444444444	-2.1575	-0.499999999999998	-0.997777777777777	0.698571428571427	-3.03230769230769	-0.00583333333333513	-1.56	-0.448333333333334	-0.110833333333334	-0.385	0.0024999999999995	0.19	0.0149999999999988	-0.721250000000001	-0.41875	0.306000000000001	0.0566666666666666	-1.08111111111111	-1.15466666666667	0.225000000000001	0.731111111111112	-1.10142857142857	-0.226153846153846	-1.19857142857143	-0.84375	1.08454545454546	-1.104	0.318000000000001	-2.083	2.6625	1.09909090909091	-0.537142857142854	-0.726666666666667	-2.04	-0.411250000000001	0.134	1.98277777777778	-0.126250000000002	-1.48166666666667	1.42375	-0.485714285714284	-0.638333333333334	0.459	-0.38875	-3.35125	0.584666666666671	2.35166666666667	-1.19857142857143	1.278	-0.571666666666667	-1.01272727272727	0.422142857142855	-0.410000000000004	0.645	-0.677500000000002	-0.8725	-2.20294117647059	-1.216	0.662500000000001	-0.987500000000001	-0.983750000000001	-0.89777777777778	-1.60666666666667	-0.274375000000003	-2.10818181818182	1.62	0.216666666666669	-0.744166666666667	-0.689230769230769	0.0430000000000001	-0.624705882352941	-1.33818181818182	0.303	-0.62125	-0.010625000000001	-0.0380000000000003	0.494285714285715	-1.05571428571429	-1.305	-1.594375	-2.43692307692308	0.359999999999999	-1.114	-0.571428571428572	-1.67636363636364	-1.15181818181818	-3.17176470588235	0.0599999999999987	-1.08	-0.0890909090909098	0.983333333333334	3.85941176470588	1.23272727272727	-2.17444444444444	-1.63454545454545	-1.15416666666667	1.52272727272727	-1.113	0.238	0.909000000000001	-0.318181818181818	-0.195714285714287	-1.35714285714286	-0.315555555555555	-0.741111111111111	-0.687272727272727	0.0649999999999977	-1.366	0.363333333333333	-1.04	-0.00375000000000014	-1.375	-1.25375	1.18181818181818	-2.01888888888889	-0.341111111111108	0.349999999999998	1.57464285714286	-1.327	-0.144	0.327999999999999	-2.502	-1.15166666666667	-2.22666666666667	-1.49066666666667	-0.778500000000001	-1.07	-1.41846153846154	-1.3875	0.125555555555556	0.00818181818181785	-1.37888888888889	-0.0166666666666675	-2.06	-2.23	-1.31090909090909	1.237	0.863333333333334	-0.312222222222223	1.24769230769231	-0.91	-2.3875	-0.232666666666667	0.893333333333333	-0.735555555555555	0.778823529411765	-1.27	-1.254	-1.38	-1.778	-0.0478947368421068	-1.226	-0.833636363636364	-1.35277777777778	-0.49	-0.406874999999999	-0.347619047619048	-1.46	-4.57	0.5	-1.03	-0.649999999999999	4	-5.15	-2.18	-3.5	2.53	1.46	-0.58	-1.67	1.38	-0.58	-0.43	-1.27	-4.8	-3.92	4	-1.16	-2	-5.15	4	-2.15	3.52	-1.38	-4	0.859999999999999	1.64	-5.15	2.28	-2.07	-0.169999999999999	-0.0599999999999987	1.95	3.77	-4.44	-0.449999999999998	-2.45	-0.83	-1.02	-0.58	-4.91	-1.39	-4.67	1.15	-1.68	1.39	-1.3	-0.42	2.29	-2.58	-0.39	3.81	2.38	-1.58	1.62	6.04	-1.75	-1.25	0.97	-0.57	-0.35	1.7	0.28	1.2	-2.82	0.59	0.880000000000001	3.5	2.31	-2.37	-0.58	0.29	4.06	-1.6	-0.51	1.28	-4.68	-0.97	4.45	-2.49	0.710000000000001	3.54	-5.7	-0.58	6.05	-3.32	-0.390000000000001	-4.87	-6.73	-0.94	4.83	2.19	-6.91999999999999	0.289999999999999	3.98	-0.17	-2.4	1.66	1.15	-7.48	-0.529999999999999	-0.57	5.81	1.1	-3.12	-1.53	-0.55	-1.67	-1.23	-3.22	1.76	0.76	-3.92	0.9	-2.08	-0.24	-3.74	0.42	-1.23	-0.6	-0.660000000000001	6.33	-4.46	-2.69	-7.48	1.1	-0.579999999999998	6.33	2.93	-0.280000000000001	-0.369999999999998	4.79	3.72	4.64	-3.35	2.39	-1.5	-1.82	-4.81	0.529999999999999	-3.92	-1.54	-0.82	-3.39	1.19	3.02	-0.26	-3.55	-0.58	-2.99	-1.23	1.19	-2.52	5.39	-0.04	-0.55	2.82	-4.18	-2.51	-2.35	-2.18	1.14	2.25	-3.95	-0.58	4	1.22	-0.18	-5.15	-2.42	-2.26	0.120000000000001	1.22	0.59	1.59	3.08	1.05	-5.05	-1.58	2.31	1.13	3.96	-0.81	2.17	-0.21	-0.410000000000002	0.41	2.84	-3.73	-1.85	-1.27	-0.580000000000001	-0.26	0.0525000000000002	-2.1925	-0.272500000000001	0.0200000000000005	0.560714285714285	0.595714285714287	0.185	-1.13083333333333	-2.253	0.142857142857142	0.537857142857143	0.673124999999999	-2.13375	-0.984285714285715	-0.700555555555555	-1.43285714285714	-2.634	-3.71	-1.83785714285714	0.200714285714286	-1.30416666666667	-1.268125	-1.42571428571429	-0.161666666666667	-1.629	-0.527857142857144	-2.08083333333333	-1.07071428571428	-0.290624999999999	1.11625	-1.59333333333333	0.0750000000000011	-0.688823529411767	-0.620384615384614	-0.764444444444443	-0.1525	-1.155	-0.200625	-0.0355555555555558	-1.02333333333333	-0.3825	-0.669999999999998	0.123928571428575	-2.12807692307692	-0.319999999999997	-1.44	-0.910416666666666	-0.168750000000001	-0.357000000000001	-1.27875	-0.0899999999999999	0.0906249999999993	-1.34125	0.420625	0.743000000000001	0.0788888888888888	-0.377222222222222	-1.10266666666666	1.55958333333333	-1.50111111111111	-1.51357142857143	-0.256153846153845	-0.885714285714286	-0.824375	1.50318181818182	-0.509	0.0585000000000004	-2.2885	2.45333333333333	0.964545454545455	-0.0746428571428552	-0.352	-0.695	-0.16375	-0.8485	0.646666666666665	-0.774374999999999	-1.41277777777778	1.50625	-0.505714285714285	0.610833333333334	1.0085	0.14625	-3.0225	0.24366666666667	2.35166666666667	0.0535714285714288	-0.227999999999998	-0.296666666666665	-0.686818181818182	-0.0632142857142881	-0.0154999999999994	0.695500000000001	-0.248749999999998	0.255624999999998	-1.79647058823529	-1.09433333333333	1.18875	-0.993124999999999	-1.73375	-0.0566666666666666	-0.930833333333334	0.535625	-1.93454545454545	0.889166666666666	0.180416666666666	-0.947083333333333	-0.953846153846154	0.1105	-0.786470588235294	-0.762727272727273	-0.65	-0.789999999999999	0.0875000000000021	-0.343999999999999	0.452857142857143	-1.345	-1.231875	-1.3409375	-0.883461538461539	0.298	-1.068	-0.370714285714286	-1.34545454545455	0.31818181818182	-3.22529411764705	-0.675333333333334	-0.395999999999997	-0.131363636363634	1.58777777777778	2.71176470588236	2.13545454545454	-1.67222222222222	-0.57	-0.800000000000001	0.439545454545456	-0.899999999999999	-0.33	0.92	-0.0972727272727276	-1.46714285714286	-1.01285714285714	-0.356111111111112	-0.658333333333333	-0.904999999999999	-0.718214285714286	-1.509	-0.317222222222222	-1.08214285714286	-1.225625	-1.223125	-1.106875	1.21681818181818	-0.834444444444443	-0.796111111111111	-0.259230769230768	1.070375	-1.055	0.051499999999999	0.307500000000001	-2.366	-1.63083333333333	-0.535833333333333	-1.65933333333333	-0.840000000000002	-1.008	-1.66538461538461	-0.723125000000001	-0.458333333333334	0.0786363636363632	-1.38805555555555	-0.0627777777777769	-1.03318181818182	-1.12545454545455	0.00409090909090892	1.409	0.861666666666666	-0.321666666666667	1.11076923076923	-1.20142857142857	-2.3875	0.103333333333333	0.909166666666667	-0.188888888888888	0.507941176470588	-1.79	-0.714500000000001	-0.164375000000001	-1.782	0.0357894736842113	-1.0565	-0.522272727272728	-1.36055555555556	-0.0577272727272735	-0.202499999999997	-0.403095238095238
chrI_119951_T_C_-	YAL018C_chrI_119951_T_C_72_2	FALSE	-0.0164287152071259	UpStream	TRUE	TRUE	FALSE	FALSE	FALSE	FALSE	TRUE	TRUE	-0.947303834233316	1	73	1	0	0	-1	0	1	0	0	0.394736842105263	1.01694915254237	NA	0.095397039	0.0713797	10	800	129	45	410	6.97	0.495567	0.424	0.576	0	0	0	0	0	0	0	0	0	0	0	0	0	0	0	0	0	0	0	-8.72	0	0	0	0	0	0	0	0	0	0	0	0	0	0	0	0	0	0	0	0	0	0	0	0	0	0	0	0	0	0	0	0	0	0	0	0	0	0	0	0	0	0	0	0	0	0	0	0	0	0	0	0	0	0	0	0	0	0	0	0	0	0	0	0	0	0	0	0	0	0	0	0	0	0	0	0	0	0	0	0	0	0	0	0	0	0	0	0	0	0	0	0	0	0	0	0	0	0	0	0	0	0	0	0	0	0	0	0	0	0	0	0	0	0	0	0	0	0	0	0	0	0	0	0	0	0	0	0	0	0	0	0	0	0	0	0	0	0	0	0	0	0	0	0	0	0	0	0	0	0	0	0	0	0	0	0	0	0	0	0	0	0	0	0	0	0	0	0	0	0	0	0	0	0	0	0	0	0	0	0	0	0	0	0	0	0	0	0	0	0	0	0	0	0	0	-8.72	0	0	0	0	0	0	0	0	0	0	0	0	0	0	0	0	0	0	0	0	0	0	0	0	0	0	0	0	0	0	0	0	0	0	0	0	0	0	0	0	0	0	0	0	0	0	0	0	0	0	0	0	0	0	0	0	0	0	0	0	0	0	0	0	0	0	0	0	0	0	0	0	0	0	0	0	0	0	0	0	0	0	0	0	0	0	0	0	0	0	0	0	0	0	0	0	0	0	0	0	0	0	0	0	0	0	0	0	0	0	0	0	0	0	0	0	0	0	0	0	0	0	0	0	0	0	0	0	0	0	0	0	0	0	0	0	0	0	0	0	0	0	0	0	0	0	0	0	0	0	0	0	0	0	0	0	0	0	0	0	0	0	0	0	0	0	0	0	0	0	0	0	0	0	0	0	0	0	0	0	0	0	0	0	0	0	0	0	0	0	0	0	0	0	0	-1	0	0	0	0	0	0	0	0	0	0	0	0	0	0	0	0	0	0	0	0	0	0	0	0	0	0	0	0	0	0	0	0	0	0	0	0	0	0	0	0	0	0	0	0	0	0	0	0	0	0	0	0	0	0	0	0	0	0	0	0	0	0	0	0	0	0	0	0	0	0	0	0	0	0	0	0	0	0	0	0	0	0	0	0	0	0	0	0	0	0	0	0	0	0	0	0	0	0	0	0	0	0	0	0	0	0	0	0	0	0	0	0	0	0	0	0	0	0	0	0	0	0	0	0	0	0	0	0	0	0	0	0	0	0	0	0	0	0	0	0	0	0	0	0	0	0	0	0	0	0	0	0	0	0	0	0	0	0	0	0	0	0	0	0	0	0	0	0	0	0	0	0	0	0	0	0	0	0	0	0	0	0	0	0	0	0	0	0	0	0	0	0	0	0	0	0	0	0	0	0	0	0	0	0	0	0	0	0	0	0	0	0	0	0	0	0	0	0	0	0	0	0	0	0	0	0	0	0	0	0	0	0	0	0	0	0	0	0	0	0	0	0	0	0	0	0	0	0	0	0	0	0	0	0	0	0	0	0	0	0	0	0	0	0	0	0	0	0	0	0	0	0	0	0	0	0	0	0	0	0	0	0	0	0	0	0	0	0	0	0	0	0	0	0	0	0	0	0	0	0	0	0	0	0	0	0	0	0	0	0	0	0	0	0	0	0	0	0	0	0	0	0	0	0	0	0	0	0	0	0	0	0	0	0	0	0	0	0	0	0	0	0	0	0	0	0	0	0	0	0	0	0	0	0	0	0	0	0	0	0	0	0	0	0	0	0	0	0	0	0	0	0	0	0	0	0	0	0	0	0	0	0	0	0	0	0	0	0	0	0	0	0	0	0	0	0	0	0	0	0	0	0	0	0	0	0	0	0	0	0	0	0	0	0	0	0	0	0	0	0	0	0	0	0	0	0	0	0	0	0	0	0	0	0	0	0	0	0	0	0	0	0	0	0	0	0	0	0	0	0	0	0	0	0	0	0	0	0	0	0	0	0	0	0	0	0	0	0	0	0	0	0	0	0	0	0	0	0	0	0	0	0	0	0	0	0	0	0	0	0	0	0	0	0	0	0	0	0	0	0	0	0	0	0	0	0	0	0	0	0	0	0	0	0	0	0	0	0	0	0	0	0	0	0	0	0	0	0	0	0	0	0	0	0	0	0	0	0	0	0	0	0	0	0	0	0	0	0	0	0	0	0	0	0	0	0	0	0	0	0	0	0	0	0	0	0	0	0	0	0	0	0	0	0	0	0	0	0	0	0	0	0	0	0	0	0	0	0	0	0	0	0	0	0	0	0	0	0	0	0	0	0	0	0	0	0	0	0	0	0	0	0	0	0	0	0	0	0	0	0	0	0	0	0	0	0	0	0	0	0	0	0	0	0	0	0	0	0	0	0	0	0	0	0	0	0	0	0	0	0	0	0	0	0	0	0	0	0	0	0	0	0	0	0	0	0	0	0	0	0	0	0	0	0	0	0	0	0	0	0	0	0	0	0	0	0	0	0	0	0	0	0	0	0	0	0	0	0	0	0	0	0	0	0	0	0	0	0	0	0	0	0	0	0	0	0	0	0	0	0	0	0	0	0	0	0	0	0	0	0	0	0	0	0	0	0	0	0	0	0	0	0	0	0	0	0	0	0	0	0	0	0	0	0	0	0	0	0	0	0	0	0	0	0	0	0	0	0	0	0	0	0	0	0	0	0	0	0	0	0	0	0	0	-8.72	0	0	0	0	0	0	0	0	0	0	0	0	0	0	0	0	0	0	0	0	0	0	0	0	0	0	0	0	0	0	0	0	0	0	0	0	0	0	0	0	0	0	0	0	0	0	0	0	0	0	0	0	0	0	0	0	0	0	0	0	0	0	0	0	0	0	0	0	0	0	0	0	0	0	0	0	0	0	0	0	0	0	0	0	0	0	0	0	0	0	0	0	0	0	0	0	0	0	0	0	0	0	0	0	0	0	0	0	0	0	0	0	0	0	0	0	0	0	0	0	0	0	0	0	0	0	0	0	0	0	0	0	0	0	0	0	0	0	0	0	0	0	0	0	0	0	0	0	0	0	0	0	0	0	0	0	0	0	0	0	0	0	0	0	0	0	0	0	0	0	0	0	0	0	0	0	0	0	0	0	0	0	0	0	0	0	0	0	0	0	0	0	0	0	0	-8.72	0	0	0	0	0	0	0	0	0	0	0	0	0	0	0	0	0	0	0	0	0	0	0	0	0	0	0	0	0	0	0	0	0	0	0	0	0	0	0	0	0	0	0	0	0	0	0	0	0	0	0	0	0	0	0	0	0	0	0	0	0	0	0	0	0	0	0	0	0	0	0	0	0	0	0	0	0	0	0	0	0	0	0	0	0	0	0	0	0	0	0	0	0	0	0	0	0	0	0	0	0	0	0	0	0	0	0	0	0	0	0	0	0	0	0	0	0	0	0	0	0	0	0	0	0	0	0	0	0	0	0	0	0	0	0	0	0	0	0	0	0	0	0	0	0	0	0	0	0	0	0	0	0	0	0	0	0	0	0	0	0	0	0	0	0	0	0	0	0	0	0	0	0	0	0	0	0	0	0	0	0	0	0	0	0	0	0	0	0	0	0	0	0	0	0	-1	0	0	0	0	0	0	0	0	0	0	0	0	0	0	0	0	0	0	0	0	0	0	0	0	0	0	0	0	0	0	0	0	0	0	0	0	0	0	0	0	0	0	0	0	0	0	0	0	0	0	0	0	0	0	0	0	0	0	0	0	0	0	0	0	0	0	0	0	0	0	0	0	0	0	0	0	0	0	0	0	0	0	0	0	0	0	0	0	0	0	0	0	0	0	0	0	0	0	0	0	0	0	0	0	0	0	0	0	0	0	0	0	0	0	0	0	0	0	0	0	0	0	0	0	0	0	0	0	0	0	0	0	0	0	0	0	0	0	0	0	0	0	0	0	0	0	0	0	0	0	0	0	0	0	0	0	0	0	0	0	0	0	0	0	0	0	0	0	0	0	0	0	0	0	0	0	5.15	0	-4	2.72	5.15	-4	0.58	-0.61	-0.0600000000000001	-3.75	-3.61	0.58	5.15	-3.79	1.88	-0.31	1.67	4.8	-1.04	14.3	5.15	5.15	5.15	-0.58	3.3	-1.08	0.53	-0.76	-2.11	-1.68	-1.17	-2.03	1.01	-3.35	0.98	0.58	2.94	2.65	-0.740000000000001	0.529999999999998	3.35	-0.569999999999999	4.96	1.14	2.12	5.14	3.84	2.54	1.19	1.06	0.58	2.14	4.19	-1.21	0	1.35	-1.02	1.7	-0.539999999999999	1.75	3.83	-2.14	4.96	-0.14	-4.14	-1.16	-2.56	1.97	-3.84	-1.46	-5.41	0.15	0.0499999999999998	-3.96	4.61	-1.56	1.6	-0.59	-2.84	3.35	-4.43	5.83	0.839999999999999	-6.33	-0.56	5.29	0.58	-1.48	4.39	-2.81	-3.33	4.26	0.94	-6.33	0.579999999999998	3.24	-0.109999999999999	-4.02	1.89	0.579999999999998	-3.38	-1.75	7.48	-1.45	1.72	-3.39	1.16	-1.03	-1.35	0.53	-0.48	-3.09	1.95	0.579999999999998	-2.33	3	3.15	2.69	0.819999999999999	0.17	4.42	-0.88	-1.71	-4.01	-1.25	6.5	1.55	4.64	-0.49	-6.33	-0.879999999999999	-6.29	-1.43	-3.4	-1.49	0.579999999999997	4.16	-0.0599999999999999	-0.49	-2.87	2.41	3.17	-3.73	0.640000000000001	-0.91	5.86	-0.140000000000001	0.800000000000001	-1.81	5.15	2.65	0.58	-0.52	-1.77	0.4	2.19	0.93	-1.58	-0.14	-3.55	-0.98	2.84	-0.13	3.07	-1.14	3.66	3.73	-3.27	0.58	4.44	0.58	1.23	-1.71	-1.29	-1.83	-2.33	-0.59	-0.34	-2.41	-1.05	-3.81	3.4	-1.16	4.44	-0.719999999999999	-0.02	-0.96	-2.05	0.710000000000001	-0.0400000000000009	3.44	-1.13	0.58	-0.389999999999999	-1.49	1.75	-0.316666666666668	1.89	1.055	-0.304	-0.894285714285715	-1.77	-0.946666666666667	0.381666666666666	1.904	-0.619999999999999	-2.38285714285714	-0.282499999999999	2.83625	0.800000000000001	0.724444444444446	0.869999999999999	2.948	3.62	0.494285714285715	2.06619047619048	1.82166666666667	1.5725	2.96285714285714	0.210000000000001	2.678	0.0571428571428587	2.11833333333333	1.40285714285714	0.6525	-0.678750000000001	-0.635	-0.00111111111111128	0.521764705882351	0.563076923076924	0.113333333333333	0.482500000000002	1.09071428571428	0.63125	-1.08333333333333	-0.110833333333334	0.265000000000001	0.342222222222222	0.450714285714287	1.22384615384615	0.634166666666667	1.32	1.3725	0.226666666666667	0.329000000000001	2.56	0.37	-0.16625	1.96125	-1.26	-1.18	-0.101111111111111	-0.326666666666667	1.05066666666666	-2.89416666666667	3.73333333333333	1.92571428571429	0.286153846153846	0.572857142857142	0.805	-1.92181818181818	-0.0860000000000003	0.201000000000001	2.494	-2.24416666666667	-0.83	-0.38785714285715	-0.0226666666666695	-0.649999999999999	-0.0837500000000002	1.831	0.68944444444444	1.4225	1.34388888888889	-1.58875	0.525714285714287	-1.86	-1.558	-0.68125	2.69375	0.0973333333333386	-2.35166666666667	-1.30571428571429	1.734	0.0216666666666665	0.36090909090909	0.548571428571428	-0.379000000000001	-0.745999999999999	-0.180000000000003	-1.38375	1.39	0.972666666666669	-1.715	0.998749999999999	2.48375	-0.784444444444445	0.254999999999999	-1.345625	1.76090909090909	-0.158333333333335	-0.144166666666663	1.15	1.21846153846154	-0.178	0.948235294117647	0.187272727272727	1.603	0.95875	-0.185625	0.65	-0.411428571428572	1.63428571428571	1.15875	1.0875	-0.669999999999998	-0.236000000000001	1.022	0.17	1.01454545454546	-1.78818181818182	3.27882352941177	1.41066666666666	-0.288	0.173636363636366	-2.19222222222222	-1.56411764705882	-3.03818181818182	1.17	-0.494545454545456	0.445833333333333	0.643636363636364	0.686999999999998	0.898	-0.930999999999997	-0.123636363636365	2.73857142857143	0.668571428571429	0.396666666666667	0.575555555555555	1.12272727272727	1.50142857142857	1.652	0.997777777777777	1.12428571428571	2.4475	1.07125	0.960000000000001	-1.25181818181818	-0.35	1.25111111111111	0.868461538461538	-0.332500000000001	0.782999999999999	-0.247000000000001	-0.287000000000001	2.23	2.11	-1.155	1.828	0.901499999999999	0.946000000000002	1.91230769230769	0.0587499999999999	1.04222222222222	-0.149090909090908	1.39722222222222	0.108888888888888	0.00636363636363591	0.0209090909090897	-1.31909090909091	-1.581	-0.859999999999999	0.33111111111111	-0.973846153846154	1.49285714285714	2.3875	-0.439333333333333	-0.924999999999999	-0.357777777777777	-0.237058823529409	2.31	0.175000000000001	-1.05125	1.786	-0.119473684210526	0.887	0.210909090909089	1.36833333333333	-0.374545454545455	-0.00187500000000007	0.458571428571428	4.58	5.15	-1.56	3.12	-0.159999999999999	0.58	-4	2.97	4.42	0.58	2.08	-1.07	1.39	1.15	0.58	5.15	3.69	4.22	5.15	0.579999999999999	-1.16	0.27	0.58	-4	0.58	1.99	-0.86	1.65	-1.55	-1.37	4	-0.26	1.23	0.29	2.38	-1.81	2.37	0.580000000000002	3.76	5.15	-1.13	0.5	0.58	5.15	-0.639999999999999	5.15	0.579999999999998	2.19	5.15	0.14	-2.16	1.61	1.19	2.5	0.569999999999999	-0.23	3.37	5.88	-3.56	0.579999999999998	4.28	0.360000000000001	4.96	-0.45	-0.95	2.37	-1.95	0.56	-0.98	-3.57	1.61	-0.200000000000002	2.14	-3.92	1.73	-0.82	-5.11	1.87	0.0399999999999991	3.22	1.74	-4.89	2.6	3.86	3.19	5.29	3.14	0.579999999999998	0.569999999999999	6.31	2.33	-3.84	-0.940000000000001	-1.8	-2.07	7.48	0.580000000000002	0.4	-2.63	0.0299999999999994	0.59	0.92	-2.42	-2.51	0	-1.71	-1.1	0.53	0.43	-0.2	2.41	-0.75	-1.41	0.709999999999999	-1.51	3.24	-1.4	1.42	1.67	6.09	-0.120000000000001	1.5	3.06	3.66	0.579999999999998	3.65999999999999	-0.0700000000000003	0.249999999999993	2.48	0.580000000000002	-1.34	-0.799999999999999	2.57	-3.66	-3.36	-5.03	7.48	-2.74	-1.53	-2.75	0.57	0.92	-3.97	4.02	-0.18	0.51	-0.34	3.01	-1.85	-1.34	4.26	0.58	-1.02	0.25	-1.41	-1.71	1.5	-1.14	0.55	-3.51	0.54	0.33	2.35	3.07	-0.489999999999999	1.97	4.65	-1.03	0.200000000000001	4.44	0.58	-0.410000000000001	5.15	5.15	1.35	-1.66	-1.87	0.28	-1.15	0.930000000000001	-3.81	2.41	0.620000000000002	5.15	-2.15	0.9	2.29	5.15	0.709999999999998	-0.33	1.94	3.46	0.580000000000001	3.75	0.17	-0.27	0.211666666666666	2.495	-0.510000000000002	0.264	-0.227142857142857	0.578571428571427	0.576666666666666	1.88	2.602	0.334285714285715	1.30714285714286	-1.06375	1.43125	1.16857142857143	0.676666666666668	1.99571428571429	2.32	3.8	3.18142857142857	0.578571428571427	0.786666666666667	0.963749999999999	-0.11142857142857	0.113333333333333	0.579999999999998	0.998571428571429	2.04333333333333	0.738571428571429	-0.0712500000000009	-1.55375	3.82166666666667	-0.148888888888889	0.855882352941176	0.677692307692308	1.41555555555556	-0.1775	1.21928571428571	-0.229999999999999	1.15444444444444	2.1575	0.5	0.997777777777777	-0.69857142857143	3.03230769230769	0.00583333333333158	1.56	0.448333333333332	0.110833333333334	0.385	-0.0024999999999995	-0.19	-0.0150000000000006	0.72125	0.418749999999999	-0.306000000000001	-0.0566666666666666	1.08111111111111	1.15466666666666	-0.225000000000001	-0.731111111111112	1.10142857142857	0.226153846153846	1.19857142857143	0.84375	-1.08454545454546	1.104	-0.318	2.083	-2.6625	-1.09909090909091	0.537142857142854	0.726666666666667	2.04	0.411249999999999	-0.134	-1.98277777777778	0.126250000000002	1.48166666666667	-1.42375	0.485714285714286	0.638333333333334	-0.459000000000003	0.38875	3.35125	-0.584666666666671	-2.35166666666667	1.19857142857143	-1.278	0.571666666666667	1.01272727272727	-0.422142857142857	0.409999999999997	-0.645000000000001	0.677499999999998	0.8725	2.20294117647059	1.21599999999999	-0.662500000000001	0.987500000000001	0.983750000000001	0.897777777777776	1.60666666666667	0.274374999999999	2.10818181818182	-1.62	-0.216666666666665	0.744166666666667	0.689230769230769	-0.0430000000000001	0.624705882352941	1.33818181818182	-0.303	0.621250000000002	0.010625000000001	0.0379999999999998	-0.494285714285715	1.05571428571429	1.305	1.594375	2.43692307692308	-0.359999999999999	1.114	0.571428571428572	1.67636363636364	1.15181818181818	3.17176470588235	-0.0599999999999987	1.08	0.0890909090909098	-0.983333333333334	-3.85941176470588	-1.23272727272727	2.17444444444444	1.63454545454545	1.15416666666667	-1.52272727272727	1.113	-0.238	-0.909000000000001	0.318181818181818	0.195714285714285	1.35714285714286	0.315555555555555	0.741111111111111	0.687272727272727	-0.0649999999999977	1.366	-0.363333333333333	1.04	0.00375000000000014	1.375	1.25375	-1.18181818181818	2.01888888888889	0.341111111111111	-0.350000000000001	0.49375	1.327	0.144	-0.328000000000001	2.502	1.15166666666667	2.22666666666667	1.49066666666667	0.778499999999999	1.07	1.41846153846154	1.3875	-0.125555555555556	-0.00818181818181962	1.37888888888889	0.0166666666666675	2.06	2.23	1.31090909090909	-1.237	-0.863333333333334	0.312222222222221	-1.24769230769231	0.91	2.3875	0.232666666666667	-0.893333333333333	0.735555555555557	-0.778823529411765	1.27	1.254	1.38	1.778	0.0478947368421032	1.226	0.833636363636366	1.35277777777778	0.489999999999998	0.406874999999999	0.347619047619048	5.15	0	-1.99	2.72	5.15	-4	-4	-0.61	-0.0600000000000001	-3.75	-3.61	0.58	3.91	-3.79	0.58	-0.31	1.67	4.22	-1.04	9.74	-0.58	0.27	4.18	-4	0.58	-1.08	-0.62	-0.76	-2.11	-1.37	3.4	-0.26	1.01	-3.35	2.38	-1.81	2.37	2.65	-0.740000000000001	0.529999999999998	-0.12	-0.569999999999999	0.58	1.14	2.12	5.14	0.579999999999998	2.19	5.15	0.89	0.58	2.14	1.19	-0.3	0	1.35	-1.02	1.7	-0.539999999999999	0.579999999999998	4.28	-1.97	4.96	-0.45	-3.36	-1.16	-2.56	0.56	-0.98	-1.46	-3.07999999999999	0.15	0.0499999999999998	-3.92	1.73	-0.82	-5.11	-0.59	0.0399999999999991	3.22	-2.02	5.83	2.38	-6.33	-0.220000000000002	5.29	0.58	0.579999999999998	4.39	-2.81	-0.42	4.26	0.94	-6.33	-0.640000000000001	3.24	0.580000000000002	-4.02	1.89	0.0299999999999994	-3.38	-1.75	7.48	-2.51	0	-1.71	-1.1	-0.37	-1.35	0.53	2.41	-3.09	-1.41	0.579999999999998	-1.51	3.24	-1.4	2.69	0.819999999999999	0.890000000000001	0.3	0.22	1.8	0.88	-1.25	6.5	-0.0700000000000003	4.64	-0.49	-3.17	-1.34	-4.82	0.309999999999997	-3.4	-3.36	0.579999999999997	7.48	-2.14	-1.53	-2.75	0.57	3.17	-3.73	2.27	-0.529999999999999	0.51	-0.140000000000001	3.01	-1.85	-1.34	4.26	0.58	-0.52	-1.77	-1.41	2.19	1.5	-1.14	-0.14	-3.55	-0.98	1.17	1.16	3.07	-1.14	3.66	3.73	-3.27	0.200000000000001	4.44	0.58	-0.410000000000001	-0.53	-0.03	-1.83	-1.66	-1.87	0.28	-1.15	-1.05	-3.81	3.4	0.0600000000000014	4.44	-2.15	-0.02	-0.96	-2.05	0.710000000000001	-0.0400000000000009	3.44	-1.13	0.580000000000001	-0.389999999999999	0.17	1.75	-0.0525000000000002	2.1925	0.272500000000001	-0.0199999999999996	-0.560714285714285	-0.595714285714287	-0.184999999999999	1.13083333333333	2.253	-0.142857142857142	-0.537857142857144	-0.673125000000001	2.13375	0.984285714285713	0.700555555555557	1.43285714285714	2.634	3.71	1.83785714285714	1.32054945054945	1.30416666666667	1.268125	1.42571428571429	0.161666666666667	1.629	0.527857142857142	2.08083333333333	1.07071428571428	0.290624999999999	-1.11625	1.59333333333333	-0.0750000000000011	0.688823529411767	0.620384615384616	0.764444444444443	0.1525	1.155	0.200625	0.0355555555555558	1.02333333333333	0.3825	0.669999999999998	-0.123928571428571	2.12807692307692	0.319999999999999	1.44	0.910416666666666	0.168749999999999	0.356999999999999	1.27875	0.0899999999999999	-0.0906250000000011	1.34125	-0.420624999999999	-0.743000000000001	-0.0788888888888888	0.377222222222223	1.10266666666666	-1.55958333333333	1.50111111111111	1.51357142857143	0.256153846153847	0.885714285714284	0.824375	-1.50318181818182	0.509	-0.0584999999999987	2.2885	-2.45333333333333	-0.964545454545455	0.0746428571428552	0.351999999999997	0.695	0.16375	0.8485	-0.646666666666668	0.774374999999999	1.41277777777778	-1.50625	0.505714285714284	-0.610833333333334	-1.0085	-0.14625	3.0225	-0.243666666666662	-2.35166666666667	-0.0535714285714288	0.228000000000002	0.296666666666667	0.686818181818182	0.0632142857142846	0.0154999999999959	-0.695500000000001	0.248750000000001	-0.255625000000002	1.79647058823529	1.09433333333333	-1.18875	0.993124999999999	1.73375	0.0566666666666666	0.930833333333334	-0.535625	1.93454545454546	-0.889166666666668	-0.180416666666666	0.947083333333333	0.953846153846154	-0.1105	0.786470588235294	0.762727272727273	0.649999999999999	0.790000000000001	-0.0875000000000004	0.344	-0.452857142857143	1.345	1.231875	1.3409375	0.883461538461535	-0.298	1.068	0.370714285714286	1.34545454545455	-0.31818181818182	3.22529411764705	0.675333333333334	0.396000000000001	0.131363636363634	-1.58777777777778	-2.71176470588235	-2.13545454545455	1.67222222222222	0.57	0.800000000000001	-0.439545454545453	0.899999999999999	0.33	-0.920000000000002	0.0972727272727276	1.46714285714286	1.01285714285714	0.356111111111112	0.658333333333333	0.904999999999999	0.718214285714286	1.509	0.317222222222222	1.08214285714286	1.225625	1.223125	1.106875	-1.21681818181818	0.834444444444445	0.796111111111111	0.25923076923077	0.0806249999999995	1.055	-0.0515000000000008	-0.307500000000001	2.366	1.63083333333333	0.535833333333334	1.65933333333333	0.84	1.008	1.66538461538461	0.723125	0.458333333333334	-0.0786363636363632	1.38805555555555	0.0627777777777769	1.03318181818182	1.12545454545455	-0.00409090909090892	-1.409	-0.861666666666667	0.321666666666665	-1.11076923076923	1.20142857142857	2.3875	-0.103333333333333	-0.909166666666668	0.188888888888888	-0.507941176470588	1.79	0.714500000000001	0.164375	1.782	-0.0357894736842113	1.0565	0.522272727272727	1.36055555555556	0.0577272727272717	0.202500000000001	0.403095238095238
chrI_130613_C_CT_+	YAL012W_5UTR_0_2	NA	0.130312895590874	TSS	FALSE	TRUE	FALSE	FALSE	TRUE	FALSE	TRUE	NA	1.58772991801532	1	14	1	1	0	1	0	0	0	0	0.38562091503268	0.993464052287582	8.80820590751157	0.032911109	0.0156176	20	682	155	71	186	0.32	0.984252	0.14	NA	0	0	0	0	0	0	0	0	0	0	0	0	0	0	0	0	0	0	0	0	0	0	0	0	0	0	0	0	0	0	0	0	0	0	0	0	0	0	0	0	0	0	0	0	0	0	0	0	0	0	0	0	0	0	0	0	0	0	0	0	0	0	0	0	0	0	0	0	0	0	0	0	0	0	0	0	0	0	0	0	0	0	0	0	0	0	0	0	0	0	0	0	0	0	0	0	0	0	0	0	0	0	0	0	0	0	0	0	0	0	0	0	0	0	0	0	0	0	0	0	0	0	0	0	0	0	0	0	0	0	0	0	0	0	0	0	0	0	0	0	0	0	0	0	0	0	0	0	0	0	0	0	0	0	0	0	0	0	0	0	0	0	0	0	0	0	0	0	0	0	0	0	0	0	0	0	0	0	0	0	0	0	0	0	0	0	0	0	0	0	0	0	0	0	0	0	0	0	0	0	0	0	0	0	0	0	0	0	0	0	0	0	0	0	0	0	0	0	0	0	0	0	0	0	0	0	0	0	0	0	0	0	0	0	0	0	0	0	0	0	0	0	0	0	0	0	0	0	0	0	0	0	0	0	0	0	0	0	0	0	0	0	0	0	0	0	0	0	0	0	0	0	0	0	0	0	0	0	0	0	0	0	0	0	0	0	0	0	0	0	0	0	0	0	0	0	0	0	0	0	0	0	0	0	0	0	0	0	0	0	0	0	0	0	0	0	0	0	0	0	0	0	0	0	0	0	0	0	0	0	0	0	0	0	0	0	0	0	0	0	0	0	0	0	0	0	0	0	0	0	0	0	0	0	0	0	0	0	0	0	0	0	0	0	0	0	0	0	0	0	0	0	0	0	0	0	0	0	0	0	0	0	0	0	0	0	0	0	0	0	0	0	0	0	0	0	0	0	0	0	0	0	0	0	0	0	0	0	0	0	0	0	0	0	0	0	0	0	0	0	0	0	0	0	0	0	0	0	0	0	0	0	0	0	0	0	0	0	0	0	0	0	0	0	0	0	0	0	0	0	0	0	0	0	0	0	0	0	0	0	0	0	0	0	0	0	0	0	0	0	0	0	0	0	0	0	0	0	0	0	0	0	0	0	0	0	0	0	0	0	0	0	0	0	0	0	0	0	0	0	0	0	0	0	0	0	0	0	0	0	0	0	0	0	0	0	0	0	0	0	0	0	0	0	0	0	0	0	0	0	0	0	0	0	0	0	0	0	0	0	0	0	0	0	0	0	0	0	0	0	0	0	0	0	0	0	0	0	0	0	0	0	0	0	0	0	0	0	0	0	0	0	0	0	0	0	0	0	0	0	0	0	0	0	0	0	0	0	0	0	0	0	0	0	0	0	0	0	0	0	0	0	0	0	0	0	0	0	0	0	0	0	0	0	0	0	0	0	0	0	0	0	0	0	0	0	0	0	0	0	0	0	0	0	0	0	0	0	0	0	0	0	0	0	0	0	0	0	0	0	0	0	0	0	0	0	0	0	0	0	0	0	0	0	0	0	0	0	0	0	0	0	0	0	0	0	0	0	0	0	0	0	0	0	0	0	0	0	0	0	0	0	0	0	0	0	0	0	0	0	0	0	0	0	0	0	0	0	0	0	0	0	0	0	0	0	0	0	0	0	0	0	0	0	0	0	0	0	0	0	0	0	0	0	0	0	0	0	0	0	0	0	0	0	0	0	0	0	0	0	0	0	0	0	0	0	0	0	0	0	0	0	0	0	0	0	0	0	0	0	0	0	0	0	0	0	0	0	0	0	0	0	0	0	0	0	0	0	0	0	0	0	0	0	0	0	0	0	0	0	0	0	0	0	0	0	0	0	0	0	0	0	0	0	0	0	0	0	0	0	0	0	0	0	0	0	0	0	0	0	0	0	0	0	0	0	0	0	0	0	0	0	0	0	0	0	0	0	0	0	0	0	0	0	0	0	0	0	0	0	0	0	0	0	0	0	0	0	0	0	0	0	0	0	0	0	0	0	0	0	0	0	0	0	0	0	0	0	0	0	0	0	0	0	0	0	0	0	0	0	0	0	0	0	0	0	0	0	0	0	0	0	0	0	0	0	0	0	0	0	0	0	0	0	0	0	0	0	0	0	0	0	0	0	0	0	0	0	0	0	0	0	0	0	0	0	0	0	0	0	0	0	0	0	0	0	0	0	0	0	0	0	0	0	0	0	0	0	0	0	0	0	0	0	0	0	0	0	0	0	0	0	0	0	0	0	0	0	0	0	0	0	0	0	0	0	0	0	0	0	0	0	0	0	0	0	0	0	0	0	0	0	0	0	0	0	0	0	0	0	0	0	0	0	0	0	0	0	0	0	0	0	0	0	0	0	0	0	0	0	0	0	0	0	0	0	0	0	0	0	0	0	0	0	0	0	0	0	0	0	0	0	0	0	0	0	0	0	0	0	0	0	0	0	0	0	0	0	0	0	0	0	0	0	0	0	0	0	0	0	0	0	0	0	0	0	0	0	0	0	0	0	0	0	0	0	0	0	0	0	0	0	0	0	0	0	0	0	0	0	0	0	0	0	0	0	0	0	0	0	0	0	0	0	0	0	0	0	0	0	0	0	0	0	0	0	0	0	0	0	0	0	0	0	0	0	0	0	0	0	0	0	0	0	0	0	0	0	0	0	0	0	0	0	0	0	0	0	0	0	0	0	0	0	0	0	0	0	0	0	0	0	0	0	0	0	0	0	0	0	0	0	0	0	0	0	0	0	0	0	0	0	0	0	0	0	0	0	0	0	0	0	0	0	0	0	0	0	0	0	0	0	0	0	0	0	0	0	0	0	0	0	0	0	0	0	0	0	0	0	0	0	0	0	0	0	0	0	0	0	0	0	0	0	0	0	0	0	0	0	0	0	0	0	0	0	0	0	0	0	0	0	0	0	0	0	0	0	0	0	0	0	0	0	0	0	0	0	0	0	0	0	0	0	0	0	0	0	0	0	0	0	0	0	0	0	0	0	0	0	0	0	0	0	0	0	0	0	0	0	0	0	0	0	0	0	0	0	0	0	0	0	0	0	0	0	0	0	0	0	0	0	0	0	0	0	0	0	0	0	0	0	0	0	0	0	0	0	0	0	0	0	0	0	0	0	0	0	0	0	0	0	0	0	0	0	0	0	0	0	0	0	0	0	0	0	0	0	0	0	0	0	0	0	0	0	0	0	0	0	0	0	0	0	0	0	0	0	0	0	0	0	0	0	0	0	0	0	0	0	0	0	0	0	0	0	0	0	0	0	0	0	0	0	0	0	0	0	0	0	0	0	0	0	0	0	0	0	0	0	0	0	0	0	0	0	0	0	0	0	0	0	0	0	0	0	0	0	0	0	0	0	0	0	0	0	0	0	0	0	0	0	0	0	0	0	0	0	0	0	0	0	0	0	0	0	0	0	0	0	0	0	0	0	0	0	0	0	0	0	0	0	0	0	0	0	0	0	0	0	0	0	0	0	0	0	0	0	0	0	0	0	0	0	0	0	0	0	0	0	0	0	0	0	0	0	0	0	0	0	0	0	0	0	0	0	0	0	0	0	0	0	0	0	0	0	0	0	0	0	0	0	0	0	0	0	0	0	0	0	0	0	0	0	0	0	0	0	0	0	0	0	0	0	0	0	0	0	0	0	0	0	0	0	0	0	0	0	0	0	0	0	0	0	0	0	0	0	0	0	0	0	0	0	0	0	0	0	0	0	0	0	0	0	0	0	0	0	0	0	0	0	0	0	0	0	0	0	0	0	0	0	0	0	0	0	0	0	0	0	0	0	0	0	0	0	0	0	0	0	0	0	0	0	0	0	0	0	0	0	0	0	0	0	0	0	0	0	0	0	0	0	0	0	0	0	0	0	0	0	0	0	0	0	0	0	0	0	0	0	0	0	0	0	0	0	0	0	0	0	0	0	0	0	0	0	0	0	0	0	0	0	0	0	0	0	0	0	0	0	0	0	0	0	0	0	0	0	0	0	0	0	0	0	0	0	0	0	0	0	0	0	0	0	0	0	0	0	0	0	0	0	0	0	0	0	0	0	0	0	0	0	0	0.41	0	1.99	0	0	0	-3.24	0	0	0	0	0	-3.06	0	0	0	0	0	0	0	0	0	0	0	0	0	0	0	1.43	0	0	0	0	0	0	0.529999999999999	0	0	0	6.33	0	-2.87	0	0	0	0	2.12	0	0.140000000000001	1.44	0	0	0	0	0	0	6.13	0	-1.37	0	0	0	0	0	0	0	0	0	0	0	0	0	0	-2.92	0	0	6.27	0	2.27	0	0	0	0	0	1.25	0	1.53	0	0	0	0	0	0	0	0	0	0	0	0	0	0	0.700000000000001	0.73	0	0	0	0	0	0	-1.86	-0.3	0	0	0	0	0	0.710000000000003	0	1.19	0	0	0	0	-0.17	0	0	-1.24	0	0	0	0	0	0	0	0	0	0	0	0	0	0	0	0	0	0	0	0	1	2	0.58	0	0	0	0	0	1.21	0	0	0	0	-0.98	0	0	0	0	0	0	0.134285714285713	-1.09666666666667	0.341904761904763	-0.451000000000001	-0.417142857142856	-0.357321428571428	-0.069285714285714	-0.760000000000001	-1.038	-0.093571428571428	-0.864999999999999	0.2425	-0.615416666666667	-0.824464285714285	0.128444444444446	-0.786250000000001	-0.731	-1.34482142857143	-1.21	-0.104464285714286	0.00928571428571345	-0.240694444444443	0.181785714285715	0.323571428571428	-0.679333333333334	-0.544285714285714	-0.232619047619048	-0.665714285714285	-0.240833333333335	0.6775	-1.25714285714286	0.525666666666666	-0.507908496732028	-0.183351648351648	-0.168555555555555	0.365	-0.475047619047618	-0.46763888888889	-0.674777777777777	-0.682628205128204	-0.205454545454545	-0.380438596491228	0.294999999999998	-1.30631868131868	-0.202756410256409	-0.672948717948717	-0.0471153846153847	0.0234615384615395	-0.0441818181818157	0.0468055555555562	0.0426388888888889	-0.145694444444445	-0.190277777777778	-0.384444444444446	-0.170999999999999	-0.255888888888888	-0.636333333333334	-0.774458333333328	-0.247564102564102	0.192555555555558	-0.736964285714286	-0.0893406593406603	-0.18410714285714	-0.45875	0.529393939393941	-0.637454545454545	-0.156181818181818	-0.917	1.63160256410256	0.0209090909090932	-0.0342857142857156	-0.195833333333333	-0.981666666666666	0.0895833333333336	0.00727272727272776	1.33763157894737	-0.135555555555555	-0.513333333333335	0.678055555555554	0.176250000000001	0.103809523809524	0.0325454545454562	-0.388333333333334	-1.49666666666667	-0.124916666666664	1.31833333333334	-1.08660714285714	0.762636363636364	-0.297142857142855	-0.59689393939394	0.242428571428572	-0.604818181818182	0.124000000000002	0.0355555555555576	-0.371805555555557	-1.11127450980392	-0.585750000000004	-0.24111111111111	-0.455555555555556	-0.632361111111109	-0.904222222222222	-0.630238095238095	-0.246617647058827	-0.418181818181818	0.553571428571429	0.837820512820514	-0.0496153846153851	-0.288186813186813	0.0660909090909092	-0.290882352941177	-0.449166666666667	-0.0289999999999999	-0.240833333333333	0.0613970588235304	0.0967272727272723	0.557857142857143	-0.262678571428571	-0.755416666666665	-0.588823529411764	-0.953296703296704	0.160363636363636	-0.529909090909091	0.134285714285714	-0.456136363636363	-1.14545454545455	-1.35431372549019	0.119208333333333	-0.938000000000002	-0.35409090909091	0.570222222222224	2.05705882352941	0.968863636363636	-0.498555555555559	-0.772803030303031	0.124487179487179	0.764015151515153	0.184909090909088	0.450909090909091	0.49972727272727	0.0686363636363652	-0.0669642857142865	-0.634821428571428	-0.0616666666666656	-0.186	-0.351893939393941	0.331333333333333	-0.515545454545455	0.602333333333333	-0.419821428571429	0.236388888888889	-0.696527777777778	-0.377777777777778	0.402045454545453	-0.871555555555556	-0.143333333333334	0.185659340659338	-0.350555555555555	-0.526999999999999	0.189090909090909	0.138818181818182	-0.594666666666667	-0.48952380952381	-0.632619047619047	-0.602625	-0.366761904761905	-0.368090909090908	-0.762582417582415	-0.703194444444444	0.229777777777779	-0.0149999999999988	-0.496432748538011	0.311111111111112	-0.77090909090909	-0.832651515151515	-0.872272727272728	0.384727272727273	0.3865	0.31711111111111	0.658241758241758	-0.569999999999999	-0.410416666666666	-0.412875	0.120128205128205	-0.349444444444442	0.461372549019607	-0.342222222222222	-0.457454545454546	-0.823055555555555	-0.673272727272728	0.0022631578947383	-0.404181818181817	-0.879393939393939	-0.48204678362573	-0.229924242424243	-0.167573529411765	-0.284675324675325	0	0	0	0	3.84	4	0	0	0	0	1.08	0	0	0.129999999999997	0	0	0	0	0	1.17	0	0	0	0	0	0	0	0	0.509999999999998	0	0	0	0	0	0	0	0	0	0	0	0	1.31	-2.18	0	0.520000000000001	0	0	-0.0899999999999999	0	0	0	0.18	0	0	3.81	0.75	2.32	0	6.26	0	0	-0.6	0	0	0	0.640000000000001	0	0	0	0	0	-0.790000000000003	0	0	0	0	0	1.56	0	0	0.719999999999999	0	0	0	0.190000000000001	6.13	0	0	0	0	0	6.33	1.78	0	0	0	0	0	0	0	0.32	0	0	0	0	0	0	0	0	-1.56	0	0	0	2.49	0	0	0	0	0	0	0	0	0	0	1.04	0	-2.19	0	0	0	0.27	0	0	0	0	0	0	0	0	0	0	0	0	0	-2.99	0	0	0	0	0	0	0	-0.859999999999999	0	0	4.32	0	0	0	-1.53	0	0	0	0	-1.78	0	0	0.799999999999999	0	0	-0.340000000000001	0	0	0	1.43	0.89	0.98	0	0	0	0	1.75	0	0	-1.19	0	0	0.259999999999998	0	0.319999999999999	0	0.69	0	0	0	-1.33	0.408095238095239	-0.303333333333335	-0.356190476190475	-0.0649999999999995	1.15375	1.25232142857143	0.474761904761904	-0.386190476190476	-0.357666666666667	0.436607142857143	1.08035714285714	0.384166666666667	-0.853194444444444	0.342678571428571	-0.534777777777778	-0.523035714285713	-0.873666666666667	-1.27910714285714	-0.0864285714285717	1.01464285714286	-0.918333333333333	-0.750416666666668	-1.25785714285714	0.408809523809524	-1.033	-0.0966071428571418	-0.272857142857143	-0.0767857142857142	0.295694444444445	0.207083333333333	0.430238095238096	-0.451111111111111	-0.135294117647057	-0.454780219780218	-0.158111111111111	-0.412628205128204	-0.566476190476191	-0.403472222222222	0.622777777777777	0.251217948717947	-0.0636363636363644	-0.122923976608188	-0.327238095238098	-0.314010989010988	0.046153846153846	-0.446282051282052	-0.851602564102564	-0.10923076923077	0.260000000000002	-1.05277777777778	-0.210416666666667	0.300416666666667	-0.473888888888888	0.394166666666666	1.14266666666667	0.336777777777778	0.435222222222222	-0.286714285714282	1.6525641025641	-1.72166666666667	-0.823928571428571	0.0306043956043958	0.285178571428574	0.0280555555555555	0.768712121212122	0.358454545454546	0.18209090909091	-0.59990909090909	0.375064102564103	0.779848484848484	0.0117619047619044	0.0310416666666669	0.287777777777777	-0.0151388888888881	-0.746818181818181	-0.90453216374269	-0.789027777777777	-0.636871345029242	0.215277777777779	-0.696428571428569	1.02785714285714	0.810272727272729	0.288194444444445	-0.393472222222222	0.22775	1.31833333333334	0.755178571428571	-1.31866666666667	0.142380952380952	0.504393939393939	-0.08642857142857	1.52990909090909	0.905454545454544	0.261111111111113	0.952500000000001	-0.386633986928103	-0.429041666666667	0.706388888888889	0.232638888888889	-0.766527777777775	0.936666666666667	0.230952380952381	0.797500000000003	-0.680681818181817	-0.490238095238094	-0.42096153846154	-0.427371794871795	-0.517692307692307	0.00672727272727247	-0.308006535947713	-0.115681818181819	-0.367636363636364	-0.478472222222223	0.23158088235294	-0.342000000000001	0.201607142857142	-0.796785714285714	-0.470416666666667	-0.512904411764707	0.178296703296706	-0.135818181818182	-0.306181818181818	0.0844642857142865	-0.348484848484851	1.76189393939394	-1.30686274509804	-0.62275	0.627541666666666	0.578333333333333	0.573444444444448	-0.0178431372548999	0.834696969696967	-0.148999999999997	0.712803030303029	-0.451153846153844	0.276060606060607	-0.173090909090906	-0.61409090909091	0.148181818181818	0.137272727272727	-0.980714285714285	0.211071428571429	-0.120111111111111	-0.196333333333333	-0.57280303030303	-0.747333333333334	-0.556181818181818	-0.913222222222222	-0.62125	-0.772083333333335	-0.497638888888888	-0.20736111111111	0.574166666666667	0.201777777777778	0.252222222222223	-0.0537362637362655	-0.445416666666667	-0.349818181818181	0.162818181818182	0.301818181818183	-0.738333333333333	-0.396428571428571	0.0983333333333327	-0.699166666666667	-0.302738095238094	-0.403454545454546	-0.493296703296703	0.364861111111111	-0.55777777777778	-0.000303030303030027	-0.511315789473684	-0.741888888888889	0.187045454545455	0.149318181818185	0.833636363636364	0.669545454545454	0.389749999999999	-0.36188888888889	0.216978021978021	0.147142857142857	-0.410416666666666	0.379875	0.0205128205128204	0.201222222222222	-0.0724836601307182	-0.693555555555557	-0.0939999999999994	0.568611111111112	-0.703636363636363	0.0307631578947358	-0.404909090909092	0.384242424242425	-0.503216374269007	0.280606060606061	0.00654411764705642	-0.0197402597402601	0	0	0	0	2.22	4	0	0	0	0	0	0	0	0	0	0	0	0	0	0.98	0	0	0	0	0	0	0	0	0	0.41	0	0	0	0	0	-3.24	0	0	0	0	0	-1.03	0	0	0.520000000000001	0	0	-0.0899999999999999	0	0	0	0	0	0	2.67	0.75	0	0	6.26	0	0	-0.6	0	0	0.529999999999999	0.640000000000001	0	0	6.33	0	-2.87	0	0	0	0	2.12	0	1.56	0	0	0.719999999999999	0	0	0	0.190000000000001	6.13	0	0	0	0	0	0	1.78	0	0	0	0	0	0	0	0	0	0	0	0	6.27	0	1.25	0	0	0	0	0	2.49	0	0	0	0	0	0	0	0	0	0	1.04	0	0	0	0	0	0.700000000000001	0	0	0	0	0	0	0	-0.430000000000001	0	0	0	0	0	-0.95	0.710000000000003	0	0.52	0	0	0	0	-0.859999999999999	0	0	-0.440000000000001	0	0	0	0	0	0	0	0	-1.78	0	0	0	0	0	0	0	0	0	1.41	0	0.98	0	0	0	0	1.75	0	0	1.21	0	0	0	0	0.319999999999999	0	0	0	0	0	-1.33	0.271190476190476	-0.700000000000001	-0.00714285714285801	-0.258	0.368303571428571	0.4475	0.202738095238095	-0.57309523809524	-0.697833333333334	0.171517857142856	0.107678571428571	0.313333333333333	-0.734305555555556	-0.240892857142857	-0.203166666666668	-0.654642857142857	-0.802333333333333	-1.31196428571429	-0.648214285714285	0.455089285714285	-0.45452380952381	-0.495555555555557	-0.538035714285714	0.366190476190475	-0.856166666666667	-0.320446428571429	-0.252738095238096	-0.371250000000002	0.0274305555555561	0.442291666666668	-0.413452380952382	0.0372777777777777	-0.321601307189542	-0.319065934065934	-0.163333333333334	-0.0238141025641028	-0.520761904761905	-0.435555555555554	-0.0259999999999998	-0.215705128205126	-0.134545454545455	-0.251681286549704	-0.0161190476190498	-0.810164835164837	-0.0783012820512816	-0.559615384615384	-0.449358974358976	-0.0428846153846152	0.107909090909093	-0.502986111111111	-0.0838888888888896	0.0773611111111112	-0.332083333333333	0.00486111111111143	0.485833333333334	0.0404444444444447	-0.100555555555555	-0.528954393770853	0.702500000000001	-0.764555555555557	-0.780446428571429	-0.0293681318681323	0.050535714285715	-0.215347222222222	0.64905303030303	-0.1395	0.0129545454545461	-0.758454545454546	1.00333333333333	0.40037878787879	-0.011261904761902	-0.0823958333333366	-0.346944444444444	0.0372222222222209	-0.369772727272727	0.21654970760234	-0.462291666666669	-0.575102339181285	0.446666666666665	-0.260089285714285	0.565833333333334	0.421409090909091	-0.0500694444444445	-0.945069444444446	0.0514166666666682	1.31833333333334	-0.165714285714285	-0.211027568922304	-0.0773809523809526	-0.0462500000000006	0.0779999999999994	0.462545454545456	0.514727272727271	0.148333333333333	0.29034722222222	-0.748954248366012	-0.50739583333333	0.232638888888889	-0.111458333333331	-0.699444444444442	0.0162222222222219	-0.199642857142857	0.275441176470586	-0.549431818181816	0.0316666666666663	0.208429487179487	-0.238493589743589	-0.40293956043956	0.0364090909090908	-0.299444444444444	-0.282424242424242	-0.198318181818181	-0.359652777777779	0.146488970588234	-0.122636363636364	0.379732142857144	-0.529732142857142	-0.612916666666667	-0.550863970588235	-0.387500000000003	0.0122727272727268	-0.418045454545455	0.109375	-0.402310606060606	0.308219696969694	-1.33058823529412	-0.251770833333332	-0.155229166666668	0.112121212121213	0.571833333333334	1.01960784313726	0.901780303030304	-0.323777777777778	-0.0300000000000011	-0.163333333333334	0.520037878787878	0.00590909090909264	-0.0815909090909095	0.323954545454546	0.102954545454544	-0.523839285714287	-0.211875000000001	-0.0908888888888892	-0.191166666666666	-0.462348484848485	-0.208000000000002	-0.535863636363636	-0.155444444444444	-0.520535714285714	-0.267847222222223	-0.597083333333334	-0.292569444444446	0.488106060606061	-0.334888888888889	0.0544444444444423	0.0659615384615364	-0.397986111111111	-0.43840909090909	0.175954545454546	0.220318181818183	-0.666500000000001	-0.44297619047619	-0.267142857142857	-0.650895833333333	-0.33475	-0.385772727272728	-0.627939560439561	-0.169166666666667	-0.164	-0.0076515151515153	-0.503874269005848	-0.215388888888889	-0.291931818181819	-0.341666666666665	-0.019318181818182	0.527136363636363	0.388125	-0.022388888888889	0.437609890109891	-0.211428571428572	-0.410416666666666	-0.0165000000000006	0.0703205128205138	-0.0741111111111117	0.194444444444445	-0.517888888888889	-0.275727272727272	-0.127222222222223	-0.688454545454547	0.0165131578947388	-0.404545454545456	-0.247575757575756	-0.492631578947369	0.0253409090909074	-0.0805147058823543	-0.152207792207792
chrI_136667_G_A_+	YAL008W_chrI_136667_G_A_72_2	NA	-0.163847345509583	UpStream	TRUE	TRUE	FALSE	FALSE	FALSE	FALSE	TRUE	TRUE	-2.42688076639757	1	73	1	0	1	0	-1	0	0	0	0.375	0.982758620689655	6.53389954671257	0.164169332	0.114917	6	739	94	20	247	4.83	0.00787402	0.375	0.625	0	0	0	6.17	0	0	0	0	0	0	0	0	0	0	0	0	0	0	0	0	0	0	0	0	0	0	0	0	0	0	0	0	0	0	0	0	0	0	0	0	0	0	0	0	0	0	0	0	0	0	0	0	0	0	0	0	0	0	0	0	0	0	0	0	0	0	0	0	0	0	0	0	0	0	0	0	0	0	0	0	0	0	0	0	0	0	0	0	0	0	0	0	0	0	0	0	0	0	0	0	0	0	0	0	0	0	0	0	0	0	0	0	0	0	0	0	0	0	0	0	0	0	0	0	0	0	0	0	0	0	0	0	0	0	0	0	0	0	0	0	0	0	0	0	0	0	0	0	0	0	0	0	0	0	0	0	0	0	0	0	0	0	0	0	0	0	0	0	0	0	0	0	0	0	0	0	0	0	0	0	0	0	0	0	0	0	0	0	0	0	0	0	0	0	0	0	0	0	0	6.17	0	0	0	0	0	0	0	0	0	0	0	0	0	0	0	0	0	0	0	0	0	0	0	0	0	0	0	0	0	0	0	0	0	0	0	0	0	0	0	0	0	0	0	0	0	0	0	0	0	0	0	0	0	0	0	0	0	0	0	0	0	0	0	0	0	0	0	0	0	0	0	0	0	0	0	0	0	0	0	0	0	0	0	0	0	0	0	0	0	0	0	0	0	0	0	0	0	0	0	0	0	0	0	0	0	0	0	0	0	0	0	0	0	0	0	0	0	0	0	0	0	0	0	0	0	0	0	0	0	0	0	0	0	0	0	0	0	0	0	0	0	0	0	0	0	0	0	0	0	0	0	0	0	0	0	0	0	0	0	0	0	0	0	0	0	0	0	0	0	0	0	0	0	0	0	0	0	0	0	0	0	0	0	0	0	0	0	0	0	0	0	0	0	0	0	1	0	0	0	0	0	0	0	0	0	0	0	0	0	0	0	0	0	0	0	0	0	0	0	0	0	0	0	0	0	0	0	0	0	0	0	0	0	0	0	0	0	0	0	0	0	0	0	0	0	0	0	0	0	0	0	0	0	0	0	0	0	0	0	0	0	0	0	0	0	0	0	0	0	0	0	0	0	0	0	0	0	0	0	0	0	0	0	0	0	0	0	0	0	0	0	0	0	0	0	0	0	0	0	0	0	0	0	0	0	0	0	0	0	0	0	0	0	0	0	0	0	0	0	0	0	0	0	0	0	0	0	0	0	0	0	0	0	0	0	0	0	0	0	0	0	0	0	0	0	0	0	0	0	0	0	0	0	0	0	0	0	0	0	0	0	0	0	0	0	0	0	0	0	0	0	0	0	0	0	0	0	0	0	0	0	0	0	0	0	0	0	0	0	0	0	0	0	0	0	0	0	0	0	0	0	0	0	0	0	0	0	0	0	0	0	0	0	0	0	0	0	0	0	0	0	0	0	0	0	0	0	0	0	0	0	0	0	0	0	0	0	0	0	0	0	0	0	0	0	0	0	0	0	0	0	0	0	0	0	0	0	0	0	0	0	0	0	0	0	0	0	0	0	0	0	0	0	0	0	0	0	0	0	0	0	0	0	0	0	0	0	0	0	0	0	0	0	0	0	0	0	0	0	0	0	0	0	0	0	0	0	0	0	0	0	0	0	0	0	0	0	0	0	0	0	0	0	0	0	0	0	0	0	0	0	0	0	0	0	0	0	0	0	0	0	0	0	0	0	0	0	0	0	0	0	0	0	0	0	0	0	0	0	0	0	0	0	0	0	0	0	0	0	0	0	0	0	0	0	0	0	0	0	0	0	0	0	0	0	0	0	0	0	0	0	0	0	0	0	0	0	0	0	0	0	0	0	0	0	0	0	0	0	0	0	0	0	0	0	0	0	0	0	0	0	0	0	0	0	0	0	0	0	0	0	0	0	0	0	0	0	0	0	0	0	0	0	0	0	0	0	0	0	0	0	0	0	0	0	0	0	0	0	0	0	0	0	0	0	0	0	0	0	0	0	0	0	0	0	0	0	0	0	0	0	0	0	0	0	0	0	0	0	0	0	0	0	0	0	0	0	0	0	0	0	0	0	0	0	0	0	0	0	0	0	0	0	0	0	0	0	0	0	0	0	0	0	0	0	0	0	0	0	0	0	0	0	0	0	0	0	0	0	0	0	0	0	0	0	0	0	0	0	0	0	0	0	0	0	0	0	0	0	0	0	0	0	0	0	0	0	0	0	0	0	0	0	0	0	0	0	0	0	0	0	0	0	0	0	0	0	0	0	0	0	0	0	0	0	0	0	0	0	0	0	0	0	0	0	0	0	0	0	0	0	0	0	0	0	0	0	0	0	0	0	0	0	0	0	0	0	0	0	0	0	0	0	0	0	0	0	0	0	0	0	0	0	0	0	0	0	0	0	0	0	0	0	0	0	0	0	0	0	0	0	0	0	0	0	0	0	0	0	0	0	0	0	0	0	0	0	0	0	0	0	0	0	0	0	0	0	0	0	0	0	0	0	0	0	0	0	0	0	0	0	0	0	0	0	0	0	0	0	0	0	0	0	0	0	0	0	0	0	0	0	0	0	0	0	0	0	0	0	0	0	0	0	0	0	0	0	0	0	0	0	0	0	0	0	0	0	0	0	0	0	0	0	0	0	0	0	0	0	0	0	0	0	0	0	0	0	0	0	0	0	0	0	0	0	0	0	0	0	6.17	0	0	0	0	0	0	0	0	0	0	0	0	0	0	0	0	0	0	0	0	0	0	0	0	0	0	0	0	0	0	0	0	0	0	0	0	0	0	0	0	0	0	0	0	0	0	0	0	0	0	0	0	0	0	0	0	0	0	0	0	0	0	0	0	0	0	0	0	0	0	0	0	0	0	0	0	0	0	0	0	0	0	0	0	0	0	0	0	0	0	0	0	0	0	0	0	0	0	0	0	0	0	0	0	0	0	0	0	0	0	0	0	0	0	0	0	0	0	0	0	0	0	0	0	0	0	0	0	0	0	0	0	0	0	0	0	0	0	0	0	0	0	0	0	0	0	0	0	0	0	0	0	0	0	0	0	0	0	0	0	0	0	0	0	0	0	0	0	0	0	0	0	0	0	0	0	0	0	0	0	0	0	0	0	0	0	0	0	0	0	0	0	0	0	0	6.17	0	0	0	0	0	0	0	0	0	0	0	0	0	0	0	0	0	0	0	0	0	0	0	0	0	0	0	0	0	0	0	0	0	0	0	0	0	0	0	0	0	0	0	0	0	0	0	0	0	0	0	0	0	0	0	0	0	0	0	0	0	0	0	0	0	0	0	0	0	0	0	0	0	0	0	0	0	0	0	0	0	0	0	0	0	0	0	0	0	0	0	0	0	0	0	0	0	0	0	0	0	0	0	0	0	0	0	0	0	0	0	0	0	0	0	0	0	0	0	0	0	0	0	0	0	0	0	0	0	0	0	0	0	0	0	0	0	0	0	0	0	0	0	0	0	0	0	0	0	0	0	0	0	0	0	0	0	0	0	0	0	0	0	0	0	0	0	0	0	0	0	0	0	0	0	0	0	0	0	0	0	0	0	0	0	0	0	0	0	0	0	0	0	0	0	1	0	0	0	0	0	0	0	0	0	0	0	0	0	0	0	0	0	0	0	0	0	0	0	0	0	0	0	0	0	0	0	0	0	0	0	0	0	0	0	0	0	0	0	0	0	0	0	0	0	0	0	0	0	0	0	0	0	0	0	0	0	0	0	0	0	0	0	0	0	0	0	0	0	0	0	0	0	0	0	0	0	0	0	0	0	0	0	0	0	0	0	0	0	0	0	0	0	0	0	0	0	0	0	0	0	0	0	0	0	0	0	0	0	0	0	0	0	0	0	0	0	0	0	0	0	0	0	0	0	0	0	0	0	0	0	0	0	0	0	0	0	0	0	0	0	0	0	0	0	0	0	0	0	0	0	0	0	0	0	0	0	0	0	0	0	0	0	0	0	0	0	0	0	0	0	0	0	0	0	0	0	0	0	0	0	0	0	0	0	0	0	0	3.28	-1.34	-3.5	-5.05	3.67	4	4	-0.58	-3.22	4	2.13	-3.09	-2.33	1.77	-1.22	0.0999999999999996	-1.67	-2.67	-0.58	1.17	-3.32	-1.38	-0.580000000000002	-5.15	-5.15	-0.58	-2.18	0.95	3.9	-1.23	-0.58	-2.22	4	-0.580000000000001	-0.710000000000001	1.72	-0.580000000000002	-0.58	-0.279999999999999	-0.0499999999999989	-0.13	-5.15	-0.58	-0.33	2.81	-1.44	-3.15	-0.0899999999999999	-1.09	-5.15	-0.21	-2.72	-5.15	-0.68	3.81	0.75	3.09	-1.57	3.31	-7.48	-4.96	-4.47	-4.39	-3.26	-5.51	-1.27	-3.35	-1.66	3.76	1.26	-7.48	0.260000000000001	-2.27	-0.58	-0.58	0.119999999999999	-1.68	-1.28	-4.51	1.06	4.02	-2.29	3.55	-2.05	5.99	1.91	3.79	-7.48	-1.54	1.39	-2.8	-6.94	-1.07	0.320000000000002	-2.65	5.04000000000001	-0.580000000000002	6.15	-2.93	-2.89	3.1	-1.1	4.81	-3.9	-0.57	1.1	-4.04	-0.16	1.35	-0.15	0.77	-3.11	-1.19	1.43	-3.45	3.41	-3.77	-2.69	-1.3	-0.18	-0.93	-3.6	-0.97	-1.83	-0.569999999999999	-7.48	-1.21	0	1.36	-2.77	2.82	0.31	-0.790000000000001	2.16	-0.579999999999998	-1.08	-4.16	1.14	3.73	-0.66	-5.05	0.75	-0.129999999999999	0.17	-2.42	-2.97	-3.85	-1.3	-1.25	-5.15	2.92	-0.58	-1	0.0999999999999996	-5.15	-3.24	-0.58	-3.2	-1.19	0.0500000000000016	-0.93	-2.14	1.75	-3.47	-1.78	-2.48	-4.43	-2.93	-2.45	3.82	-1.41	-0.82	-0.58	-0.58	0.130000000000001	0.999999999999999	0.77	0.379999999999999	-1.51	-1.75	-5.14	0.889999999999999	-0.13	1.99	-0.0300000000000002	-5.15	-3.91	0.300000000000001	2.32	1.85	-2.82	-2.33	-0.58	4	4	-1.02	0.316666666666666	-1.89	-1.055	-2.5165	0.894285714285713	1.77	0.946666666666667	-0.381666666666666	-1.904	0.619999999999999	2.38285714285714	0.282500000000001	-2.83625	-0.800000000000001	-0.724444444444444	-0.869999999999999	-2.948	-3.62	-0.494285714285713	0.98	-1.82166666666667	-1.5725	-2.96285714285714	-0.210000000000001	-2.678	-0.0571428571428569	-2.11833333333333	-1.40285714285714	-0.6525	0.678750000000001	0.635	0.00111111111111128	-0.521764705882351	-0.563076923076922	-0.113333333333333	-0.482500000000002	-1.09071428571429	-0.63125	1.08333333333333	0.110833333333332	-0.265000000000001	-0.342222222222222	-0.450714285714284	-1.22384615384615	-0.634166666666667	-1.32	-1.3725	-0.226666666666668	-0.329000000000001	-2.56	-0.37	0.16625	-1.96125	1.26	1.18	0.101111111111113	0.326666666666666	-1.05066666666666	2.89416666666667	-3.73333333333333	-1.92571428571429	-0.286153846153846	-0.572857142857144	-0.805	1.92181818181819	0.0859999999999994	-0.201000000000001	-2.494	2.24416666666666	0.83	0.387857142857143	0.0226666666666659	0.65	0.0837500000000002	-1.831	-0.689444444444447	-1.4225	-1.34388888888889	1.58875	-0.525714285714287	1.86	1.558	0.681249999999999	-2.69375	-0.0973333333333315	2.35166666666667	1.30571428571429	-1.734	-0.0216666666666665	-0.36090909090909	-0.548571428571432	0.378999999999998	0.746	0.18	1.38375	-1.39	-0.972666666666669	1.715	-0.998749999999998	-2.48375	0.784444444444443	-0.254999999999999	1.345625	-1.76090909090909	0.158333333333333	0.144166666666663	-1.15	-1.21846153846154	0.177999999999999	-0.948235294117647	-0.187272727272727	-1.603	-0.958749999999998	0.185624999999998	-0.649999999999999	0.411428571428571	-1.63428571428572	-1.15875	-1.0875	0.670000000000002	0.236000000000001	-1.022	-0.170000000000001	-1.01454545454546	1.78818181818182	-3.27882352941176	-1.41066666666667	0.288	-0.173636363636366	2.19222222222222	1.56411764705883	3.03818181818182	-1.17	0.494545454545456	-0.445833333333333	-0.643636363636364	-0.687000000000001	-0.898	0.931000000000001	0.123636363636365	-2.73857142857143	-0.668571428571429	-0.396666666666665	-0.575555555555555	-1.12272727272727	-1.50142857142857	-1.652	-0.997777777777777	-1.12428571428572	-2.4475	-1.07125	-0.960000000000001	1.25181818181818	0.350000000000001	-1.25111111111111	-0.868461538461538	0.3325	-0.782999999999999	0.247	0.286999999999999	-2.23	-2.11	1.155	-1.828	-0.9015	-0.946	-1.91230769230769	-0.0587499999999999	-1.04222222222222	0.149090909090908	-1.39722222222222	-0.10888888888889	-0.00636363636363413	-0.0209090909090932	1.31909090909091	1.581	0.86	-0.331111111111111	0.973846153846154	-1.49285714285714	-2.3875	0.439333333333333	0.925000000000001	0.357777777777779	0.237058823529411	-2.31	-0.175000000000001	1.05125	-1.786	0.119473684210526	-0.887	-0.210909090909091	-1.36833333333333	0.374545454545455	0.00187500000000007	-0.458571428571428	1.61	-1.55	-5.15	3.98	2.13	-0.58	4	-4.03	-3.45	4	-0.58	-1.54	-2.83	-2.66	-5.15	-3.5	-0.58	-2.66	-5.15	-0.58	-0.58	-0.340000000000001	-0.58	-0.57	-0.58	-4.44	-3.64	-3.22	1.65	0.409999999999998	-2.74	-5.09	-4	-3.95	-1.16	3.88	0.120000000000001	-0.58	-1.21	-5.06	-2.53	1.08	-0.58	-4.1	2.84	-0.66	-5.15	-2.19	-0.44	2.22	-0.11	-4.44	-0.31	-0.609999999999999	3.81	0.879999999999999	-3.37	-4.04	-3.22	-0.579999999999998	-0.569999999999999	1.38	-4.96	-0.109999999999999	-2.35	-0.32	-0.96	-1.84	-0.140000000000001	-0.120000000000001	1.16	-1.33	-0.4	-2.53	2.36	2.3	-3.47	-0.530000000000001	4.27	-3.8	-0.58	-2.81	-2.6	-7.48	4.92	1.91	2.65	-2.93	-0.57	-2.49	-1.62	-2.98	3.62	-7.48	-3	-0.589999999999989	-7.48	-0.579999999999999	2.55	-7.48	-0.59	-1.92	-0.579999999999998	-1.58	3.24	1.3	1.65	-0.31	0.79	-0.59	-1.8	-0.98	1.41	-1.89	-3.27	1.59	-1.46	-1.42	-0.820000000000001	-1.37	1.11	-0.859999999999999	0.92	0.48	4	-6.05	-1.49	-0.580000000000002	-0.58	-1.15	6.3	0.97	-5.4	-6.78	-7.48	3.42	-7.48	-1.72	2.57	-1.6	-0.77	-0.57	-0.769999999999999	-4.01	-1.87	1.89	-2.51	1.7	-2.02	-3.62	1.39	-0.58	2	-4.5	0.19	-4.04	-0.58	-4.06	-1.03	2.19	-4.33	-0.38	-2.91	-1.78	-0.759999999999999	2.23	-1.18	0.0899999999999999	4	0.86	-1.41	-1.42	-5.15	-5.15	-3.33	0.6	0.74	-0.49	-0.25	1.05	-5.14	0.11	-0.65	3.96	0.359999999999999	-1.3	0.120000000000001	-0.58	2.82	-0.58	2.3	-3.18	-0.58	-0.0899999999999999	0.450000000000001	-1.79	-0.211666666666666	-2.495	0.51	-0.264	0.227142857142859	-0.578571428571427	-0.576666666666666	-1.88	-2.602	-0.334285714285713	-1.30714285714286	1.06375	-1.43125	-1.16857142857143	-0.676666666666668	-1.99571428571429	-2.32	-3.8	-3.18142857142857	-0.578571428571429	-0.786666666666665	-0.963749999999999	0.11142857142857	-0.113333333333333	-0.58	-0.998571428571429	-2.04333333333333	-0.738571428571428	0.0712500000000009	1.55375	-3.82166666666667	0.148888888888889	-0.85588235294118	-0.677692307692308	-1.41555555555555	0.1775	-1.21928571428571	0.229999999999999	-1.15444444444444	-2.1575	-0.500000000000002	-0.997777777777777	0.69857142857143	-3.03230769230769	-0.00583333333333158	-1.56	-0.448333333333334	-0.110833333333334	-0.384999999999998	0.0024999999999995	0.19	0.0150000000000006	-0.72125	-0.418750000000001	0.306000000000001	0.0566666666666666	-1.08111111111111	-1.15466666666666	0.225000000000001	0.731111111111112	-1.10142857142857	-0.226153846153846	-1.19857142857143	-0.84375	1.08454545454546	-1.104	0.318	-2.083	2.6625	1.09909090909091	-0.537142857142861	-0.726666666666667	-2.04	-0.411250000000001	0.133999999999997	1.98277777777778	-0.126250000000002	-1.48166666666667	1.42375	-0.485714285714286	-0.638333333333332	0.459	-0.388749999999998	-3.35125	0.584666666666671	2.35166666666667	-1.19857142857143	1.278	-0.571666666666667	-1.01272727272727	0.422142857142859	-0.410000000000004	0.645	-0.677499999999998	-0.872499999999999	-2.20294117647059	-1.216	0.6625	-0.987500000000001	-0.983749999999997	-0.897777777777776	-1.60666666666667	-0.274375000000003	-2.10818181818182	1.62	0.216666666666665	-0.744166666666666	-0.689230769230769	0.0430000000000001	-0.624705882352941	-1.33818181818182	0.303	-0.62125	-0.0106249999999974	-0.0380000000000003	0.494285714285715	-1.05571428571429	-1.305	-1.594375	-2.43692307692308	0.360000000000001	-1.114	-0.571428571428571	-1.67636363636364	-1.15181818181819	-3.17176470588235	0.0599999999999987	-1.08	-0.0890909090909098	0.983333333333334	3.85941176470588	1.23272727272727	-2.17444444444444	-1.63454545454546	-1.15416666666667	1.52272727272727	-1.113	0.238	0.909000000000001	-0.318181818181817	-0.195714285714287	-1.35714285714286	-0.315555555555555	-0.741111111111111	-0.687272727272726	0.0649999999999977	-1.366	0.363333333333333	-1.04	-0.00375000000000014	-1.375	-1.25375	1.18181818181818	-2.01888888888889	-0.341111111111113	0.350000000000001	-0.49375	-1.327	-0.144	0.327999999999999	-2.502	-1.15166666666667	-2.22666666666667	-1.49066666666667	-0.778499999999999	-1.07	-1.41846153846154	-1.3875	0.125555555555556	0.00818181818181785	-1.37888888888889	-0.0166666666666675	-2.06	-2.23	-1.31090909090909	1.237	0.863333333333333	-0.312222222222223	1.24769230769231	-0.909999999999998	-2.3875	-0.232666666666667	0.893333333333334	-0.735555555555555	0.778823529411763	-1.27	-1.254	-1.38	-1.778	-0.0478947368421032	-1.226	-0.833636363636364	-1.35277777777778	-0.489999999999998	-0.406874999999999	-0.347619047619048	3.27	-1.34	-5.15	1.67	3.67	1.87	4	-4.03	-3.22	4	1.68	-1.75	-2.33	1.77	-5.15	-3.5	-1.67	-2.67	-5.15	1.17	-3.32	-1.38	-0.580000000000002	-5.15	-5.15	-4.44	-2.18	0.95	3.9	-1.23	-2.74	-5.09	0.300000000000001	-3.95	-1.16	3.71	0.120000000000001	-0.58	-0.279999999999999	-4.37	-0.7	-4.64	-0.58	-0.33	2.81	-0.66	-5.15	-2.06	-1.09	-2.83	-0.21	-2.72	-4.95	-0.68	3.81	0.75	-1.72	-4.04	3.31	-7.48	-4.96	-1.41	-4.96	-3.26	-5.51	-1.27	-3.35	-1.66	-0.140000000000001	1.26	-7.48	0.260000000000001	-0.53	-2.53	1.89	2.3	-1.68	-1.28	-2.75	-3.8	1.61	-2.81	-1.74	-7.48	5.99	1.91	3.22	-2.93	-1.54	-2.49	-2.8	-6.94	2.97	-7.48	-2.65	-0.589999999999989	-6.37	1.85	-2.93	-4.73	3.1	-1.1	2.78	-1.58	3.24	1.3	1.65	-0.31	1	-0.15	0.77	-2.9	-0.84	1.43	-3.27	2.86	-3.77	-2.69	-0.820000000000001	-0.18	1.11	-3.6	0.92	0.48	-0.569999999999999	-6.05	-1.49	-0.580000000000002	1.36	-2.77	2.82	0.97	-0.790000000000001	0.83	-5.5	3.24	-4.16	-1.72	3.73	-1.6	-4.02	-0.57	-0.769999999999999	-2.7	-1.87	0.610000000000001	-3.85	1.7	-1.36	-3.62	1.39	-0.58	2	-4.5	-4.5	-4.04	-0.58	-4.06	-1.03	2.19	-4.33	-2.14	-2.91	-3.47	-1.78	0.179999999999999	-4.43	-1.85	2.49	0.86	-1.41	-1.42	-5.15	-5.15	-0.53	0.999999999999999	0.74	-0.49	-0.99	-1.75	-5.14	0.889999999999999	-0.13	3.96	-0.0300000000000002	-1.3	0.120000000000001	-0.58	2.82	-0.58	-0.24	-2.33	-0.58	3.48	3.85	-1.79	0.0524999999999984	-2.1925	-0.272499999999999	-1.26388888888889	0.560714285714287	0.595714285714287	0.185	-1.13083333333333	-2.253	0.142857142857142	0.537857142857144	0.673125000000001	-2.13375	-0.984285714285715	-0.700555555555555	-1.43285714285714	-2.634	-3.71	-1.83785714285714	0.200714285714286	-1.30416666666667	-1.268125	-1.42571428571429	-0.161666666666665	-1.629	-0.527857142857142	-2.08083333333333	-1.07071428571428	-0.290625	1.11625	-1.59333333333333	0.0750000000000011	-0.688823529411767	-0.620384615384616	-0.764444444444445	-0.1525	-1.155	-0.200625	-0.0355555555555558	-1.02333333333333	-0.3825	-0.670000000000002	0.123928571428571	-2.12807692307692	-0.32	-1.44	-0.910416666666666	-0.168749999999999	-0.356999999999999	-1.27875	-0.0899999999999999	0.0906250000000002	-1.34125	0.420624999999999	0.743	0.0788888888888906	-0.377222222222222	-1.10266666666666	1.55958333333334	-1.50111111111111	-1.51357142857143	-0.256153846153845	-0.885714285714284	-0.824375	1.50318181818182	-0.509	0.0585000000000004	-2.2885	2.45333333333333	0.964545454545455	-0.0746428571428552	-0.352	-0.695	-0.163749999999999	-0.848499999999998	0.646666666666665	-0.774374999999999	-1.41277777777778	1.50625	-0.505714285714287	0.610833333333336	1.0085	0.14625	-3.0225	0.24366666666667	2.35166666666667	0.0535714285714288	-0.227999999999998	-0.296666666666669	-0.686818181818182	-0.0632142857142846	-0.015500000000003	0.695499999999999	-0.248749999999998	0.255625	-1.79647058823529	-1.09433333333333	1.18875	-0.993124999999999	-1.73375	-0.0566666666666666	-0.930833333333334	0.535625	-1.93454545454545	0.889166666666668	0.180416666666666	-0.947083333333333	-0.953846153846154	0.1105	-0.786470588235294	-0.762727272727274	-0.649999999999999	-0.789999999999999	0.0875000000000021	-0.343999999999999	0.452857142857143	-1.345	-1.231875	-1.3409375	-0.883461538461539	0.298	-1.068	-0.370714285714286	-1.34545454545455	0.31818181818182	-3.22529411764705	-0.675333333333334	-0.396000000000001	-0.131363636363634	1.58777777777778	2.71176470588235	2.13545454545455	-1.67222222222222	-0.57	-0.800000000000001	0.439545454545453	-0.899999999999999	-0.330000000000002	0.92	-0.0972727272727276	-1.46714285714286	-1.01285714285714	-0.356111111111112	-0.658333333333333	-0.904999999999999	-0.718214285714286	-1.509	-0.317222222222222	-1.08214285714286	-1.225625	-1.223125	-1.106875	1.21681818181818	-0.834444444444445	-0.796111111111111	-0.259230769230772	-0.0806249999999995	-1.055	0.0515000000000008	0.307499999999999	-2.366	-1.63083333333333	-0.535833333333333	-1.65933333333333	-0.840000000000002	-1.008	-1.66538461538461	-0.723125	-0.458333333333334	0.0786363636363632	-1.38805555555556	-0.0627777777777787	-1.03318181818182	-1.12545454545455	0.00409090909090892	1.409	0.861666666666666	-0.321666666666667	1.11076923076923	-1.20142857142857	-2.3875	0.103333333333333	0.909166666666667	-0.188888888888888	0.507941176470588	-1.79	-0.714499999999999	-0.164375	-1.782	0.0357894736842113	-1.0565	-0.522272727272728	-1.36055555555556	-0.0577272727272735	-0.202500000000001	-0.403095238095236
chrI_136814_T_C_+	YAL008W_chrI_136814_T_C_72_2	NA	0.131812117293686	UpStream	TRUE	TRUE	FALSE	FALSE	FALSE	FALSE	TRUE	TRUE	-0.463009370503411	1	73	1	0	0	-1	0	1	0	0	0.401315789473684	1.01666666666667	6.53389954671257	0.164169332	0.114917	6	739	94	20	100	3.38	0.874016	0.378	0.622	0	0	0	0	0	0	0	0	0	0	0	0	0	0	0	0	0	0	0	0	0	0	0	0	0	0	0	0	0	0	0	0	0	0	0	0	0	0	0	0	0	0	0	0	0	0	0	0	0	0	0	0	0	0	0	0	0	0	0	0	8.57	0	0	0	0	0	0	0	0	0	0	0	0	0	0	0	0	0	0	0	0	0	0	0	0	0	0	0	0	0	0	0	0	0	0	0	0	0	0	0	0	0	0	0	0	0	0	0	0	0	0	0	0	0	0	0	0	0	0	0	0	0	0	0	0	0	0	0	0	0	0	0	0	0	0	0	0	0	0	0	0	0	0	0	0	0	0	0	0	0	0	0	0	0	0	0	0	0	0	0	0	0	0	0	0	0	0	0	0	0	0	0	0	0	0	0	0	0	0	0	0	0	0	0	0	0	0	0	0	0	0	0	0	0	0	0	0	0	0	0	0	0	0	0	0	0	0	0	0	0	0	0	0	0	0	0	0	0	0	0	0	0	0	0	0	0	0	0	0	0	0	0	0	0	0	0	0	0	0	0	0	0	0	0	0	0	0	0	0	0	0	0	0	0	0	0	8.57	0	0	0	0	0	0	0	0	0	0	0	0	0	0	0	0	0	0	0	0	0	0	0	0	0	0	0	0	0	0	0	0	0	0	0	0	0	0	0	0	0	0	0	0	0	0	0	0	0	0	0	0	0	0	0	0	0	0	0	0	0	0	0	0	0	0	0	0	0	0	0	0	0	0	0	0	0	0	0	0	0	0	0	0	0	0	0	0	0	0	0	0	0	0	0	0	0	0	0	0	0	0	0	0	0	0	0	0	0	0	0	0	0	0	0	0	0	0	0	0	0	0	0	0	0	0	0	0	0	0	0	0	0	0	0	0	0	0	0	0	0	0	0	0	0	0	0	0	0	0	0	0	0	0	0	0	0	0	0	0	0	0	0	0	0	0	0	0	0	0	0	0	0	0	0	0	0	0	0	0	0	0	0	0	0	0	0	0	0	0	0	0	0	0	0	1	0	0	0	0	0	0	0	0	0	0	0	0	0	0	0	0	0	0	0	0	0	0	0	0	0	0	0	0	0	0	0	0	0	0	0	0	0	0	0	0	0	0	0	0	0	0	0	0	0	0	0	0	0	0	0	0	0	0	0	0	0	0	0	0	0	0	0	0	0	0	0	0	0	0	0	0	0	0	0	0	0	0	0	0	0	0	0	0	0	0	0	0	0	0	0	0	0	0	0	0	0	0	0	0	0	0	0	0	0	0	0	0	0	0	0	0	0	0	0	0	0	0	0	0	0	0	0	0	0	0	0	0	0	0	0	0	0	0	0	0	0	0	-0.609999999999999	0	0	0	0	0	0	0	9.64	0	0	0	0	0	0	0	0	0	-6.85	0	0	0	0	0	0	0	0	0	0	0	0	0	0	0	0	0	0	0	0	0	0	0	0	0	0	0	0	0	0	0	0	0	0	0	0	0	0	0	0	0	0	0	0	0	0	0	0	0	0	0	0	0	0	0	0	0	0	0	0	0	0	0	0	0	0	0	0	0	0	0	0	0	0	0	0	0	0	0	0	0	0	0	0	0	0	0	0	0	0	0	0	0	0	0	0	0	0	0	0	0	0	0	0	0	0	0	0	0	0	0	0	0	0	0	0	0	0	0	0	0	0	0	0	0	0	0	0	0	0	0	0	0	0	0	0	-0.13	0	0	0	0	0	0	0	0	0	0	0	0	0	0	0	0	0	0	0	0	0	0	0	0	0	0	0	0	0	0	0	0	0	0	0	0	0	0	0	0	-0.609999999999999	0	0	0	0	0	0	0	9.64	0	0	0	0	0	0	0	0	0	-6.85	0	0	0	0	0	0	0	0	0	0	0	0	0	0	0	0	0	0	0	0	0	0	0	0	0	0	0	0	0	0	0	0	0	0	0	0	0	0	0	0	0	0	0	0	0	0	0	0	0	0	0	0	0	0	0	0	0	0	0	0	0	0	0	0	0	0	0	0	0	0	0	0	0	0	0	0	0	0	0	0	0	0	0	0	0	0	0	0	0	0	0	0	0	0	0	0	0	0	0	0	0	0	0	0	0	0	0	0	0	0	0	0	0	0	0	0	0	0	0	0	0	0	0	0	0	0	0	0	0	0	0	0	0	0	0	0	-0.13	0	0	0	0	0	0	0	0	0	0	0	0	0	0	0	0	0	0	0	0	0	0	0	0	0	0	0	0	0	0	0	0	0	0	0	0	0	0	0	0	0	0	0	0	0	0	0	0	1	0	0	0	0	0	0	0	0	0	-1	0	0	0	0	0	0	0	0	0	0	0	0	0	0	0	0	0	0	0	0	0	0	0	0	0	0	0	0	0	0	0	0	0	0	0	0	0	0	0	0	0	0	0	0	0	0	0	0	0	0	0	0	0	0	0	0	0	0	0	0	0	0	0	0	0	0	0	0	0	0	0	0	0	0	0	0	0	0	0	0	0	0	0	0	0	0	0	0	0	0	0	0	0	0	0	0	0	0	0	0	0	0	0	0	0	0	0	0	0	0	0	0	0	0	0	0	0	0	0	0	0	0	0	0	0	0	0	0	0	0	0	0	0	0	0	0	0	0	0	0	0	0	0	0	0	0	0	0	0	0	0	0	0	0	0	0	0	0	0	0	0	0	0	0	0	0	0	0	0	0	0	0	0	0	0	0	0	-0.609999999999999	0	0	0	0	0	0	0	9.64	0	0	0	0	0	0	0	0	0	-6.85	0	0	0	0	0	0	0	0	0	0	0	0	0	0	0	0	0	0	0	0	0	0	0	0	0	0	0	0	0	0	0	0	0	0	8.57	0	0	0	0	0	0	0	0	0	0	0	0	0	0	0	0	0	0	0	0	0	0	0	0	0	0	0	0	0	0	0	0	0	0	0	0	0	0	0	0	0	0	0	0	0	0	0	0	0	0	0	0	0	0	0	0	0	0	0	0	0	0	0	0	0	0	0	0	0	0	0	0	0	0	0	0	0	0	0	0	0	0	0	0	0	0	0	0	0	0	0	0	0	0	0	0	0	0	0	0	0	-0.13	0	0	0	0	0	0	0	0	0	0	0	0	0	0	0	0	0	0	0	0	0	0	0	0	0	0	0	0	0	0	0	0	0	0	0	0	0	0	0	0	-0.609999999999999	0	0	0	0	0	0	0	9.64	0	0	0	0	0	0	0	0	0	-6.85	0	0	0	0	0	0	0	0	0	0	0	0	0	0	0	0	0	0	0	0	0	0	0	0	0	0	0	0	0	0	0	0	0	0	8.57	0	0	0	0	0	0	0	0	0	0	0	0	0	0	0	0	0	0	0	0	0	0	0	0	0	0	0	0	0	0	0	0	0	0	0	0	0	0	0	0	0	0	0	0	0	0	0	0	0	0	0	0	0	0	0	0	0	0	0	0	0	0	0	0	0	0	0	0	0	0	0	0	0	0	0	0	0	0	0	0	0	0	0	0	0	0	0	0	0	0	0	0	0	0	0	0	0	0	0	0	0	-0.13	0	0	0	0	0	0	0	0	0	0	0	0	0	0	0	0	0	0	0	0	0	0	0	0	0	0	0	0	0	0	0	0	0	0	0	0	0	0	0	0	0	0	0	0	0	0	0	0	1	0	0	0	0	0	0	0	0	0	-1	0	0	0	0	0	0	0	0	0	0	0	0	0	0	0	0	0	0	0	0	0	0	0	0	0	0	0	0	0	0	0	0	0	0	1	0	0	0	0	0	0	0	0	0	0	0	0	0	0	0	0	0	0	0	0	0	0	0	0	0	0	0	0	0	0	0	0	0	0	0	0	0	0	0	0	0	0	0	0	0	0	0	0	0	0	0	0	0	0	0	0	0	0	0	0	0	0	0	0	0	0	0	0	0	0	0	0	0	0	0	0	0	0	0	0	0	0	0	0	0	0	0	0	0	0	0	0	0	0	0	0	0	0	0	0	0	0	0	0	0	0	0	0	0	0	0	0	0	0	0	0	0	0	0	0	0	0	0	0	0	0	0	0	0	0	0	0	0	0	0	-4	5.15	-2.88	2.13	-2.02	0.58	-4	0.65	3.5	-2.65	0.77	1.67	4.22	2.52	2.28	4.57	0.58	2.66	5.15	0.580000000000001	-4	-4	1.15	1.8	0.58	-0.359999999999999	2.83	3.95	-1.55	-3.81	5.15	4.27	4.03	-1.62	2	-3.99	0.58	0.399999999999999	-0.26	5.15	-0.14	2.47	-0.199999999999999	3.39	0.99	0.720000000000001	0.340000000000003	2.19	-3.98	1.04	0.65	-1.47	1.35	-0.12	-3.81	-1.1	0.56	-3.57	-0.390000000000001	0.909999999999999	-3.91	-0.710000000000003	1.14	5.1	2.74	2.29	3.03	2.49	-6.33	-3.85	-6.32999999999999	-0.239999999999998	2.16	4.18	3.37	1.82	0.720000000000001	2.58	-0.0900000000000016	0.529999999999998	2.77	-6.16	-3.41	0.58	0.230000000000002	-3.64	4.96	1.37	0.569999999999999	-2.05	2.33	0.390000000000001	0.48	4.38	-2.07	0.579999999999998	3.22	0.66	-1.7	0.0299999999999994	1.08	4.64	-2.19	3.85	-3.81	2.76	0.640000000000001	-1.7	1.09	1.29	1.8	1.67	4.45	0.81	-1.01	-2.95	2.35	0.32	1.68	3.74	-3.37	3.15	-0.39	2.67	-5.74	0.359999999999996	1.07	3.54	-3.6	3.58	-2.9	-0.120000000000001	2.85	2.08	2.32	0.339999999999996	7.42	3.75	1.51	-3.2	0.69	0.92	4.8	-1.31	-0.62	1.19	3.35	-1.19	0.0499999999999989	0.279999999999998	2.87	2.71	-3.57	1.51	0.25	0.0700000000000003	0.13	2.48	-1.84	3.82	-0.25	0.33	3.59	2.18	-0.62	5.15	1.18	5.15	-3.98	-1.22	0.58	5.15	5.15	5.15	2.29	-2.5	-1.03	3.95	1.34	2.81	1.38	-0.44	-2.3	-3.12	0.789999999999999	-0.749999999999999	5.15	-3.3	1.67	1.37	5.15	4.1	0.58	2.59	-0.45	-0.2	0.211666666666666	2.495	-0.51	0.264000000000001	-0.227142857142857	0.578571428571427	0.576666666666666	1.88	2.602	0.334285714285715	1.30714285714286	-1.06375	1.43125	1.16857142857143	0.676666666666666	1.99571428571429	2.32	3.8	3.18142857142857	0.578571428571427	0.786666666666667	0.963749999999999	-0.11142857142857	0.113333333333333	0.58	0.998571428571429	2.04333333333333	0.738571428571429	-0.0712499999999991	-1.55375	3.82166666666667	-0.148888888888888	0.855882352941176	0.677692307692308	1.41555555555556	-0.177500000000002	1.21928571428571	-0.23	1.15444444444445	2.1575	0.5	0.997777777777777	-0.69857142857143	3.03230769230769	0.00583333333333336	1.56	0.448333333333331	0.110833333333334	0.385	-0.00250000000000128	-0.19	-0.0150000000000006	0.72125	0.41875	-0.305999999999999	-0.0566666666666666	1.08111111111111	1.15466666666667	-0.225000000000001	-0.73111111111111	-1.13333333333333	0.226153846153847	1.19857142857143	0.84375	-1.08454545454546	1.104	-0.318	2.083	-2.6625	-1.09909090909091	0.537142857142861	0.726666666666667	2.04	0.411250000000001	-0.133999999999999	-1.98277777777778	0.126249999999999	1.48166666666667	-1.42375	0.485714285714284	0.638333333333334	-0.459000000000003	0.38875	3.35125	-0.584666666666667	-2.35166666666667	1.19857142857143	-1.278	0.571666666666667	1.01272727272727	-0.422142857142859	0.409999999999997	-0.645	0.677499999999998	0.8725	2.20294117647058	1.216	-0.6625	0.987499999999997	0.983750000000001	0.897777777777778	1.60666666666667	0.274374999999999	2.10818181818182	-1.62	-0.216666666666669	0.744166666666668	0.689230769230769	-0.0430000000000001	0.624705882352941	1.33818181818182	-0.303	0.62125	0.010625000000001	0.0380000000000003	-0.494285714285715	1.05571428571429	1.305	1.594375	2.43692307692308	-0.359999999999999	1.114	0.571428571428571	1.67636363636364	1.15181818181818	3.17176470588235	-0.0599999999999987	1.08	0.0890909090909098	-0.983333333333334	-3.85941176470588	-1.23272727272727	2.17444444444444	1.63454545454546	1.15416666666667	-1.52272727272727	1.113	-0.238	-0.908999999999999	0.318181818181818	0.195714285714287	1.35714285714286	0.315555555555555	0.741111111111111	0.687272727272727	-0.0650000000000013	1.366	-0.363333333333333	1.04	0.00374999999999837	1.375	1.25375	-1.18181818181818	2.01888888888889	0.341111111111111	-0.350000000000001	0.49375	1.327	0.143999999999998	-0.328000000000001	2.502	1.15166666666667	2.22666666666667	1.49066666666667	0.778500000000001	1.07	1.41846153846154	1.3875	-0.125555555555557	-0.00818181818181962	1.37888888888889	0.0166666666666675	2.06	2.23	1.31090909090909	-1.237	-0.863333333333334	0.312222222222221	-1.24769230769231	0.910000000000002	2.3875	0.232666666666667	-0.893333333333334	0.735555555555555	-0.778823529411767	1.27	1.254	1.38	1.778	0.0478947368421068	1.226	0.833636363636362	1.35277777777778	0.489999999999998	0.406874999999999	0.347619047619046	-4	4.01	-1.97	-1.4	5.15	-4	-3.42	0.58	2.36	-4	-1.08	0.42	5.15	-0.0100000000000007	1.88	-4.04	1.57	3.36	0.58	1.87	-3.43	-3.43	5.15	8.88178419700125e-16	1.36	7.25	0.93	4.05	1.67	-3.59	0.57	3.83	1.7	1.69	-0.639999999999999	-1.72	1.69	0.399999999999999	-2.09	-1.03	0.57	2.84	2.53	0.830000000000002	-2.07	-0.100000000000001	0.58	1.68	-3.87	1.3	0.39	1.26	-1.11	-0.34	-3.81	-2.07	0.57	7.48	-6.33	4.06	4.96	-1.78	-3.81	1.34	-2.2	-1.7	1.35	0.19	-3.1	-2.48	-6.33	-4.01	-2.99	2.87	0.48	2.68	7.47	-0.59	-1.47	0.540000000000003	-2.73	-6.22	-5.14	6.32	7.27	-3.64	-0.68	2.03	-3.81	1.36	1.48	4.81	-6.18	1.52	-0.300000000000001	0.579999999999998	-0.290000000000001	-0.879999999999999	1.85	2.92	-2.18	1.81	-3.3	2.62	-2.66	-2.63	1.07	2.17	-0.58	-0.39	-1.12	3.11	3.69	-1.28	1.01	-2.74	1.95	3.3	0.22	-0.869999999999999	-3.41	0.320000000000001	-2.53	2.68	-0.68	7.48	4.31	4.9	5.1	2.77	-3.39	-5.16	-2.8	-5.2	2.3	6.7	2.42	0.95	0.24	-3.05	1.52	2.06	4.97	1.74	4.37	0.580000000000002	1.86	-0.15	1.09	5.15	2.31	3.27	1	0.640000000000001	2.13	3.39	-0.65	3.18	-2.58	1.97	-1.59	3.11	0.9	0.279999999999999	1.27	0.350000000000001	4.4	-1.96	-4	-1.22	0.58	3.59	1.97	1.96	-3.3	-2.82	-1.87	-0.34	0.8	4.28	1.38	-0.23	-1.55	-0.44	-0.72	0.58	-0.96	-3.3	1.25	4.75	0.58	5.12	0.58	-3.99	-1.37	3.97	-0.316666666666666	1.89	1.055	-0.304	-0.894285714285713	-1.77	-0.946666666666667	0.58	1.904	-0.619999999999999	-2.38285714285714	-0.282499999999999	2.83625	0.799999999999999	0.724444444444444	-1.6247619047619	2.948	3.62	0.494285714285715	-0.98	1.82166666666667	1.5725	2.96285714285714	0.210000000000001	2.678	2.02380952380952	2.11833333333333	1.40285714285714	0.6525	-0.678749999999999	-0.635	-0.00111111111111128	0.521764705882354	0.563076923076924	0.113333333333333	0.482500000000002	1.09071428571429	0.63125	-1.08333333333333	-0.110833333333336	0.264999999999999	0.342222222222222	0.450714285714287	1.22384615384615	0.634166666666667	1.32	1.3725	0.226666666666667	0.329000000000001	2.56	0.370000000000001	-0.16625	1.96125	-1.26	-1.18	-0.101111111111111	-0.326666666666666	1.05066666666667	-2.89416666666667	3.73333333333333	1.92571428571429	0.286153846153846	0.57285714285714	0.805000000000001	-1.92181818181818	-0.0860000000000003	0.201000000000001	2.494	-2.24416666666667	-0.830000000000002	-0.387857142857143	-0.0226666666666695	-0.650000000000001	-0.0837500000000002	1.831	0.689444444444444	1.4225	1.34388888888889	-1.58875	0.525714285714287	-1.86	-1.558	-0.68125	2.69375	0.0973333333333315	-2.35166666666667	-1.30571428571429	1.734	0.0216666666666665	0.36090909090909	0.548571428571432	-0.379000000000005	-0.746000000000002	-0.18	-1.38375	1.38999999999999	0.972666666666669	-1.715	0.998749999999998	2.48375	-0.784444444444446	0.255000000000001	-1.345625	1.76090909090909	-0.158333333333335	-0.144166666666671	1.15	1.21846153846154	-0.177999999999999	0.948235294117647	0.187272727272727	1.603	0.95875	-0.185625000000002	0.649999999999999	-0.411428571428573	1.63428571428571	1.15875	1.0875	-0.67	-0.236000000000001	1.022	0.17	1.01454545454545	-1.78818181818182	3.27882352941177	1.41066666666667	-0.288	0.173636363636366	-2.19222222222222	-1.56411764705882	-3.03818181818182	1.17	-0.494545454545456	0.445833333333329	0.643636363636361	0.686999999999998	0.898	-0.931000000000001	-0.123636363636363	2.73857142857143	0.668571428571429	0.396666666666667	0.575555555555555	1.12272727272727	1.50142857142857	1.652	0.997777777777777	1.12428571428571	2.4475	1.07125	0.96	-1.25181818181818	-0.35	1.25111111111111	0.868461538461538	-0.3325	0.783000000000001	-0.247000000000002	-0.287000000000001	2.23	2.11	-1.36	1.828	0.901500000000002	0.946000000000002	1.91230769230769	0.0587499999999999	1.04222222222222	-0.149090909090908	1.39722222222222	0.10888888888889	0.00636363636363591	0.0209090909090914	-1.31909090909091	-1.581	-0.86	0.331111111111111	-0.973846153846154	1.49285714285714	2.3875	-0.439333333333334	-0.925000000000001	-0.35777777777778	-0.237058823529411	2.31	0.175000000000001	-1.05125	1.786	-0.119473684210529	0.887	0.210909090909091	1.36833333333333	-0.374545454545455	-0.00187500000000185	0.458571428571428	-4	4.01	-1.97	-1.4	3.77	0.58	-4	0.58	2.36	-4	0.77	0.42	4.22	0.57	2.28	-4.04	1.57	2.66	0.58	0.580000000000001	-4	-4	5.15	8.88178419700125e-16	0.58	7.25	0.93	4.05	-1.55	-3.59	3.12	4.27	4.03	1.69	2	-1.72	1	0.399999999999999	-0.26	-1.03	-0.14	2.47	-0.199999999999999	0.830000000000002	-0.0099999999999989	0.720000000000001	0.340000000000003	2.19	-3.98	1.04	0.39	-0.670000000000001	1.35	-0.12	-3.81	-1.1	0.56	-3.57	-0.390000000000001	0.909999999999999	-3.91	-1.08	0	5.1	-2.2	-0.48	1.35	2.49	-3.1	-3.85	-6.32999999999999	-3.53	-2.29	4.18	3.2	2.68	6.22	0.469999999999999	-1.47	0.529999999999998	2.77	-6.16	-3.41	6.32	0.230000000000002	-3.64	3.7	1.37	-1.99	-1.95	1.48	4.81	0.27	4.38	-2.07	0.579999999999998	-0.290000000000001	0.66	1.85	0.0299999999999994	1.08	4.64	-2.19	2.62	-3.81	0.740000000000002	1.07	-1.16	0.85	-0.39	1.8	1.67	4.45	0.81	-0.5	-2.74	2.35	1.93	0.22	1.47	-3.41	3.15	-2.53	2.68	-5.74	7.48	1.07	3.54	-3.6	3.58	-3.39	-0.120000000000001	-2.23	-5.2	2.3	6.7	4.11	0.95	0.42	-3.2	1.52	0.92	4.97	-0.620000000000001	0.369999999999999	1.19	3.22	-0.15	1.09	2.83	2.31	3.27	1	0.640000000000001	0.489999999999998	3.39	0.13	3.18	-2.58	3.82	-1.59	0.33	1.91	0.279999999999999	-0.62	1.45	1.18	1.95	-4	-1.22	0.58	5.15	1.97	1.96	-0.61	-2.82	-1.87	0.68	1.34	3.81	1.38	-0.44	-2.3	-2.61	-0.72	-0.609999999999999	0.22	-3.3	1.67	1.39	1.27	4.86	0.58	2.46	-0.45	0.589999999999999	-0.0525000000000002	2.1925	0.272500000000001	-0.0199999999999996	-0.560714285714285	-0.595714285714287	-0.185	1.28909090909091	2.253	-0.142857142857142	-0.537857142857142	-0.673125000000001	2.13375	0.984285714285715	0.700555555555555	0.205769230769231	2.634	3.71	1.83785714285714	-0.200714285714286	1.30416666666667	1.268125	1.42571428571429	0.161666666666667	1.629	1.67686813186813	2.08083333333333	1.07071428571429	0.290625000000002	-1.11625	1.59333333333333	-0.0749999999999993	0.688823529411764	0.620384615384614	0.764444444444443	0.1525	1.155	0.200624999999999	0.0355555555555558	1.02333333333333	0.3825	0.670000000000002	-0.123928571428571	2.12807692307692	0.32	1.44	0.910416666666666	0.168750000000001	0.357000000000001	1.27875	0.0899999999999999	-0.0906249999999993	1.34125	-0.420624999999999	-0.743	-0.0788888888888888	0.377222222222222	1.10266666666667	-1.55958333333334	1.50111111111111	0.393406593406593	0.256153846153845	0.885714285714286	0.824375	-1.50318181818182	0.509	-0.0585000000000004	2.2885	-2.45333333333333	-0.964545454545455	0.0746428571428552	0.352	0.695	0.16375	0.848500000000001	-0.646666666666665	0.774375000000001	1.41277777777778	-1.50625	0.505714285714285	-0.610833333333332	-1.0085	-0.14625	3.0225	-0.24366666666667	-2.35166666666667	-0.053571428571427	0.228000000000002	0.296666666666667	0.686818181818182	0.0632142857142846	0.015500000000003	-0.695500000000001	0.248750000000001	-0.255625	1.79647058823529	1.09433333333333	-1.18875	0.993124999999999	1.73375	0.0566666666666666	0.930833333333332	-0.535625000000003	1.93454545454545	-0.889166666666666	-0.18041666666667	0.947083333333333	0.953846153846154	-0.1105	0.786470588235294	0.762727272727273	0.65	0.790000000000001	-0.0874999999999986	0.344	-0.452857142857143	1.345	1.231875	1.3409375	0.883461538461539	-0.298	1.068	0.370714285714286	1.34545454545455	-0.318181818181817	3.22529411764706	0.675333333333334	0.396000000000001	0.131363636363638	-1.58777777777778	-2.71176470588235	-2.13545454545455	1.67222222222222	0.57	0.800000000000001	-0.439545454545453	0.899999999999999	0.33	-0.920000000000002	0.0972727272727258	1.46714285714286	1.01285714285714	0.356111111111112	0.658333333333333	0.905000000000001	0.718214285714286	1.509	0.317222222222223	1.08214285714286	1.225625	1.223125	1.106875	-1.21681818181818	0.834444444444444	0.796111111111109	0.259230769230772	0.0806249999999995	1.055	-0.0515000000000008	-0.307500000000001	2.366	1.63083333333333	0.596363636363637	1.65933333333333	0.840000000000002	1.008	1.66538461538462	0.723125000000001	0.458333333333332	-0.0786363636363649	1.38805555555555	0.0627777777777769	1.03318181818182	1.12545454545455	-0.00409090909090892	-1.409	-0.861666666666666	0.321666666666667	-1.11076923076923	1.20142857142857	2.3875	-0.103333333333333	-0.909166666666668	0.188888888888888	-0.507941176470588	1.79	0.714499999999999	0.164375000000001	1.782	-0.0357894736842113	1.0565	0.522272727272727	1.36055555555556	0.0577272727272735	0.202499999999997	0.403095238095238
chrI_138499_G_A_+	tP(UGG)A_chrI_138499_G_A_72_2	NA	0.436065307713666	UpStream	TRUE	TRUE	FALSE	FALSE	FALSE	FALSE	TRUE	FALSE	-0.311536651932789	1	73	1	0	1	0	-1	0	0	0	0.388157894736842	0.983333333333333	NA	NA	NA	NA	NA	NA	NA	653	0.79	0.976378	0.035	0.035	0	0	0	0	0	0	0	0	0	0	0	0	0	0	0	0	0	0	0	0	0	0	0	0	0	0	0	0	0	0	0	0	0	0	0	0	0	0	0	0	0	0	0	0	0	0	0	0	0	0	0	0	0	0	0	0	0	0	0	0	0	0	0	0	0	0	0	0	0	0	0	0	0	0	0	0	0	0	0	0	0	0	0	0	0	0	0	0	0	0	0	0	0	0	0	0	0	0	0	0	0	0	0	0	0	0	0	0	0	0	0	0	0	0	0	0	0	0	0	0	0	0	0	0	0	0	0	0	0	0	0	0	0	0	0	0	0	0	0	0	0	0	0	0	0	0	0	0	0	0	0	0	0	0	0	0	0	0	0	0	0	0	0	0	0	0	0	0	0	0	0	0	0	0	0	0	0	0	0	0	0	0	0	0	0	0	0	0	0	0	0	0	0	0	0	0	0	0	0	0	0	0	0	0	0	0	0	0	0	0	0	0	0	0	0	0	0	0	0	0	0	0	0	0	0	0	0	0	0	0	0	0	0	0	0	0	0	0	0	0	0	0	0	0	0	0	0	0	0	0	0	0	0	0	0	0	0	0	0	0	0	0	0	0	0	0	0	0	0	0	0	0	0	0	0	0	0	0	0	0	0	0	0	0	0	0	0	0	0	0	0	0	0	0	0	0	0	0	0	0	0	0	0	0	0	0	0	0	0	0	0	0	0	0	0	0	0	0	0	0	0	0	0	0	0	0	0	0	0	0	0	0	0	0	0	0	0	0	0	0	0	0	0	0	0	0	0	0	0	0	0	0	0	0	0	0	0	0	0	0	0	0	0	0	0	0	0	0	0	0	0	0	0	0	0	0	0	0	0	0	0	0	0	0	0	0	0	0	0	0	0	0	0	0	0	0	0	0	0	0	0	0	0	0	0	0	0	0	0	0	0	0	0	0	0	0	0	0	0	0	0	0	0	0	0	0	0	0	0	0	0	0	0	0	0	0	0	0	0	0	0	0	0	0	0	0	0	0	0	0	0	0	0	0	0	0	0	0	0	0	0	0	0	0	0	0	0	0	0	0	0	0	0	0	0	0	0	0	0	0	0	0	0	0	0	0	0	0	0	0	0	0	0	0	0	0	0	0	0	0	0	0	0	0	0	0	0	0	0	0	0	0	0	0	0	0	0	0	0	0	0	0	0	0	0	0	0	0	0	0	0	0	0	0	0	0	0	0	0	0	0	0	0	0	0	0	0	0	0	0	0	0	0	0	0	0	0	0	0	0	0	0	0	0	0	0	0	0	0	0	0	0	0	0	0	0	0	0	0	0	0	0	0	0	0	0	0	0	0	0	0	0	0	0	0	0	0	0	0	0	0	0	0	0	0	0	0	0	0	0	0	0	0	0	0	0	0	0	0	0	0	0	0	0	0	0	0	0	0	0	0	0	0	0	0	0	0	0	0	0	0	0	0	0	0	0	0	0	0	0	0	0	0	0	0	0	0	0	0	0	0	0	0	0	0	0	0	0	0	0	0	0	0	0	0	0	0	0	0	0	0	0	0	0	0	0	0	0	0	0	0	0	0	0	0	0	0	0	0	0	0	0	0	0	0	0	0	0	0	0	0	0	0	0	0	0	0	0	0	0	0	0	0	0	0	0	0	0	0	0	0	0	0	0	0	0	0	0	0	0	0	0	0	0	0	0	0	0	0	0	0	0	0	0	0	0	0	0	0	0	0	0	0	0	0	0	0	0	0	0	0	0	0	0	0	0	0	0	0	0	0	0	0	0	0	0	0	0	0	0	0	0	0	0	0	0	0	0	0	0	0	0	0	0	0	0	0	0	0	0	0	0	0	0	0	0	0	0	0	0	0	0	0	0	0	0	0	0	0	0	0	0	0	0	0	0	0	0	0	0	0	0	0	0	0	0	0	0	0	0	0	0	0	0	0	0	0	0	0	0	0	0	0	0	0	0	0	0	0	0	0	0	0	0	0	0	0	0	0	0	0	0	0	0	0	0	0	0	0	0	0	0	0	0	0	0	0	0	0	0	0	0	0	0	0	0	0	0	0	0	0	0	0	0	0	0	0	0	0	0	0	0	0	0	0	0	0	0	0	0	0	0	0	0	0	0	0	0	0	0	0	0	0	0	0	0	0	0	0	0	0	0	0	0	0	0	0	0	0	0	0	0	0	0	0	0	0	0	0	0	0	0	0	0	0	0	0	0	0	0	0	0	0	0	0	0	0	0	0	0	0	0	0	0	0	0	0	0	0	0	0	0	0	0	0	0	0	0	0	0	0	0	0	0	0	0	0	0	0	0	0	0	0	0	0	0	0	0	0	0	0	0	0	0	0	0	0	0	0	0	0	0	0	0	0	0	0	0	0	0	0	0	0	0	0	0	0	0	0	0	0	0	0	0	0	0	0	0	0	0	0	0	0	0	0	0	0	0	0	0	0	0	0	0	0	0	0	0	0	0	0	0	0	0	0	0	0	0	0	0	0	0	0	0	0	0	0	0	0	0	0	0	0	0	0	0	0	0	0	0	0	0	0	0	0	0	0	0	0	0	0	0	0	0	0	0	0	0	0	0	0	0	0	0	0	0	0	0	0	0	0	0	0	0	0	0	0	0	0	0	0	0	0	0	0	0	0	0	0	0	0	0	0	0	0	0	0	0	0	0	0	0	0	0	0	0	0	0	0	0	0	0	0	0	0	0	0	0	0	0	0	0	0	0	0	0	0	0	0	0	0	0	0	0	0	0	0	0	0	0	0	0	0	0	0	0	0	0	0	0	0	0	0	0	0	0	0	0	0	0	0	0	0	0	0	0	0	0	0	0	0	0	0	0	0	0	0	0	0	0	0	0	0	0	0	0	0	0	0	0	0	0	0	0	0	0	0	0	0	0	0	0	0	0	0	0	0	0	0	0	0	0	0	0	0	0	0	0	0	0	0	0	0	0	0	0	0	0	0	0	0	0	0	0	0	0	0	0	0	0	0	0	0	0	0	0	0	0	0	0	0	0	0	0	0	0	0	0	0	0	0	0	0	0	0	0	0	0	0	0	0	0	0	0	0	0	0	0	0	0	0	0	0	0	0	0	0	0	0	0	0	0	0	0	0	0	0	0	0	0	0	0	0	0	0	0	0	0	0	0	0	0	0	0	0	0	0	0	0	0	0	0	0	0	0	0	0	0	0	0	0	0	0	0	0	0	0	0	0	0	0	0	0	0	0	0	0	0	0	0	0	0	0	0	0	0	0	0	0	0	0	0	0	0	0	0	0	0	0	0	0	0	0	0	0	0	0	0	0	0	0	0	0	0	0	0	0	0	0	0	0	0	0	0	0	0	0	0	0	0	0	0	0	0	0	0	0	0	0	0	0	0	0	0	0	0	0	0	0	0	0	0	0	0	0	0	0	0	0	0	0	0	0	0	0	0	0	0	0	0	0	0	0	0	0	0	0	0	0	0	0	0	0	0	0	0	0	0	0	0	0	0	0	0	0	0	0	0	0	0	0	0	0	0	0	0	0	0	0	0	0	0	0	0	0	0	0	0	0	0	0	0	0	0	0	0	0	0	0	0	0	0	0	0	0	0	0	0	0	0	0	0	0	0	0	0	0	0	0	0	0	0	0	0	0	0	0	0	0	0	0	0	0	0	0	0	0	0	0	0	0	0	0	0	0	0	0	0	0	0	0	0	0	0	0	0	0	0	0	0	0	0	0	0	0	0	0	0	0	0	0	0	0	0	0	0	0	0	0	0	0	0	0	0	0	0	0	0	0	0	0	0	0	0	0	0	0	0	0	0	0	0	0	0	0	0	0	0	0	0	0	0	0	0	0	0	0	0	0	0	0	0	0	0	0	0	0	0	0	0	0	0	0	0	0	0	0	0	0	0	0	0	0	0	0	0	0	0	0	0	0	0	0	0	0	0	0	0	0	0	0	0	0	0	0	0	0	0	0	0	0	0	0	0	0	0	0	0	0	0	0	0	0	0	-1.16	-4.57	-0.58	0.47	0.99	4	-0.58	0.390000000000001	-3.79	4	3.61	1.03	-0.58	-2.92	-4.66	-3.19	-1.67	-3.29	-1.6	-0.58	-3.47	-3.41	-5.15	1.63	1.48	-0.48	-5.15	-3.97	-2.64	1.82	-0.58	-2.85	-0.58	1.94	-0.58	-1.48	1.05	-4.44	4	-0.499999999999998	-0.83	-0.58	-2.87	-1.46	-1.39	-1.33	2.37	3.1	-1.39	-1.3	-0.42	1.45	-3.86	-2.34	0.58	2.38	-1.06	1.62	5.68	-4.33	-1.16	1	3.81	-3.58	-4.09	1.69	1.2	-1.92	-0.579999999999998	0.880000000000001	5.41	0.110000000000001	0.85	-0.58	-1.8	-1.07	-1.26	-3.33	1.28	-1.51	4.02	-0.579999999999998	2.87	-7.48	-1.08	-3.42	-0.57	6.24	0.569999999999999	-1.94	1.87	6.24	-1.78	4.83	1.75	-0.579999999999998	-1.23	4.02	1.7	-2.38	1.66	0.630000000000002	1.17	-1.86	3.81	-0.579999999999998	-0.430000000000001	-1.83	0.57	-1.14	-1.39	-1.23	-2.41	2.49	-0.72	-1.69	-3.77	-2.08	-1.92	-1.21	0.080000000000001	0.34	1.89	0.27	5.91	-2.93	-3.66	-0.92	1.36	4.78	0.27	4.21	-3.33	0.339999999999997	-0.579999999999998	4.94	-7.48	-3.35	-5.6	-1.25	-1.82	-4.3	-0.210000000000001	-0.57	-2	-0.82	0.0600000000000014	0.15	1.43	-0.26	-1.01	-2.4	3.4	0.859999999999999	4.29	-3.15	1.62	-2.12	0.689999999999999	0.49	-2.84	-2.84	-0.9	-1.62	1.45	-2.36	-1	1.26	-3.63	1.22	-3.38	1.76	-1.97	-2.51	0.12	1.52	1.18	-5.05	-0.72	-2.88	-5.15	-4.44	2.31	0.44	-0.31	-0.869999999999999	-5.15	-0.140000000000001	-3.91	-4.12	-1.12	-5.15	1.26	1.06	0.42	-0.67	0.316666666666666	-1.89	-1.055	0.304	0.894285714285715	1.77	0.946666666666665	-0.381666666666666	-1.904	0.620000000000001	2.38285714285714	0.282500000000001	-2.83625	-0.800000000000001	-0.724444444444444	-0.870000000000001	-2.948	-3.62	-0.494285714285715	0.98	-1.82166666666667	-1.5725	-2.96285714285714	-0.210000000000001	-2.678	-0.0571428571428569	-2.11833333333333	-1.40285714285714	-0.6525	0.678749999999999	0.635	0.00111111111110951	-0.521764705882354	-0.563076923076924	-0.113333333333332	-0.482500000000002	-1.09071428571428	-0.63125	1.08333333333333	0.110833333333332	-0.264999999999999	-0.342222222222222	-0.450714285714284	-1.22384615384615	-0.634166666666667	-1.32	-1.3725	-0.226666666666668	-0.329000000000001	-2.56	-0.37	0.16625	-1.96125	1.26	1.18	0.101111111111111	0.326666666666666	-1.05066666666666	2.89416666666667	-3.73333333333333	-1.92571428571429	-0.286153846153846	-0.572857142857142	-0.805	1.92181818181818	0.0859999999999994	-0.201000000000001	-2.494	2.24416666666667	0.83	0.387857142857143	0.0226666666666659	0.65	0.0837500000000002	-1.831	-0.689444444444444	-1.4225	-1.34388888888889	1.58875	-0.525714285714283	1.86	1.558	0.68125	-2.69375	-0.0973333333333315	2.35166666666667	1.30571428571429	-1.734	-0.0216666666666665	-0.360909090909091	-0.54857142857143	0.379000000000001	0.746	0.18	1.38375	-1.39	-0.972666666666669	1.715	-0.998750000000001	-2.48375	0.784444444444446	-0.254999999999999	1.345625	-1.76090909090909	0.158333333333335	0.144166666666667	-1.15	-1.21846153846154	0.177999999999999	-0.948235294117647	-0.187272727272727	-1.603	-0.95875	0.185625000000002	-0.65	0.411428571428572	-1.63428571428571	-1.15875	-1.0875	0.669999999999998	0.236000000000001	-1.022	-0.17	-1.01454545454545	1.78818181818182	-3.27882352941177	-1.41066666666667	0.287999999999997	-0.173636363636366	2.19222222222222	1.56411764705883	3.03818181818182	-1.17	0.494545454545456	-0.445833333333333	-0.643636363636364	-0.687000000000001	-0.898	0.930999999999999	0.123636363636365	-2.73857142857143	-0.668571428571427	-0.396666666666667	-0.575555555555557	-1.12272727272727	-1.50142857142857	-1.652	-0.997777777777777	-1.12428571428571	-2.4475	-1.07125	-0.959999999999999	1.25181818181818	0.35	-1.25111111111111	-0.868461538461538	0.3325	-0.782999999999999	0.247	0.287000000000001	-2.23	-2.11	1.155	-1.828	-0.9015	-0.946	-1.91230769230769	-0.0587499999999999	-1.04222222222222	0.149090909090908	-1.39722222222222	-0.108888888888888	-0.00636363636363591	-0.0209090909090914	1.31909090909091	1.581	0.86	-0.331111111111111	0.973846153846154	-1.49285714285714	-2.3875	0.439333333333334	0.924999999999999	0.357777777777779	0.237058823529411	-2.31	-0.174999999999997	1.05125	-1.786	0.119473684210526	-0.886999999999999	-0.210909090909091	-1.36833333333333	0.374545454545455	0.00187499999999829	-0.458571428571428	-1.16	-5.15	0.0399999999999991	-3.12	-0.58	2.59	-5.15	0.56	-4.59	-0.58	-0.77	1.11	-5.15	-5.15	-0.2	-0.369999999999999	-0.58	-2.66	-5.03	-0.58	0.43	-0.58	-5.15	1.06	-0.58	-2.57	-4.57	-5.15	-2.84	1.37	-5.15	2.28	-3.44	-3.99	-2	-1.93	-1.38	-0.269999999999999	0.26	1.91	-0.110000000000001	-3.84	3.64	-3.05	-0.579999999999998	-0.94	-1.52	1.96	-0.44	-0.58	-0.98	0.350000000000001	-0.58	-0.39	-0.569999999999999	-0.17	-2.38	-5.19	1.66	-0.579999999999998	-1.14	1.17	3.81	-0.73	6.21	0.54	0.46	-3.38	2.53	2.82	-0.579999999999998	-0.19	-2.37	-0.99	3.94	3.6	2.46	-4.63	4.54	-4.68	4.78	5	-2.05	-7.48	0.750000000000007	-3.42	-0.57	-0.580000000000002	-0.57	-2.49	1.1	-0.390000000000001	-0.28	-0.29	2.19	-6.78999999999998	-0.580000000000002	-1.01	-4.05	-5.14	-0.589999999999999	-0.919999999999999	1.41	-3.85	-0.56	3.39	0.84	-0.53	1.3	-2.32	-1.67	-0.84	-3.22	1.25	1.01	-3.92	-4.11	0.34	-0.24	-6.13	1.89	-1.78	1.76	0.48	-1.83	-7.26	0.590000000000003	-3.54	-0.73	6.33	6.33	-4.27	-5.89	-2.75	-0.440000000000001	-3.25	6.31	-3.75	-0.759999999999998	0.51	-0.909999999999998	-0.920000000000002	-1.21	-4.01	0.93	4.7	0.96	2.26	2.21	-0.58	-0.260000000000001	-2.56	1.42	-1.23	-0.25	-0.469999999999999	-4.21	-1.02	1.84	-2.62	-4.33	-0.33	-3.7	-0.930000000000001	-0.46	1.01	-0.929999999999998	-2.14	-0.58	1.22	-4.57	-5.15	0.370000000000001	-0.759999999999998	-3.36	1.16	0.59	2.54	-1.34	-1.62	-5.15	0.53	2.18	-2.82	3.23	1.03	-4.83	0.52	-3.88	-0.76	0.810000000000002	-0.49	0.450000000000001	-2.59	-3.24	0.68	-0.211666666666666	-2.495	0.51	-0.264	0.227142857142857	-0.578571428571429	-0.576666666666668	-1.88	-2.602	-0.334285714285715	-1.30714285714286	1.06375	-1.43125	-1.16857142857143	-0.676666666666666	-1.99571428571429	-2.32	-3.8	-3.18142857142857	-0.578571428571427	-0.786666666666665	-0.963750000000001	0.11142857142857	-0.113333333333333	-0.58	-0.998571428571429	-2.04333333333333	-0.738571428571429	0.0712499999999991	1.55375	-3.82166666666667	0.14888888888889	-0.855882352941176	-0.677692307692308	-1.41555555555556	0.177499999999998	-1.21928571428571	0.229999999999999	-1.15444444444445	-2.1575	-0.5	-0.997777777777777	0.69857142857143	-3.03230769230769	-0.00583333333333158	-1.56	-0.448333333333334	-0.110833333333334	-0.385000000000002	0.0024999999999995	0.19	0.0150000000000006	-0.72125	-0.418750000000001	0.305999999999999	0.0566666666666666	-1.08111111111111	-1.15466666666666	0.225000000000001	0.731111111111108	-1.10142857142857	-0.226153846153846	-1.19857142857143	-0.84375	1.08454545454545	-1.104	0.318	-2.083	2.6625	1.09909090909091	-0.537142857142854	-0.726666666666667	-2.04	-0.411249999999999	0.134000000000004	1.98277777777778	-0.126249999999999	-1.48166666666667	1.42375	-0.485714285714286	-0.638333333333332	0.459	-0.38875	-3.35125	0.584666666666664	2.35166666666667	-1.19857142857143	1.278	-0.571666666666667	-1.01272727272727	0.422142857142855	-0.41	0.645	-0.677499999999998	-0.872500000000002	-2.20294117647059	-1.216	0.662500000000001	-0.987500000000001	-0.983750000000001	-0.897777777777778	-1.60666666666667	-0.274374999999999	-2.10818181818182	1.62	0.216666666666665	-0.744166666666667	-0.68923076923077	0.0430000000000001	-0.624705882352941	-1.33818181818182	0.303	-0.62125	-0.010625000000001	-0.0379999999999994	0.494285714285714	-1.05571428571429	-1.305	-1.594375	-2.43692307692308	0.359999999999999	-1.114	-0.571428571428571	-1.67636363636364	-1.15181818181818	-3.17176470588235	0.0599999999999987	-1.08	-0.0890909090909098	0.983333333333331	3.85941176470588	1.23272727272727	-2.17444444444445	-1.63454545454545	-1.15416666666667	1.52272727272727	-1.113	0.238	0.909000000000001	-0.318181818181817	-0.195714285714285	-1.35714285714286	-0.315555555555557	-0.741111111111111	-0.687272727272726	0.0649999999999977	-1.366	0.363333333333334	-1.04	-0.00375000000000014	-1.375	-1.25375	1.18181818181818	-2.01888888888889	-0.341111111111111	0.350000000000001	-0.49375	-1.327	-0.144	0.327999999999999	-2.502	-1.15166666666667	-2.22666666666667	-1.49066666666667	-0.778500000000001	-1.07	-1.41846153846154	-1.3875	0.125555555555556	0.00818181818181785	-1.37888888888889	-0.0166666666666675	-2.06	-2.23	-1.31090909090909	1.237	0.863333333333333	-0.312222222222221	1.24769230769231	-0.91	-2.3875	-0.232666666666667	0.893333333333333	-0.735555555555553	0.778823529411765	-1.27	-1.254	-1.38	-1.778	-0.0478947368421032	-1.226	-0.833636363636364	-1.35277777777778	-0.49	-0.406874999999999	-0.347619047619048	-1.16	-4.57	-0.58	0.47	0.99	4	-5.15	0.56	-3.79	4	1.33	1.11	-0.58	-2.92	-0.2	-0.369999999999999	-1.67	-2.66	-3.59	-0.58	-3.47	-2.27	-5.15	1.63	1.48	-2.57	-4.63	-3.97	-2.64	1.37	-0.58	2.28	-3.11	1.94	-0.58	-1.93	-1.17	-4.44	2	1.91	-0.110000000000001	-2.63	-2.87	-1.46	-1.39	-1.33	-0.109999999999996	1.96	-1.39	-1.3	-0.42	0.350000000000001	-3.86	-1.68	0.58	2.38	-1.06	1.62	2.39	-0.579999999999998	-1.16	1.17	3.81	-3.58	6.21	0.54	1.2	-1.92	-0.579999999999998	0.920000000000002	5.41	0.110000000000001	-2.37	-0.99	2.81	-1.07	-1.26	-3.78	1.28	-4.68	4.02	1.64	1.09	-7.48	-1.08	-3.42	-0.57	0.959999999999999	-0.57	-2.49	1.87	6.24	-1.78	-0.29	2.19	-6.78999999999998	-0.580000000000002	4.02	1.7	-2.38	-0.109999999999999	0.630000000000002	1.17	-1.86	3.81	3.39	-0.430000000000001	-0.54	1.3	-1.14	-1.39	-1.23	-3.22	1.25	-0.72	-3.92	-4.11	-2.08	-0.24	-6.13	1.89	0.34	1.76	0.48	4.49	-6.35	-3.28	-2.37	1.03	4.78	0.27	2.31	-5.89	-1.94	-0.440000000000001	-0.35	-0.58	-3.75	-5.6	0.51	-1.82	-4.3	-1.13	-4.01	0.93	3.09	0.0600000000000014	2.26	2.21	-0.26	-0.260000000000001	-2.54	2.29	-1.23	4.15	-3.15	-4.21	-1.02	1.84	-2.62	-3.1	-2.84	-3.7	-0.930000000000001	0.74	1.01	-1	1.26	-2.95	1.22	-3.38	-5.15	0.370000000000001	-0.759999999999998	-0.889999999999999	1.52	0.87	-0.48	-1.34	-2.88	-5.15	-4.44	2.18	0.44	-0.31	0.840000000000001	-4.83	0.52	-3.91	-4.02	0.810000000000002	-3.02	0.790000000000001	-2.59	-3.24	0.68	0.0525000000000002	-2.1925	-0.272500000000001	0.0199999999999996	0.560714285714285	0.595714285714287	0.184999999999999	-1.13083333333334	-2.253	0.142857142857144	0.537857142857143	0.673124999999999	-2.13375	-0.984285714285715	-0.700555555555555	-1.43285714285714	-2.634	-3.71	-1.83785714285714	0.200714285714286	-1.30416666666667	-1.268125	-1.42571428571429	-0.161666666666667	-1.629	-0.527857142857142	-2.08083333333333	-1.07071428571429	-0.290625	1.11625	-1.59333333333333	0.0750000000000011	-0.688823529411764	-0.620384615384616	-0.764444444444445	-0.1525	-1.155	-0.200625	-0.035555555555554	-1.02333333333333	-0.3825	-0.670000000000002	0.123928571428571	-2.12807692307692	-0.32	-1.44	-0.910416666666666	-0.168749999999999	-0.357000000000001	-1.27875	-0.0899999999999999	0.0906250000000011	-1.34125	0.420625000000001	0.743	0.0788888888888888	-0.377222222222222	-1.10266666666666	1.55958333333334	-1.50111111111111	-1.51357142857143	-0.256153846153847	-0.885714285714286	-0.824375	1.50318181818182	-0.509	0.0585000000000004	-2.2885	2.45333333333333	0.964545454545455	-0.0746428571428552	-0.352	-0.695	-0.16375	-0.848500000000001	0.646666666666668	-0.774374999999999	-1.41277777777778	1.50625	-0.505714285714285	0.610833333333334	1.0085	0.14625	-3.0225	0.243666666666662	2.35166666666667	0.0535714285714288	-0.228000000000002	-0.296666666666665	-0.686818181818181	-0.0632142857142846	-0.0154999999999959	0.695500000000001	-0.248750000000001	0.255625	-1.79647058823529	-1.09433333333334	1.18875	-0.993124999999999	-1.73375	-0.0566666666666666	-0.930833333333334	0.535625	-1.93454545454545	0.889166666666666	0.180416666666666	-0.947083333333333	-0.953846153846154	0.1105	-0.786470588235294	-0.762727272727273	-0.65	-0.790000000000001	0.0875000000000021	-0.343999999999999	0.452857142857143	-1.345	-1.231875	-1.3409375	-0.883461538461539	0.298	-1.068	-0.370714285714286	-1.34545454545455	0.31818181818182	-3.22529411764705	-0.675333333333334	-0.396000000000001	-0.131363636363638	1.58777777777778	2.71176470588235	2.13545454545455	-1.67222222222222	-0.57	-0.800000000000001	0.439545454545456	-0.899999999999999	-0.33	0.92	-0.0972727272727276	-1.46714285714286	-1.01285714285714	-0.356111111111112	-0.658333333333333	-0.905000000000001	-0.718214285714286	-1.509	-0.317222222222222	-1.08214285714286	-1.225625	-1.223125	-1.106875	1.21681818181818	-0.834444444444445	-0.796111111111111	-0.259230769230768	-0.0806249999999995	-1.055	0.0515000000000008	0.307499999999999	-2.366	-1.63083333333333	-0.535833333333333	-1.65933333333333	-0.84	-1.008	-1.66538461538461	-0.723125	-0.458333333333332	0.0786363636363632	-1.38805555555556	-0.0627777777777787	-1.03318181818182	-1.12545454545455	0.0040909090909107	1.409	0.861666666666667	-0.321666666666667	1.11076923076923	-1.20142857142857	-2.3875	0.103333333333333	0.909166666666666	-0.188888888888888	0.507941176470588	-1.79	-0.714499999999999	-0.164375000000001	-1.782	0.0357894736842113	-1.0565	-0.522272727272728	-1.36055555555556	-0.0577272727272717	-0.202499999999997	-0.403095238095238
chrI_138655_G_A_-	YAL007C_chrI_138655_G_A_72_2	TRUE	-0.386192903188897	UpStream	TRUE	TRUE	FALSE	FALSE	FALSE	TRUE	TRUE	NA	-1.62129857437595	1	73	1	0	1	0	-1	0	0	0	0.355263157894737	0.981818181818182	8.02727268867498	0.084829937	0.0505003	52	781	202	53	310	1.12	0.00787402	0.146	NA	0	0	0	0	0	0	0	0	0	0	0	0	0	0	0	0	0	0	0	0	0	0	0	0	0	0	0	0	0	0	0	0	0	0	0	0	0	0	0	0	0	0	0	0	0	0	0	0	0	0	0	0	0	0	0	0	0	0	0	0	0	0	0	0	0	0	0	0	0	0	0	0	0	0	0	0	0	0	0	0	0	0	0	0	0	0	0	0	0	0	0	0	0	0	0	0	0	0	0	0	0	0	0	0	0	0	0	0	0	0	0	0	0	0	0	0	0	0	0	0	0	0	0	0	0	0	0	0	0	0	0	0	0	0	0	0	0	0	0	0	0	0	0	0	0	0	0	0	0	0	0	0	0	0	0	0	0	0	0	0	0	0	0	0	0	0	0	0	0	0	0	0	0	0	0	0	0	0	0	0	0	0	0	0	0	0	0	0	0	0	0	0	0	0	0	0	0	0	0	0	0	0	0	0	0	0	0	0	0	0	0	0	0	0	0	0	0	0	0	0	0	0	0	0	0	0	0	0	0	0	0	0	0	0	0	0	0	0	0	0	0	0	0	0	0	0	0	0	0	0	0	0	0	0	0	0	0	0	0	0	0	0	0	0	0	0	0	0	0	0	0	0	0	0	0	0	0	0	0	0	0	0	0	0	0	0	0	0	0	0	0	0	0	0	0	0	0	0	0	0	0	0	0	0	0	0	0	0	0	0	0	0	0	0	0	0	0	0	0	0	0	0	0	0	0	0	0	0	0	0	0	0	0	0	0	0	0	0	0	0	0	0	0	0	0	0	0	0	0	0	0	0	0	0	0	0	0	0	0	0	0	0	0	0	0	0	0	0	0	0	0	0	0	0	0	0	0	0	0	0	0	0	0	0	0	0	0	0	0	0	0	0	0	0	0	0	0	0	0	0	0	0	0	0	0	0	0	0	0	0	0	0	0	0	0	0	0	0	0	0	0	0	0	0	0	0	0	0	0	0	0	0	0	0	0	0	0	0	0	0	0	0	0	0	0	0	0	0	0	0	0	0	0	0	0	0	0	0	0	0	0	0	0	0	0	0	0	0	0	0	0	0	0	0	0	0	0	0	0	0	0	0	0	0	0	0	0	0	0	0	0	0	0	0	0	0	0	0	0	0	0	0	0	0	0	0	0	0	0	0	0	0	0	0	0	0	0	0	0	0	0	0	0	0	0	0	0	0	0	0	0	0	0	0	0	0	0	0	0	0	0	0	0	0	0	0	0	0	0	0	0	0	0	0	0	0	0	0	0	0	0	0	0	0	0	0	0	0	0	0	0	0	0	0	0	0	0	0	0	0	0	0	0	0	0	0	0	0	0	0	0	0	0	0	0	0	0	0	0	0	0	0	0	0	0	0	0	0	0	0	0	0	0	0	0	0	0	0	0	0	0	0	0	0	0	0	0	0	0	0	0	0	0	0	0	0	0	0	0	0	0	0	0	0	0	0	0	0	0	0	0	0	0	0	0	0	0	0	0	0	0	0	0	0	0	0	0	0	0	0	0	0	0	0	0	0	0	0	0	0	0	0	0	0	0	0	0	0	0	0	0	0	0	0	0	0	0	0	0	0	0	0	0	0	0	0	0	0	0	0	0	0	0	0	0	0	0	0	0	0	0	0	0	0	0	0	0	0	0	0	0	0	0	0	0	0	0	0	0	0	0	0	0	0	0	0	0	0	0	0	0	0	0	0	0	0	0	0	0	0	0	0	0	0	0	0	0	0	0	0	0	0	0	0	0	0	0	0	0	0	0	0	0	0	0	0	0	0	0	0	0	0	0	0	0	0	0	0	0	0	0	0	0	0	0	0	0	0	0	0	0	0	0	0	0	0	0	0	0	0	0	0	0	0	0	0	0	0	0	0	0	0	0	0	0	0	0	0	0	0	0	0	0	0	0	0	0	0	0	0	0	0	0	0	0	0	0	0	0	0	0	0	0	0	0	0	0	0	0	0	0	0	0	0	0	0	0	0	0	0	0	0	0	0	0	0	0	0	0	0	0	0	0	0	0	0	0	0	0	0	0	0	0	0	0	0	0	0	0	0	0	0	0	0	0	0	0	0	0	0	0	0	0	0	0	0	0	0	0	0	0	0	0	0	0	0	0	0	0	0	0	0	0	0	0	0	0	0	0	0	0	0	0	0	0	0	0	0	0	0	0	0	0	0	0	0	0	0	0	0	0	0	0	0	0	0	0	0	0	0	0	0	0	0	0	0	0	0	0	0	0	0	0	0	0	0	0	0	0	0	0	0	0	0	0	0	0	0	0	0	0	0	0	0	0	0	0	0	0	0	0	0	0	0	0	0	0	0	0	0	0	0	0	0	0	0	0	0	0	0	0	0	0	0	0	0	0	0	0	0	0	0	0	0	0	0	0	0	0	0	0	0	0	0	0	0	0	0	0	0	0	0	0	0	0	0	0	0	0	0	0	0	0	0	0	0	0	0	0	0	0	0	0	0	0	0	0	0	0	0	0	0	0	0	0	0	0	0	0	0	0	0	0	0	0	0	0	0	0	0	0	0	0	0	0	0	0	0	0	0	0	0	0	0	0	0	0	0	0	0	0	0	0	0	0	0	0	0	0	0	0	0	0	0	0	0	0	0	0	0	0	0	0	0	0	0	0	0	0	0	0	0	0	0	0	0	0	0	0	0	0	0	0	0	0	0	0	0	0	0	0	0	0	0	0	0	0	0	0	0	0	0	0	0	0	0	0	0	0	0	0	0	0	0	0	0	0	0	0	0	0	0	0	0	0	0	0	0	0	0	0	0	0	0	0	0	0	0	0	0	0	0	0	0	0	0	0	0	0	0	0	0	0	0	0	0	0	0	0	0	0	0	0	0	0	0	0	0	0	0	0	0	0	0	0	0	0	0	0	0	0	0	0	0	0	0	0	0	0	0	0	0	0	0	0	0	0	0	0	0	0	0	0	0	0	0	0	0	0	0	0	0	0	0	0	0	0	0	0	0	0	0	0	0	0	0	0	0	0	0	0	0	0	0	0	0	0	0	0	0	0	0	0	0	0	0	0	0	0	0	0	0	0	0	0	0	0	0	0	0	0	0	0	0	0	0	0	0	0	0	0	0	0	0	0	0	0	0	0	0	0	0	0	0	0	0	0	0	0	0	0	0	0	0	0	0	0	0	0	0	0	0	0	0	0	0	0	0	0	0	0	0	0	0	0	0	0	0	0	0	0	0	0	0	0	0	0	0	0	0	0	0	0	0	0	0	0	0	0	0	0	0	0	0	0	0	0	0	0	0	0	0	0	0	0	0	0	0	0	0	0	0	0	0	0	0	0	0	0	0	0	0	0	0	0	0	0	0	0	0	0	0	0	0	0	0	0	0	0	0	0	0	0	0	0	0	0	0	0	0	0	0	0	0	0	0	0	0	0	0	0	0	0	0	0	0	0	0	0	0	0	0	0	0	0	0	0	0	0	0	0	0	0	0	0	0	0	0	0	0	0	0	0	0	0	0	0	0	0	0	0	0	0	0	0	0	0	0	0	0	0	0	0	0	0	0	0	0	0	0	0	0	0	0	0	0	0	0	0	0	0	0	0	0	0	0	0	0	0	0	0	0	0	0	0	0	0	0	0	0	0	0	0	0	0	0	0	0	0	0	0	0	0	0	0	0	0	0	0	0	0	0	0	0	0	0	0	0	0	0	0	0	0	0	0	0	0	0	0	0	0	0	0	0	0	0	0	0	0	0	0	0	0	0	0	0	0	0	0	0	0	0	0	0	0	0	0	0	0	0	0	0	0	0	0	0	0	0	0	0	0	0	0	0	0	0	0	0	0	0	0	0	0	0	0	0	0	0	0	0	0	0	0	0	0	0	0	0	0	0	0	0	0	0	0	0	0	0	0	0	0	0	0	0	0	0	0	0	0	0	0	0	0	0	0	0	0	0	0	0	0	0	0	0	0	0	0	0	0	0	0	0	0	0	0	0	0	0	0	0	0	0	0	0	4	-5.15	0.0100000000000016	-1.27	-0.58	0.14	-5.15	1.42	-5.09	-3.31	1.46	0.930000000000001	-3.6	-5.15	1.99	-4.95	-1.92	-3.61	-5.15	-0.58	4	2.18	1.64	-5.15	-0.58	-0.200000000000001	-5.15	-5.15	-5.15	0.49	-5.15	-1.66	-4.03	-2.86	-1.64	-3.8	-2.2	1.2	0.04	-3.82	0.78	2.84	3.64	-0.579999999999998	-2.36	-0.720000000000001	-0.140000000000001	1.96	-0.58	-0.76	0.110000000000001	0.35	-1.35	-1.04	-0.57	0.43	-1.65	-5.19	4.21	4.08	-4.28	-1.13	-1.14	-5.35	0.53	-1.09	-3.26	-2.46	4.44	0.250000000000001	-1.27	0.58	-3.54	0.73	-3.8	3.31	-2.37	0.0399999999999991	0.170000000000002	-4.68	-4.32	-0.580000000000002	-2.6	-7.48	4.66	3.42	-4.96	-0.579999999999998	-0.57	-4.46	-2.33	-2.98	1.14	-0.29	-1.26	-0.579999999999998	1.18999999999999	-0.58	-4.31	-0.579999999999998	-0.59	-0.749999999999998	-0.369999999999997	-3.85	3.25	-2.6	-1.9	-2.42	0.28	-0.45	-3.07	0.68	-4.74	-1.27	1.51	2.95	-2.75	-0.430000000000001	-2.34	-1.41	1.98	-1.32	-0.909999999999999	0.48	-6.01	-6.91	-1.83	0.73	-4.47	0.119999999999999	2.12	5.49	-5.89	0.609999999999999	-2.08	-3.25	-7.08	-0.00999999999999979	-0.0200000000000005	-2.76	-0.69	-5.15	-1.21	-2.82	-5.16	-0.350000000000001	-4.11	-1.98	0.569999999999999	-0.58	-0.569999999999999	-4.74	3.57	-1.58	-1.11	1.71	-1.75	-3.12	-2.34	-4.08	-4.33	-0.619999999999999	-3.7	-3.4	-4.07	-3.43	-3.72	-2.17	-5.15	1.27	-2.26	-5.15	-3.86	-3.35	0.680000000000001	2.23	0.59	-5.15	2.29	-4.71	-0.760000000000002	0.61	-0.149999999999999	-0.599999999999998	-4.87	1.03	-3.6	0.52	-5.15	-1.37	-3.92	-1.7	-0.579999999999998	1.15	-0.109999999999999	-0.92	-0.211666666666668	-2.495	0.51	-0.263999999999999	0.227142857142857	-0.578571428571429	-0.576666666666666	-1.88	-2.602	-0.334285714285715	-1.30714285714286	1.06375	-1.43125	-1.16857142857143	-0.676666666666668	-1.99571428571429	-2.32	-3.8	-3.18142857142857	-0.578571428571427	-0.786666666666667	-0.963749999999999	0.11142857142857	-0.113333333333335	-0.58	-0.998571428571429	-2.04333333333333	-0.738571428571429	0.0712499999999991	1.55375	-3.82166666666667	0.148888888888889	-0.855882352941176	-0.677692307692308	-1.41555555555556	0.1775	-1.21928571428571	0.229999999999999	-1.15444444444445	-2.1575	-0.5	-0.997777777777777	0.69857142857143	-3.03230769230769	-0.00583333333333158	-1.56	-0.448333333333334	-0.110833333333334	-0.385	0.0024999999999995	0.19	0.0149999999999988	-0.72125	-0.418749999999999	0.305999999999999	0.0566666666666666	-1.08111111111111	-1.15466666666666	0.225000000000001	0.731111111111112	-1.10142857142857	-0.226153846153846	-1.19857142857143	-0.84375	1.08454545454545	-1.104	0.318000000000001	-2.083	2.6625	1.09909090909091	-0.537142857142861	-0.726666666666667	-2.04	-0.411249999999999	0.134	1.98277777777778	-0.126250000000002	-1.48166666666667	1.42375	-0.485714285714286	-0.638333333333334	0.459	-0.38875	-3.35125	0.584666666666671	2.35166666666667	-1.19857142857143	1.278	-0.571666666666665	-1.01272727272727	0.422142857142859	-0.41	0.645000000000001	-0.677499999999998	-0.8725	-2.20294117647059	-1.216	0.6625	-0.987500000000001	-0.983750000000001	-0.897777777777776	-1.60666666666667	-0.274374999999999	-2.10818181818182	1.62	0.216666666666665	-0.744166666666667	-0.689230769230768	0.043000000000001	-0.624705882352941	-1.33818181818182	0.303	-0.62125	-0.010625000000001	-0.0379999999999994	0.494285714285714	-1.05571428571429	-1.305	-1.594375	-2.43692307692308	0.359999999999999	-1.114	-0.571428571428571	-1.67636363636364	-1.15181818181818	-3.17176470588235	0.0599999999999987	-1.08	-0.0890909090909098	0.983333333333331	3.85941176470588	1.23272727272727	-2.17444444444445	-1.63454545454546	-1.15416666666667	1.52272727272727	-1.113	0.238	0.908999999999999	-0.31818181818182	-0.195714285714287	-1.35714285714286	-0.315555555555555	-0.741111111111111	-0.687272727272727	0.0650000000000013	-1.366	0.363333333333333	-1.04	-0.00374999999999837	-1.375	-1.25375	1.18181818181818	-2.01888888888889	-0.341111111111113	0.350000000000001	-0.49375	-1.327	-0.144	0.328000000000001	-2.502	-1.15166666666667	-2.22666666666667	-1.49066666666667	-0.778499999999999	-1.07	-1.41846153846154	-1.3875	0.125555555555556	0.00818181818181785	-1.37888888888889	-0.0166666666666675	-2.06	-2.23	-1.31090909090909	1.237	0.863333333333334	-0.312222222222221	1.24769230769231	-0.91	-2.3875	-0.232666666666665	0.893333333333334	-0.735555555555553	0.778823529411765	-1.27	-1.254	-1.38	-1.778	-0.0478947368421068	-1.226	-0.833636363636366	-1.35277777777778	-0.490000000000002	-0.406874999999999	-0.347619047619048	4	-5.15	-5.09	-0.39	-0.73	-2.45	3.41	0.609999999999999	-4.36	-5.15	3.61	2.57	-5.15	-5.15	-1.88	-5.11	-1.67	-3.29	-1.37	-1.87	-0.58	-1.64	-5.15	0.149999999999999	1.27	1.42	-5.15	-5.15	-5.15	4	-0.58	-3.99	-1.51	-3.35	-0.0899999999999999	0.160000000000004	-1.18	-0.56	-2.45	-3.22	-0.800000000000001	-0.14	-2.87	-3.96	-3.55	0.0899999999999999	-0.349999999999998	-0.0899999999999999	-2.26	-1.33	-1.05	0.589999999999999	1.14	0.16	-4.39	-4.88	2.6	-6.21999999999999	-0.579999999999999	-7.21	-0.58	-0.0599999999999996	-4.37	-3.55	3.45	0.76	-1.39	-3.53	1.81	2.36	5.41	-0.969999999999999	-1.44	-0.58	-0.48	3.16	-4.14	-3.33	0.110000000000001	1.86	0.310000000000002	1.74	0.37	-7.48	-1.08	3.42	-0.57	-7.48	-0.690000000000001	-1.25	-1.48	-7.48	4.13	-2.09	0.430000000000001	-5.75000000000002	-2.06000000000001	1.69	-0.79	-2.38	1.7	-1.51	0.159999999999999	-1.86	2.66	-0.579999999999998	-1.61	-1.81	-0.1	0.219999999999999	-1.39	-2.03	-3.21	-0.92	-1.12	2.74	-3.77	-2.1	-3.52	-0.0299999999999994	3.9	-2.13	1.18	-0.770000000000001	-0.489999999999998	-0.579999999999998	-1.89	-0.95	-7.48	6.33	1.22	4.21	-7.48	-5.61	3.24	-6.7	-4.16	-1.39	-5.3	-0.66	-1.82	-4.81	-1.03	-0.569999999999999	-0.0199999999999996	-0.119999999999997	-4.14	-2.78	-1.09	-0.26	-2.31	-5.15	3.4	-0.430000000000002	0.12	-3.15	0.21	-2.48	-0.81	1.71	-2.38	-3.29	-0.9	-3.4	-3.87	-0.920000000000002	-3.58	-0.58	0.52	1.27	-3.45	-5.08	-1.76	-1.87	1.35	1.52	-0.2	-5.15	-1.95	-5.15	-0.759999999999998	-0.0300000000000002	-0.13	3.27	-0.0299999999999994	-0.58	-5.15	3.3	-5.15	-0.58	-0.580000000000002	-5.15	-0.58	1.77635683940025e-15	-1.89	-2.71	0.316666666666668	-1.89	-1.055	0.304	0.894285714285714	1.77	0.946666666666667	-0.381666666666666	-1.904	0.62	2.38285714285714	0.282500000000001	-2.83625	-0.800000000000001	-0.724444444444444	-0.870000000000001	-2.948	-3.62	-0.494285714285715	0.98	-1.82166666666667	-1.5725	-2.96285714285714	-0.21	-2.678	-0.0571428571428587	-2.11833333333333	-1.40285714285714	-0.6525	0.678750000000001	0.635	0.00111111111111128	-0.521764705882354	-0.563076923076924	-0.113333333333333	-0.482499999999998	-1.09071428571429	-0.63125	1.08333333333333	0.110833333333332	-0.265000000000001	-0.342222222222222	-0.450714285714284	-1.22384615384615	-0.634166666666667	-1.32	-1.3725	-0.226666666666667	-0.329000000000001	-2.56	-0.370000000000001	0.166250000000001	-1.96125	1.26	1.18	0.101111111111111	0.326666666666666	-1.05066666666666	2.89416666666667	-3.73333333333333	-1.92571428571429	-0.286153846153846	-0.572857142857142	-0.805	1.92181818181818	0.0860000000000003	-0.201000000000001	-2.494	2.24416666666666	0.83	0.387857142857143	0.0226666666666659	0.650000000000001	0.0837500000000002	-1.831	-0.689444444444444	-1.4225	-1.34388888888889	1.58875	-0.525714285714283	1.86	1.558	0.68125	-2.69375	-0.0973333333333315	2.35166666666667	1.30571428571428	-1.734	-0.0216666666666665	-0.36090909090909	-0.548571428571428	0.379000000000005	0.746	0.18	1.38375	-1.39	-0.972666666666669	1.715	-0.998749999999999	-2.48375	0.784444444444444	-0.254999999999999	1.345625	-1.76090909090909	0.158333333333333	0.144166666666663	-1.15	-1.21846153846154	0.178	-0.948235294117647	-0.187272727272727	-1.603	-0.958749999999998	0.185625000000002	-0.65	0.411428571428572	-1.63428571428571	-1.15875	-1.0875	0.670000000000002	0.235999999999999	-1.022	-0.17	-1.01454545454545	1.78818181818182	-3.27882352941176	-1.41066666666666	0.288	-0.173636363636362	2.19222222222222	1.56411764705882	3.03818181818182	-1.17	0.494545454545456	-0.445833333333333	-0.643636363636364	-0.686999999999998	-0.898	0.930999999999999	0.123636363636363	-2.73857142857143	-0.668571428571429	-0.396666666666668	-0.575555555555555	-1.12272727272727	-1.50142857142857	-1.652	-0.997777777777779	-1.12428571428571	-2.4475	-1.07125	-0.959999999999999	1.25181818181818	0.35	-1.25111111111111	-0.868461538461538	0.3325	-0.783000000000001	0.247000000000001	0.287000000000001	-2.23	-2.11	1.155	-1.828	-0.901500000000002	-0.946	-1.91230769230769	-0.0587499999999999	-1.04222222222222	0.149090909090908	-1.39722222222222	-0.108888888888888	-0.00636363636363768	-0.0209090909090914	1.31909090909091	1.581	0.86	-0.331111111111111	0.973846153846154	-1.49285714285714	-2.3875	0.439333333333334	0.925000000000001	0.357777777777777	0.237058823529413	-2.31	-0.175000000000002	1.05125	-1.786	0.119473684210526	-0.886999999999999	-0.210909090909091	-1.36833333333333	0.374545454545455	0.00187500000000185	-0.458571428571426	4	-5.15	-1.98	-0.39	-0.73	-2.45	0	0.609999999999999	-4.36	-5.15	3.61	2.57	-5.15	-5.15	1.6	-5.11	-1.67	-3.29	-2.67	-1.87	4	-1.01	-1.96	-2.21	-0.58	1.42	-5.15	-5.15	-5.15	1.76	-5.15	-3.83	-4.03	-3.35	-1.16	-3.8	-1.18	0.13	-2.45	-3.22	0.23	-0.14	-2.87	-3.96	-2.36	0.0899999999999999	-0.140000000000001	-0.0899999999999999	-0.58	-1.33	-1.05	0.35	-1.35	0.16	-4.39	-4.88	2.6	-6.21999999999999	-0.579999999999999	-0.779999999999998	-0.58	-0.0599999999999996	-4.37	-4.85	3.45	0.76	-3.26	-3.08	4.44	0.830000000000002	5.28	0.58	-1.44	0.73	-1.72	3.31	-2.37	-0.180000000000001	0.170000000000002	-4.68	-1.97	0.919999999999998	-2.6	-7.48	1.28	3.42	-4.96	-5.85	-0.57	-1.25	-2.33	-7.48	4.13	-0.29	0.430000000000001	-5.75000000000001	-2.06000000000001	1.69	-0.79	-1.54	1.7	-1.51	0.159999999999999	-3.85	3.24	-2.6	-1.9	-2.42	0.28	-0.45	-1.39	0.68	-4.74	-0.92	1.51	2.95	-2.75	-2.1	-3.52	-0.0299999999999994	1.98	-2.13	1.11	0.48	-0.489999999999998	-0.579999999999998	-1.83	-0.95	-7.48	5.35	2.12	4.21	-7.48	-5.61	-0.799999999999999	-3.25	-7.08	-1.39	-3.44	-0.66	-1.82	-4.81	-1.03	-2.42	-3.76	-0.350000000000001	-4.11	-1.98	-1.09	-0.58	-2.31	-4.74	3.4	-1.58	0.12	1.71	-1.75	-2.48	-0.81	-2.99	-2.38	-1.3	-2.19	-3.4	-4.07	-3.43	-3.72	-0.58	-5.15	1.27	-3.45	-5.08	-1.76	-1.87	1.35	1.52	0.59	-5.15	-1.95	-5.15	-0.76	-0.0300000000000002	-0.13	3.27	-4.87	1.03	-5.15	3.3	-5.15	-1.37	-3.17	-5.15	-0.58	1.77635683940025e-15	-1.89	-2.71	0.0525000000000002	-2.1925	-0.272500000000001	0.0200000000000014	0.560714285714287	0.595714285714285	0.185	-1.13083333333333	-2.253	0.142857142857142	0.537857142857142	0.673125000000001	-2.13375	-0.984285714285715	-0.700555555555555	-1.43285714285714	-2.634	-3.71	-1.83785714285714	0.200714285714286	-1.30416666666667	-1.268125	-1.42571428571429	-0.161666666666667	-1.629	-0.527857142857142	-2.08083333333333	-1.07071428571429	-0.290625	1.11625	-1.59333333333333	0.0749999999999993	-0.688823529411767	-0.620384615384616	-0.764444444444445	-0.1525	-1.155	-0.200625	-0.0355555555555558	-1.02333333333333	-0.3825	-0.669999999999998	0.123928571428571	-2.12807692307692	-0.319999999999997	-1.44	-0.910416666666666	-0.168750000000001	-0.356999999999999	-1.27875	-0.0899999999999999	0.0906250000000002	-1.34125	0.420624999999999	0.743	0.0788888888888888	-0.377222222222223	-1.10266666666667	1.55958333333333	-1.50111111111111	-1.51357142857143	-0.256153846153845	-0.885714285714284	-0.824374999999999	1.50318181818182	-0.508999999999999	0.0585000000000004	-2.2885	2.45333333333333	0.964545454545455	-0.0746428571428552	-0.352	-0.694999999999999	-0.163749999999999	-0.8485	0.646666666666665	-0.774375000000003	-1.41277777777778	1.50625	-0.505714285714284	0.610833333333334	1.0085	0.14625	-3.0225	0.24366666666667	2.35166666666667	0.0535714285714288	-0.228000000000002	-0.296666666666667	-0.686818181818182	-0.0632142857142846	-0.0154999999999994	0.695499999999999	-0.248750000000001	0.255625	-1.79647058823528	-1.09433333333333	1.18875	-0.993125000000003	-1.73375	-0.0566666666666666	-0.930833333333332	0.535625	-1.93454545454545	0.889166666666668	0.180416666666666	-0.947083333333333	-0.953846153846152	0.1105	-0.786470588235295	-0.762727272727273	-0.65	-0.789999999999999	0.0874999999999986	-0.344	0.452857142857143	-1.345	-1.231875	-1.3409375	-0.883461538461539	0.298	-1.068	-0.370714285714286	-1.34545454545454	0.318181818181817	-3.22529411764705	-0.675333333333334	-0.396000000000001	-0.131363636363638	1.58777777777778	2.71176470588235	2.13545454545454	-1.67222222222222	-0.57	-0.800000000000001	0.439545454545453	-0.899999999999999	-0.330000000000002	0.92	-0.0972727272727276	-1.46714285714286	-1.01285714285714	-0.356111111111112	-0.658333333333333	-0.905000000000001	-0.718214285714286	-1.509	-0.317222222222222	-1.08214285714286	-1.225625	-1.223125	-1.106875	1.21681818181818	-0.834444444444445	-0.796111111111111	-0.259230769230768	-0.0806250000000013	-1.055	0.0515000000000008	0.307499999999999	-2.366	-1.63083333333333	-0.535833333333334	-1.65933333333333	-0.84	-1.008	-1.66538461538461	-0.723125	-0.458333333333334	0.0786363636363632	-1.38805555555556	-0.0627777777777769	-1.03318181818182	-1.12545454545455	0.00409090909090892	1.409	0.861666666666667	-0.321666666666665	1.11076923076923	-1.20142857142857	-2.3875	0.103333333333333	0.909166666666667	-0.188888888888888	0.507941176470588	-1.79	-0.714499999999997	-0.164375	-1.782	0.0357894736842113	-1.0565	-0.522272727272728	-1.36055555555556	-0.0577272727272735	-0.202499999999997	-0.403095238095238
chrI_138748_AT_A_-	YAL007C_chrI_138748_AT_A_72_2	NA	0.489866051613905	UpStream	FALSE	TRUE	FALSE	FALSE	FALSE	TRUE	TRUE	FALSE	-1.11653233094222	1	74	1	-1	0	-1	0	0	0	0	0.384105960264901	1.00662251655629	8.02727268867498	0.084829937	0.0505003	52	781	202	53	403	1.91	0.00787402	0.131	0.131	0	0	0	0	0	0	0	0	0	0	0	0	0	0	0	0	0	0	0	0	0	0	0	0	0	0	0	0	0	0	0	0	0	0	0	0	0	0	0	0	0	0	0	0	0	0	0	0	0	0	0	0	0	0	0	0	0	0	0	0	0	0	0	0	0	0	0	0	0	0	0	0	0	0	0	0	0	0	0	0	0	0	0	0	0	0	0	0	0	0	0	0	0	0	0	0	0	0	0	0	0	0	0	0	0	0	0	0	0	0	0	0	0	0	0	0	0	0	0	0	0	0	0	0	0	0	0	0	0	0	0	0	0	0	0	0	0	0	0	0	0	0	0	0	0	0	0	0	0	0	0	0	0	0	0	0	0	0	0	0	0	0	0	0	0	0	0	0	0	0	0	0	0	0	0	0	0	0	0	0	0	0	0	0	0	0	0	0	0	0	0	0	0	0	0	0	0	0	0	0	0	0	0	0	0	0	0	0	0	0	0	0	0	0	0	0	0	0	0	0	0	0	0	0	0	0	0	0	0	0	0	0	0	0	0	0	0	0	0	0	0	0	0	0	0	0	0	0	0	0	0	0	0	0	0	0	0	0	0	0	0	0	0	0	0	0	0	0	0	0	0	0	0	0	0	0	0	0	0	0	0	0	0	0	0	0	0	0	0	0	0	0	0	0	0	0	0	0	0	0	0	0	0	0	0	0	0	0	0	0	0	0	0	0	0	0	0	0	0	0	0	0	0	0	0	0	0	0	0	0	0	0	0	0	0	0	0	0	0	0	0	0	0	0	0	0	0	0	0	0	0	0	0	0	0	0	0	0	0	0	0	0	0	0	0	0	0	0	0	0	0	0	0	0	0	0	0	0	0	0	0	0	0	0	0	0	0	0	0	0	0	0	0	0	0	0	0	0	0	0	0	0	0	0	0	0	0	0	0	0	0	0	0	0	0	0	0	0	0	0	0	0	0	0	0	0	0	0	0	0	0	0	0	0	0	0	0	0	0	0	0	0	0	0	0	0	0	0	0	0	0	0	0	0	0	0	0	0	0	0	0	0	0	0	0	0	0	0	0	0	0	0	0	0	0	0	0	0	0	0	0	0	0	0	0	0	0	0	0	0	0	0	0	0	0	0	0	0	0	0	0	0	0	0	0	0	0	0	0	0	0	0	0	0	0	0	0	0	0	0	0	0	0	0	0	0	0	0	0	0	0	0	0	0	0	0	0	0	0	0	0	0	0	0	0	0	0	0	0	0	0	0	0	0	0	0	0	0	0	0	0	0	0	0	0	0	0	0	0	0	0	0	0	0	0	0	0	0	0	0	0	0	0	0	0	0	0	0	0	0	0	0	0	0	0	0	0	0	0	0	0	0	0	0	0	0	0	0	0	0	0	0	0	0	0	0	0	0	0	0	0	0	0	0	0	0	0	0	0	0	0	0	0	0	0	0	0	0	0	0	0	0	0	0	0	0	0	0	0	0	0	0	0	0	0	0	0	0	0	0	0	0	0	0	0	0	0	0	0	0	0	0	0	0	0	0	0	0	0	0	0	0	0	0	0	0	0	0	0	0	0	0	0	0	0	0	0	0	0	0	0	0	0	0	0	0	0	0	0	0	0	0	0	0	0	0	0	0	0	0	0	0	0	0	0	0	0	0	0	0	0	0	0	0	0	0	0	0	0	0	0	0	0	0	0	0	0	0	0	0	0	0	0	0	0	0	0	0	0	0	0	0	0	0	0	0	0	0	0	0	0	0	0	0	0	0	0	0	0	0	0	0	0	0	0	0	0	0	0	0	0	0	0	0	0	0	0	0	0	0	0	0	0	0	0	0	0	0	0	0	0	0	0	0	0	0	0	0	0	0	0	0	0	0	0	0	0	0	0	0	0	0	0	0	0	0	0	0	0	0	0	0	0	0	0	0	0	0	0	0	0	0	0	0	0	0	0	0	0	0	0	0	0	0	0	0	0	0	0	0	0	0	0	0	0	0	0	0	0	0	0	0	0	0	0	0	0	0	0	0	0	0	0	0	0	0	0	0	0	0	0	0	0	0	0	0	0	0	0	0	0	0	0	0	0	0	0	0	0	0	0	0	0	0	0	0	0	0	0	0	0	0	0	0	0	0	0	0	0	0	0	0	0	0	0	0	0	0	0	0	0	0	0	0	0	0	0	0	0	0	0	0	0	0	0	0	0	0	0	0	0	0	0	0	0	0	0	0	0	0	0	0	0	0	0	0	0	0	0	0	0	0	0	0	0	0	0	0	0	0	0	0	0	0	0	0	0	0	0	0	0	0	0	0	0	0	0	0	0	0	0	0	0	0	0	0	0	0	0	0	0	0	0	0	0	0	0	0	0	0	0	0	0	0	0	0	0	0	0	0	0	0	0	0	0	0	0	0	0	0	0	0	0	0	0	0	0	0	0	0	0	0	0	0	0	0	0	0	0	0	0	0	0	0	0	0	0	0	0	0	0	0	0	0	0	0	0	0	0	0	0	0	0	0	0	0	0	0	0	0	0	0	0	0	0	0	0	0	0	0	0	0	0	0	0	0	0	0	0	0	0	0	0	0	0	0	0	0	0	0	0	0	0	0	0	0	0	0	0	0	0	0	0	0	0	0	0	0	0	0	0	0	0	0	0	0	0	0	0	0	0	0	0	0	0	0	0	0	0	0	0	0	0	0	0	0	0	0	0	0	0	0	0	0	0	0	0	0	0	0	0	0	0	0	0	0	0	0	0	0	0	0	0	0	0	0	0	0	0	0	0	0	0	0	0	0	0	0	0	0	0	0	0	0	0	0	0	0	0	0	0	0	0	0	0	0	0	0	0	0	0	0	0	0	0	0	0	0	0	0	0	0	0	0	0	0	0	0	0	0	0	0	0	0	0	0	0	0	0	0	0	0	0	0	0	0	0	0	0	0	0	0	0	0	0	0	0	0	0	0	0	0	0	0	0	0	0	0	0	0	0	0	0	0	0	0	0	0	0	0	0	0	0	0	0	0	0	0	0	0	0	0	0	0	0	0	0	0	0	0	0	0	0	0	0	0	0	0	0	0	0	0	0	0	0	0	0	0	0	0	0	0	0	0	0	0	0	0	0	0	0	0	0	0	0	0	0	0	0	0	0	0	0	0	0	0	0	0	0	0	0	0	0	0	0	0	0	0	0	0	0	0	0	0	0	0	0	0	0	0	0	0	0	0	0	0	0	0	0	0	0	0	0	0	0	0	0	0	0	0	0	0	0	0	0	0	0	0	0	0	0	0	0	0	0	0	0	0	0	0	0	0	0	0	0	0	0	0	0	0	0	0	0	0	0	0	0	0	0	0	0	0	0	0	0	0	0	0	0	0	0	0	0	0	0	0	0	0	0	0	0	0	0	0	0	0	0	0	0	0	0	0	0	0	0	0	0	0	0	0	0	0	0	0	0	0	0	0	0	0	0	0	0	0	0	0	0	0	0	0	0	0	0	0	0	0	0	0	0	0	0	0	0	0	0	0	0	0	0	0	0	0	0	0	0	0	0	0	0	0	0	0	0	0	0	0	0	0	0	0	0	0	0	0	0	0	0	0	0	0	0	0	0	0	0	0	0	0	0	0	0	0	0	0	0	0	0	0	0	0	0	0	0	0	0	0	0	0	0	0	0	0	0	0	0	0	0	0	0	0	0	0	0	0	0	0	0	0	0	0	0	0	0	0	0	0	0	0	0	0	0	0	0	0	0	0	0	0	0	0	0	0	0	0	0	0	0	0	0	0	0	0	0	0	0	0	0	0	0	0	0	0	0	0	0	0	0	0	0	0	0	0	0	0	0	0	0	0	0	0	0	0	0	0	0	0	0	0	0	0	0	0	0	0	0	0	0	0	0	0	0	0	0	0	0	0	0	0	0	0	0	0	0	0	0	0	0	0	0	0	0	0	0	0	0	0	0	0	0	0	0	0	0	0	0	0	0	0	0	0	0	0	0	0	0	0	0	0	0	0	0	0	0	0	-1.82	-0.369999999999999	-2.41	-2.33	-0.359999999999999	4.57	0	0	0	0.829999999999999	0.5	-1.8	-2.13	-4	2.89	0	0	0	-0.51	0	0	-1.74	2.79	0	0	0	0	-0.85	-3.19	2.15	0	-0.720000000000001	-1.86999999999999	0	0	1	-0.760000000000002	0	-0.59	-4.46	-3.05	-0.140000000000001	-2.87	0.0399999999999991	0	-0.350000000000001	3.78	1.12	-1.15	0	-1.39	0	0	0	0	-1.5	2.55	-9.25	5.22	-1.61	-0.0100000000000016	2.37	0	-0.490000000000001	0.26	0	-1.04	1.37	3.66	0	-10.93	0	0	-0.61	0.17	0	0	5	-3.24	0.0499999999999998	0	-1.36	-3.97	-4.2	-1.69	-4	0	0	0	-2.87	-0.390000000000001	3.31	1.23	0	-4.08	-6.31999999999999	0.510000000000002	-1.88	-0.879999999999999	0	-0.970000000000002	0	4.85	0	0	4.78	0.95	-2.76	0.77	0.190000000000001	-4.06	1.48	0	-0.139999999999999	-2.46	-2.1	0.46	0	-1.14	-1.99	-1.62	1.13	0	2.34	0.799999999999997	-0.219999999999985	0	-5.94	5.79	-1.73	0	-3.91	-0.15	-1.18	-1.59	2.51	0	0	6.78	-3.88	0	1.7	0.19	1.37	4.69	4.05	1.39	1.26	0	0	0	2.37	-1.52	0	-0.970000000000001	-0.65	-1.35	0	-2.44	3.2	0	-0.859999999999999	0	-0.24	0	2.4	-2.21	-0.33	1.99	-1.98	-6.76	-1.64	-1.74	-0.0399999999999991	0.0899999999999999	-4.19	0	-0.0199999999999996	-0.34	-3.27	-0.34	1.32	-2.41	0	1.7	-0.569999999999999	0	0	3.45	-4.29	2.91	-3.2	-4.13	-3.64	-6.11	-1.78	-0.086666666666666	0.0204761904761899	0.545952380952382	-0.112333333333333	-1.05928571428571	-1.06625	0.123571428571427	0.87952380952381	-0.0923333333333343	-0.328392857142857	-0.869107142857144	-0.263333333333334	0.179305555555555	-0.399642857142856	0.561666666666666	0.720357142857143	0.635333333333334	0.731607142857143	0.664821428571429	-0.721607142857142	0.567619047619047	0.374444444444444	0.599107142857143	0.349047619047617	-0.642000000000001	0.74607142857143	0.550476190476189	-0.129821428571429	-0.282916666666667	0.0683333333333351	0.39547619047619	0.268555555555555	-0.222352941176471	0.502032967032967	0.552111111111111	0.630897435897435	0.286999999999999	-0.431944444444445	-0.681111111111111	-0.18474358974359	-0.0389090909090903	0.0423684210526325	0.407619047619047	0.000219780219779864	-0.143461538461537	0.285256410256411	0.86948717948718	-0.00826923076923158	0.0266363636363636	0.529583333333333	0.190138888888889	-0.340138888888889	0.344999999999999	-0.574722222222222	-1.2	-0.803222222222225	-0.292777777777777	-0.358083333333333	-1.47564102564102	0.0548888888888897	-0.445892857142857	-0.00225274725274716	-0.0133928571428577	-0.245833333333334	-0.344924242424243	-0.608090909090908	-0.0510909090909095	0.38309090909091	0.294230769230769	-1.2394696969697	0.0581428571428546	-0.0167083333333373	-0.0943055555555556	0.172916666666666	0.522181818181821	1.39745614035088	0.0894444444444424	0.467280701754387	-0.404999999999999	1.34267857142857	-0.904761904761905	-0.757363636363639	-0.257361111111111	0.0861111111111121	-1.21591666666666	-0.506666666666666	-0.65642857142857	0.521363636363638	-0.359285714285713	-0.352500000000001	0.105999999999998	-0.725727272727273	-1.07163636363636	-0.0815277777777794	-0.613888888888889	-0.180718954248363	0.217916666666667	-1.69166666666667	0.0586111111111123	0.182638888888889	-1.07944444444444	-0.703571428571427	-0.915514705882352	0.780227272727274	0.0178571428571441	0.97871794871795	0.522051282051282	0.309615384615386	-0.00409090909090892	0.167777777777777	0.164166666666667	0.27290909090909	0.412777777777778	-0.241323529411765	0.300181818181818	0.131785714285714	0.468392857142858	-0.0400000000000009	0.489374999999999	0.186208791208792	0.0247272727272723	0.0256363636363641	0.501785714285715	0.612196969696971	-2.24689393939394	0.803366013071894	0.926291666666664	-1.131875	-1.00772727272727	-1.09811111111111	0.73486928104575	-0.576363636363636	0.046111111111113	-0.411060606060605	0.437435897435897	0.169848484848487	0.295545454545454	0.929	-0.169181818181817	0.0706818181818178	0.358392857142857	-0.0187500000000007	0.199222222222222	0.527666666666666	0.439469696969697	0.713904761904761	0.453454545454546	1.02144444444444	0.569464285714286	0.508055555555556	0.251805555555555	0.402638888888889	-0.327272727272726	0.0469999999999988	-0.278555555555553	0.00873626373626379	0.434861111111111	0.232090909090909	0.127454545454546	-0.0912727272727274	0.727666666666666	-0.261666666666667	0.703571428571429	0.452583333333333	0.178809523809525	0.599272727272727	0.101868131868134	-0.249166666666666	0.870111111111111	0.0475000000000012	0.302953216374268	0.289111111111112	0.282878787878788	0.292348484848485	-0.845606060606061	-0.475636363636363	-0.241875	0.0504444444444445	-0.41	-0.207678571428572	0.693750000000001	-0.574	-0.240192307692308	-0.215555555555557	0.279248366013073	0.430222222222223	-0.227181818181819	-0.689861111111112	0.676818181818181	-0.0787105263157883	0.594909090909091	-0.60030303030303	0.326549707602339	-0.145530303030304	-0.00775735294117652	-0.207229437229437	-0.15	0	-4.58	0	4.58	0	0.58	0.43	0	1.39	3.08	-2.06	0	0	0.5	0	0	0.44	0	0	0	0	0	0	0	-1.26	0	-0.85	0	1.07	0	1.53	-2.78	0	-0.0700000000000003	0	-1.3	-1.23	5.65	2.42	-1.83	3.39	2.66	1.16	-5.12	0	0.860000000000001	1.17	1.8	0	0	-1.66	-1.19	3.46	4.38	2.77	0.15	0	2.7	0	0	2.76	-1.77635683940025e-15	0	0	0	-1.46	0	1.86	-0.0300000000000011	-4.72	0.760000000000001	2.87	0	3.97	-2.88	0	0.210000000000001	-4.94	-3.94	0	0	0.58	2.46	0	-4	0.00999999999999979	-3.43	0	1.42	6.39	-1.49	0	2.58	-3.28	0.670000000000002	-0.589999999999998	1.72	2.94	0	-0.500000000000002	-0.649999999999999	4.26	-1.35	0	-3.39	0.82	-2.25	0.709999999999999	-2.37	-0.0199999999999996	0	0	5.17	0	-1	-1.21	0	-0.25	-4.89	-1.94	0	0	7.74	8.49	-6.53	4.04	0	1.2	-1.91	6.16	-5.4	5.53	1.85	-1.94	8.17	-1.92	0.45	0	-4.89	0	0	1.8	-0.48	-0.569999999999999	-1.37	1.61	0	0	0	-1.61	1.99	-2.03	0.990000000000001	0	-2.74	0	0	-3.23	5.94	0	0	0.44	0.470000000000001	2.42	-0.68	-1.48	0	2.24	-2.43	-6.76	-0.720000000000001	0	0	2.62	0.829999999999999	0.24	-1.08	0.02	2.56	-0.340000000000002	-0.569999999999999	-1.97	-3.99	-2.62	-3.25	-1.12	-1.63	2.39	-2.12	-0.19	1.21	-4.13	-2.92	-1.91	-1.11	0.118333333333332	0.853571428571428	-0.387142857142857	0.173333333333333	0.921964285714287	0.965357142857142	-0.202857142857145	-0.587619047619048	0.709999999999999	0.38875	0.534642857142856	-0.0626388888888894	0.969722222222222	0.886607142857143	-0.239444444444445	-0.151785714285715	0.375	1.08535714285714	0.134464285714285	0.703035714285713	0.0261904761904752	0.546944444444444	-0.0803571428571441	-0.0297619047619051	1.11666666666667	-0.590535714285714	0.310476190476191	0.546428571428571	0.379027777777777	-0.65111111111111	0.295714285714286	-0.247999999999999	0.619771241830065	0.0178571428571423	0.0796666666666663	-0.499038461538461	0.386142857142854	0.547361111111112	0.778333333333334	0.807628205128204	0.416	0.337134502923977	-0.445714285714285	1.2134065934066	0.400192307692308	0.756410256410255	-0.302564102564105	0.15698717948718	0.282999999999999	0.0729166666666661	-0.188194444444444	0.237916666666665	0.666527777777777	0.453472222222221	0.990666666666666	0.872222222222223	0.603333333333333	1.17941666666666	0.654807692307692	0.484000000000002	0.980178571428572	0.0115934065934074	0.534285714285714	0.65	-0.581515151515148	0.866636363636363	-0.0309090909090912	1.04263636363636	-1.82621794871795	0.717499999999999	-0.143809523809523	0.131958333333333	0.5725	-0.0612500000000011	-0.274636363636363	-1.76383040935672	0.298055555555553	0.215029239766082	-0.646944444444445	-1.01357142857143	0.755714285714285	0.158000000000001	0.0862499999999997	1.35777777777778	1.06525	-0.506666666666666	0.708035714285714	-0.405909090909091	0.447142857142858	0.952500000000001	-0.150095238095236	0.678272727272727	0.609	0.219722222222224	0.479166666666666	1.05611111111111	0.668916666666668	0.948611111111111	0.588194444444444	0.550972222222221	1.162	1.03571428571428	0.542977941176471	0.407803030303029	-0.607619047619048	-1.11891025641026	0.0278205128205125	0.193571428571429	-0.102727272727273	0.225457516339869	0.377727272727272	0.112727272727273	0.145416666666666	0.0433088235294115	-0.175454545454545	-0.315714285714286	0.130535714285715	0.734027777777778	0.322242647058824	0.393956043956045	-0.440090909090909	0.606090909090909	-0.251071428571429	0.232954545454543	1.70492424242424	1.05705882352941	-0.532916666666665	1.35058333333333	0.966439393939396	0.0354444444444439	-2.19313725490196	-0.810151515151517	0.545666666666666	0.842196969696971	0.088205128205125	-0.559772727272726	0.163090909090908	-0.646909090909091	-0.422727272727272	0.0139393939393937	0.34625	0.682857142857143	0.0585555555555537	0.0312222222222207	0.223712121212122	-0.472809523809524	0.569909090909091	-0.821777777777777	-0.161250000000001	0.188333333333334	0.297499999999999	0.35138888888889	-0.49159090909091	0.239444444444445	0.810555555555554	-0.0362087912087929	-0.407083333333333	0.303363636363637	-0.180272727272726	-0.136454545454546	0.0373333333333346	0.975476190476191	-0.543809523809523	0.370374999999999	0.224071428571429	0.156727272727272	0.829615384615384	0.657222222222224	-0.407888888888889	-0.144393939393941	0.309327485380116	-0.316222222222223	0.398257575757576	0.433181818181819	0.84689393939394	-0.481909090909091	-0.361958333333333	-0.10577777777778	-0.38054945054945	0.907500000000001	0.693749999999998	0.604708333333333	-0.323269230769231	0.544444444444444	-0.627908496732028	0.493666666666668	0.527090909090909	0.435694444444442	0.547727272727272	-0.0201842105263133	0.205	0.900530303030303	0.290701754385964	0.341742424242424	0.153455882352944	0.385367965367965	-1.82	0	-3.94	-2.33	4.58	3.55	0	0	0	1.39	0.5	-2.06	0	-1.66	2.89	0	0	0	-0.51	0	0	0	0	0	0	0	0	-0.85	-1.13	1.88	0	1.53	-2.78	0	0	1	-0.760000000000002	-1.23	0.390000000000001	-4.46	-1.83	-0.140000000000001	-2.87	0.0399999999999991	-3.27	-0.350000000000001	3.78	1.17	1.8	0	0	-1.66	-1.19	0	4.38	2.77	2.55	0	5.22	0	0	2.39	0	0	0	0	-1.04	0	1.86	-0.0300000000000011	-4.72	0	0	-0.61	0.17	0	0	1.29	-4.81	0.0499999999999998	0	-1.36	-3.97	0.140000000000004	0	-4	0	-3.43	0	-2.87	6.39	3.31	0	0	-4.08	-6.20999999999999	-0.589999999999998	1.72	2.94	0	-0.970000000000002	0	4.26	-1.13	0	4.78	0.95	-2.25	0.77	-2.37	-4.06	0	0	1.37	-1.05	-1.65	-1.21	0	-1.14	-1.99	-1.62	0	0	3.26	4.99	-6.53	1.42	0	1.2	-1.73	0	-3.91	-0.15	-1.18	-1.59	8.17	0	0.45	2.73	-4.62	0	1.7	0.309999999999999	1.37	2.65	1.21	1.59	1.26	0	0	0	2.37	-1.52	0	0	-2.74	-1.35	0	-2.44	3.96	0	0	0	0.470000000000001	0	1.96	-1.48	-0.33	1.99	-1.98	-6.76	-0.720000000000001	-1.74	-0.0399999999999991	0.0899999999999999	-3.24	0	-0.0199999999999996	0.02	-1.69	-0.340000000000002	-0.569999999999999	-2.41	0	1.7	-3.25	0	0	3.45	-3.98	2.91	-2.79	-4.13	-3.64	-6.11	-1.11	0.0158333333333331	0.43702380952381	0.0794047619047618	0.0305	-0.0686607142857145	-0.0504464285714281	-0.0396428571428586	0.14595238095238	0.308833333333334	0.0301785714285714	-0.167232142857143	-0.162986111111111	0.574513888888889	0.243482142857141	0.16111111111111	0.284285714285716	0.505166666666666	0.908482142857144	0.399642857142856	-0.00928571428571523	0.296904761904763	0.460694444444444	0.259375	0.159642857142856	0.237333333333334	0.0777678571428577	0.43047619047619	0.208303571428571	0.0480555555555569	-0.291388888888889	0.345595238095239	0.0102777777777767	0.198709150326799	0.259945054945057	0.315888888888889	0.0659294871794849	0.336571428571428	0.0577083333333341	0.0486111111111125	0.311442307692307	0.188545454545455	0.189751461988305	-0.019047619047619	0.606813186813188	0.128365384615385	0.520833333333334	0.283461538461541	0.0743589743589741	0.154818181818182	0.30125	0.000972222222222818	-0.051111111111112	0.50576388888889	-0.0606249999999999	-0.104666666666667	0.0344999999999995	0.155277777777778	0.410666666666664	-0.410416666666666	0.269444444444446	0.267142857142858	0.00467032967032921	0.260446428571429	0.202083333333333	-0.463219696969698	0.129272727272729	-0.0409999999999986	0.712863636363636	-0.765993589743591	-0.260984848484849	-0.0428333333333342	0.0576250000000016	0.239097222222222	0.0558333333333341	0.123772727272726	-0.183187134502926	0.193749999999998	0.341154970760233	-0.525972222222222	0.16455357142857	-0.0745238095238108	-0.299681818181821	-0.0855555555555547	0.721944444444443	-0.075333333333333	-0.506666666666666	0.02580357142857	0.0577272727272735	0.0439285714285713	0.300000000000001	-0.0220476190476191	-0.023727272727271	-0.231318181818182	0.0690972222222221	-0.0673611111111114	0.437696078431372	0.443416666666664	-0.371527777777777	0.32340277777778	0.366805555555555	0.0412777777777773	0.166071428571428	-0.186268382352942	0.594015151515155	-0.294880952380952	-0.0700961538461549	0.274935897435897	0.251593406593408	-0.0534090909090912	0.196617647058823	0.27094696969697	0.192818181818182	0.279097222222221	-0.0990073529411752	0.062363636363636	-0.0919642857142859	0.299464285714286	0.347013888888888	0.405808823529412	0.290082417582418	-0.207681818181818	0.315863636363637	0.125357142857143	0.422575757575759	-0.270984848484844	0.930212418300655	0.196687499999999	0.109354166666666	-0.0206439393939419	-0.531333333333333	-0.729133986928105	-0.693257575757578	0.295888888888889	0.215568181818181	0.262820512820511	-0.194962121212122	0.229318181818183	0.141045454545454	-0.295954545454546	0.0423106060606067	0.352321428571429	0.33205357142857	0.128888888888889	0.279444444444445	0.331590909090908	0.120547619047617	0.511681818181819	0.0998333333333328	0.204107142857143	0.348194444444445	0.274652777777778	0.377013888888889	-0.409431818181817	0.143222222222223	0.266	-0.0137362637362628	0.0138888888888893	0.267727272727273	-0.026409090909091	-0.113863636363636	0.3825	0.356904761904762	0.0798809523809521	0.41147916666667	0.201440476190475	0.377999999999998	0.465741758241755	0.204027777777778	0.231111111111112	-0.0484469696969683	0.306140350877193	-0.0135555555555555	0.340568181818183	0.362765151515152	0.000643939393938808	-0.478772727272728	-0.301916666666667	-0.0276666666666667	-0.395274725274725	0.349910714285715	0.693749999999998	0.0153541666666666	-0.281730769230768	0.164444444444444	-0.174330065359477	0.461944444444445	0.149954545454545	-0.127083333333333	0.612272727272725	-0.0494473684210526	0.399954545454547	0.150113636363638	0.308625730994152	0.098106060606062	0.0728492647058836	0.0890692640692645
chrI_138770_A_G_+	tP(UGG)A_chrI_138770_A_G_72_2	NA	0.204028593386239	UpStream	TRUE	FALSE	FALSE	FALSE	FALSE	FALSE	TRUE	FALSE	-1.8070405332305	1	73	2	0	-1	0	1	0	0	0	0.388157894736842	1.01724137931034	NA	NA	NA	NA	533	176	48	1990	1.91	1	0.148	0.148	0	0	0	0	0	0	0	0	0	0	0	0	0	0	0	0	0	0	0	0	0	0	0	0	0	0	0	0	0	0	0	0	0	0	0	0	0	0	0	0	0	0	0	0	0	0	0	0	0	0	0	0	0	0	0	0	0	0	0	0	0	0	0	0	0	0	0	0	0	0	0	0	0	0	0	0	0	0	0	0	0	0	0	0	0	0	0	0	0	0	0	0	0	0	0	0	0	0	0	0	0	0	0	0	0	0	0	0	0	0	0	0	0	0	0	0	0	0	0	0	0	0	0	0	0	0	0	0	0	0	0	0	0	0	0	0	0	0	0	0	0	0	0	0	0	0	0	0	0	0	0	0	0	0	0	0	0	0	0	0	0	0	0	0	0	0	0	0	0	0	0	0	0	0	0	0	0	0	0	0	0	0	0	0	0	0	0	0	0	0	0	0	0	0	0	0	0	0	0	0	0	0	0	0	0	0	0	0	0	0	0	0	0	0	0	0	0	0	0	0	0	0	0	0	0	0	0	0	0	0	0	0	0	0	0	0	0	0	0	0	0	0	0	0	0	0	0	0	0	0	0	0	0	0	0	0	0	0	0	0	0	0	0	0	0	0	0	0	0	0	0	0	0	0	0	0	0	0	0	0	0	0	0	0	0	0	0	0	0	0	0	0	0	0	0	0	0	0	0	0	0	0	0	0	0	0	0	0	0	0	0	0	0	0	0	0	0	0	0	0	0	0	0	0	0	0	0	0	0	0	0	0	0	0	0	0	0	0	0	0	0	0	0	0	0	0	0	0	0	0	0	0	0	0	0	0	0	0	0	0	0	0	0	0	0	0	0	0	0	0	0	0	0	0	0	0	0	0	0	0	0	0	0	0	0	0	0	0	0	0	0	0	0	0	0	0	0	0	0	0	0	0	0	0	0	0	0	0	0	0	0	0	0	0	0	0	0	0	0	0	0	0	0	0	0	0	0	0	0	0	0	0	0	0	0	0	0	0	0	0	0	0	0	0	0	0	0	0	0	0	0	0	0	0	0	0	0	0	0	0	0	0	0	0	0	0	0	0	0	0	0	0	0	0	0	0	0	0	0	0	0	0	0	0	0	0	0	0	0	0	0	0	0	0	0	0	0	0	0	0	0	0	0	0	0	0	0	0	0	0	0	0	0	0	0	0	0	0	0	0	0	0	0	0	0	0	0	0	0	0	0	0	0	0	0	0	0	0	0	0	0	0	0	0	0	0	0	0	0	0	0	0	0	0	0	0	0	0	0	0	0	0	0	0	0	0	0	0	0	0	0	0	0	0	0	0	0	0	0	0	0	0	0	0	0	0	0	0	0	0	0	0	0	0	0	0	0	0	0	0	0	0	0	0	0	0	0	0	0	0	0	0	0	0	0	0	0	0	0	0	0	0	0	0	0	0	0	0	0	0	0	0	0	0	0	0	0	0	0	0	0	0	0	0	0	0	0	0	0	0	0	0	0	0	0	0	0	0	0	0	0	0	0	0	0	0	0	0	0	0	0	0	0	0	0	0	0	0	0	0	0	0	0	0	0	0	0	0	0	0	0	0	0	0	0	0	0	0	0	0	0	0	0	0	0	0	0	0	0	0	0	0	0	0	0	0	0	0	0	0	0	0	0	0	0	0	0	0	0	0	0	0	0	0	0	0	0	0	0	0	0	0	0	0	0	0	0	0	0	0	0	0	0	0	0	0	0	0	0	0	0	0	0	0	0	0	0	0	0	0	0	0	0	0	0	0	0	0	0	0	0	0	0	0	0	0	0	0	0	0	0	0	0	0	0	0	0	0	0	0	0	0	0	0	0	0	0	0	0	0	0	0	0	0	0	0	0	0	0	0	0	0	0	0	0	0	0	0	0	0	0	0	0	0	0	0	0	0	0	0	0	0	0	0	0	0	0	0	0	0	0	0	0	0	0	0	0	0	0	0	0	0	0	0	0	0	0	0	0	0	0	0	0	0	0	0	0	0	0	0	0	0	0	0	0	0	0	0	0	0	0	0	0	0	0	0	0	0	0	0	0	0	0	0	0	0	0	0	0	0	0	0	0	0	0	0	0	0	0	0	0	0	0	0	0	0	0	0	0	0	0	0	0	0	0	0	0	0	0	0	0	0	0	0	0	0	0	0	0	0	0	0	0	0	0	0	0	0	0	0	0	0	0	0	0	0	0	0	0	0	0	0	0	0	0	0	0	0	0	0	0	0	0	0	0	0	0	0	0	0	0	0	0	0	0	0	0	0	0	0	0	0	0	0	0	0	0	0	0	0	0	0	0	0	0	0	0	0	0	0	0	0	0	0	0	0	0	0	0	0	0	0	0	0	0	0	0	0	0	0	0	0	0	0	0	0	0	0	0	0	0	0	0	0	0	0	0	0	0	0	0	0	0	0	0	0	0	0	0	0	0	0	0	0	0	0	0	0	0	0	0	0	0	0	0	0	0	0	0	0	0	0	0	0	0	0	0	0	0	0	0	0	0	0	0	0	0	0	0	0	0	0	0	0	0	0	0	0	0	0	0	0	0	0	0	0	0	0	0	0	0	0	0	0	0	0	0	0	0	0	0	0	0	0	0	0	0	0	0	0	0	0	0	0	0	0	0	0	0	0	0	0	0	0	0	0	0	0	0	0	0	0	0	0	0	0	0	0	0	0	0	0	0	0	0	0	0	0	0	0	0	0	0	0	0	0	0	0	0	0	0	0	0	0	0	0	0	0	0	0	0	0	0	0	0	0	0	0	0	0	0	0	0	0	0	0	0	0	0	0	0	0	0	0	0	0	0	0	0	0	0	0	0	0	0	0	0	0	0	0	0	0	0	0	0	0	0	0	0	0	0	0	0	0	0	0	0	0	0	0	0	0	0	0	0	0	0	0	0	0	0	0	0	0	0	0	0	0	0	0	0	0	0	0	0	0	0	0	0	0	0	0	0	0	0	0	0	0	0	0	0	0	0	0	0	0	0	0	0	0	0	0	0	0	0	0	0	0	0	0	0	0	0	0	0	0	0	0	0	0	0	0	0	0	0	0	0	0	0	0	0	0	0	0	0	0	0	0	0	0	0	0	0	0	0	0	0	0	0	0	0	0	0	0	0	0	0	0	0	0	0	0	0	0	0	0	0	0	0	0	0	0	0	0	0	0	0	0	0	0	0	0	0	0	0	0	0	0	0	0	0	0	0	0	0	0	0	0	0	0	0	0	0	0	0	0	0	0	0	0	0	0	0	0	0	0	0	0	0	0	0	0	0	0	0	0	0	0	0	0	0	0	0	0	0	0	0	0	0	0	0	0	0	0	0	0	0	0	0	0	0	0	0	0	0	0	0	0	0	0	0	0	0	0	0	0	0	0	0	0	0	0	0	0	0	0	0	0	0	0	0	0	0	0	0	0	0	0	0	0	0	0	0	0	0	0	0	0	0	0	0	0	0	0	0	0	0	0	0	0	0	0	0	0	0	0	0	0	0	0	0	0	0	0	0	0	0	0	0	0	0	0	0	0	0	0	0	0	0	0	0	0	0	0	0	0	0	0	0	0	0	0	0	0	0	0	0	0	0	0	0	0	0	0	0	0	0	0	0	0	0	0	0	0	0	0	0	0	0	0	0	0	0	0	0	0	0	0	0	0	0	0	0	0	0	0	0	0	0	0	0	0	0	0	0	0	0	0	0	0	0	0	0	0	0	0	0	0	0	0	0	0	0	0	0	0	0	0	0	0	0	0	0	0	0	0	0	0	0	0	0	0	0	0	0	0	0	0	0	0	0	0	0	0	0	0	0	0	0	0	0	0	0	0	0	0	0	0	0	0	0	0	0	0	0	0	0	0	0	0	0	0	0	0	0	0	0	0	0	0	0	0	0	0	0	0	0	0	0	0	0	0	0	0	0	0	0	0	0	0	0	0	0	0	0	0	0	0	0	0	0	0	0	0	0	0	0	0	0	0	0	0	0	0	0	0	0	0	0	0	0	0	0	0	-3.28	1.34	3.5	-4	1.76	2.45	0.58	0.58	3.23	-4	-3.89	5.15	5.15	1.44	0.58	-0.31	3.6	2.66	0.58	-3.99	0.58	0.58	2.49	2.38	5.15	0.390000000000001	4.5	2.02	-1.54	0.58	-2.13	0.13	-1.86	-0.69	3.73	0.58	3.26	4.44	2.45	3.22	3.35	-4	3.39	3.86	-3.94	0.870000000000001	-0.809999999999999	-0.130000000000001	1.2	5.15	4.03	2.14	5.15	0.68	-3.81	-0.97	0.28	2.62	-0.950000000000001	6.05	4.96	1.37	4.38	2.61	2.1	-0.28	-0.63	5.24	0.399999999999999	4.6	6.20000000000001	-0.340000000000002	-0.73	-0.12	4.61	-0.120000000000001	4.56	1.28	-5.94	-1.06	0.579999999999998	4.82	-4.69	1.05	3.4	-6.32	0.58	7.48	4.96	1.75	1.83	0.210000000000001	-4.13	0.579999999999998	2.65	0.579999999999998	0.579999999999998	-4.02	7.42	0.58	-0.73	-1.75	3.84	2.62	0.569999999999999	2.75	1.49	4.05	-0.49	-0.17	-0.04	1.74	0.0100000000000002	2.1	0.62	-1.6	3.77	3.79	1.3	-2.5	-0.4	1.31	2.27	3.41	-4.1	3.92	1.08	-1.76	-1.36	0.57	3.99	-6.33	0.790000000000001	-0.81	0.580000000000002	3.41	3.67	-0.0600000000000005	1.3	0.66	0.57	4.81	0.510000000000001	1.88	3	0.58	3.38	0.19	1.54	1.36	1.74	-0.79	0.15	-1.54	1.8	-0.210000000000001	-3.13	2.74	0.81	1.53	1.77	2.16	-1.65	3.07	2.3	1.62	1.66	-3.27	1.38	-3.94	1.08	5.15	0.58	0.579999999999998	-1.83	-1.56	0.26	-0.34	1.61	-1.05	5.14	-0.89	0.21	-4	-0.15	1.2	-0.00999999999999979	-3.98	-2.82	5.13	2.82	1.69	0.519999999999999	-1.53	-0.420000000000001	-0.23	-0.316666666666666	1.89	1.055	-0.304	-0.894285714285713	-1.77	-0.946666666666667	0.381666666666666	1.904	-0.619999999999999	-2.38285714285714	-0.282500000000001	2.83625	0.799999999999999	0.724444444444446	0.869999999999999	2.948	3.62	0.494285714285715	-0.98	1.82166666666667	1.5725	2.96285714285714	0.210000000000001	2.678	0.0571428571428587	2.11833333333333	1.40285714285714	0.6525	-0.678749999999999	-0.635	-0.00111111111111128	0.521764705882354	0.563076923076922	0.113333333333333	0.482500000000002	1.09071428571428	0.631250000000001	-1.08333333333333	-0.110833333333334	0.264999999999999	0.342222222222222	0.450714285714284	1.22384615384615	0.634166666666667	1.32	1.3725	0.226666666666667	0.328999999999999	2.56	0.37	-0.16625	1.96125	-1.26	-1.18	-0.101111111111111	-0.326666666666666	1.05066666666666	-2.89416666666667	3.73333333333333	1.92571428571429	0.286153846153844	0.572857142857142	0.805000000000001	-1.92181818181818	-0.0859999999999994	0.201000000000001	2.494	-2.24416666666666	-0.829999999999998	-0.387857142857143	-0.0226666666666659	-0.649999999999999	-0.0837499999999984	1.831	0.689444444444444	1.4225	1.34388888888889	-1.58875	0.525714285714287	-1.86	-1.558	-0.68125	2.69375	0.0973333333333315	-2.35166666666667	-1.30571428571429	1.734	0.0216666666666665	0.360909090909091	0.548571428571428	-0.379000000000001	-0.746	-0.18	-1.38375	1.39	0.972666666666662	-1.715	0.998750000000001	2.48375	-0.784444444444444	0.254999999999999	-1.345625	1.76090909090909	-0.158333333333333	-0.144166666666667	1.15	1.21846153846154	-0.178	0.948235294117646	0.187272727272727	1.603	0.958749999999998	-0.185625	0.65	-0.411428571428572	1.63428571428571	1.15875	1.0875	-0.669999999999998	-0.236000000000001	1.022	0.17	1.01454545454546	-1.78818181818182	3.27882352941176	1.41066666666666	-0.288	0.173636363636362	-2.19222222222222	-1.56411764705882	-3.03818181818182	1.17	-0.494545454545456	0.445833333333333	0.643636363636361	0.686999999999998	0.898000000000001	-0.931000000000001	-0.123636363636364	2.73857142857143	0.668571428571429	0.396666666666668	0.575555555555555	1.12272727272727	1.50142857142857	1.652	0.997777777777777	1.12428571428571	2.4475	1.07125	0.959999999999999	-1.25181818181818	-0.35	1.25111111111111	0.868461538461538	-0.332500000000001	0.782999999999999	-0.247000000000001	-0.287000000000001	2.23	2.11	-1.155	1.828	0.9015	0.946	1.91230769230769	0.0587500000000016	1.04222222222222	-0.149090909090908	1.39722222222222	0.108888888888888	0.00636363636363768	0.0209090909090897	-1.31909090909091	-1.581	-0.86	0.331111111111111	-0.973846153846154	1.49285714285714	2.3875	-0.439333333333334	-0.924999999999999	-0.357777777777779	-0.237058823529411	2.31	0.174999999999999	-1.05125	1.786	-0.119473684210529	0.887	0.210909090909091	1.36833333333333	-0.374545454545455	-0.00187500000000185	0.458571428571428	-1.61	4.57	5.15	-3.98	-2.59	1.15	-4	5.15	4.42	-0.109999999999999	2.19	-0.930000000000001	2.83	2.66	5.15	5.15	1.6	5	5.15	0.58	0.58	0.58	0.579999999999999	-1.05	0.58	5.15	2.83	4.1	-1.55	0.58	4.87	0.69	-0.33	1.39	5.15	-1.26	1.38	-2.24	3.29	5.11	-3.91	-1.06	5.15	2.49	2.37	0.720000000000001	5.15	2.19	-1.44	0.14	-1.61	4.44	1.65	1.03	0.57	1.52	1.65	5.87999999999999	-0.279999999999999	1.37	0.57	2.5	4.39	0.02	-6.18	1.96	2.62	1.8	-0.930000000000002	-2.73	7.48	-0.789999999999999	0.4	-2.48	1.73	-0.6	2.59	1.39	-5.63	-1.32	1.74	2.23	2.48	4.77	0.579999999999998	-6.32	4.96	0.579999999999998	0.569999999999999	6.31	0.81	-1.23	-0.94	-0.600000000000003	3.42	-6.33	0.579999999999998	-4.52	4.65	-2.05	3.75	3.17	-0.65	3.85	0.569999999999999	7.18	1.78	1.27	-0.3	0.819999999999999	1.75	1.59	0.0600000000000005	3.1	-1.55	-0.92	1.81	3.32	1.79	0.43	-1.36	1.98	2.67	2.52	0.579999999999998	7.48	2.21	0.920000000000002	2.25	7.48	-0.700000000000001	-0.73	-0.34	2.78	0.579999999999998	-0.52	7.48	-2.74	-0.890000000000001	1.6	0.54	2.39	0.57	3.87	-0.18	0.359999999999999	3.19	3.01	-2.16	-0.869999999999999	5.26	-0.9	-2	5.14	0.86	-0.879999999999999	4.21	2.61	1.7	0.58	4.33	0.35	2.35	3.4	0.459999999999999	-0.159999999999999	3.54	1.29	1.04	-3.94	1.44	1.19	5.15	5.15	4.03	1.03	0.0899999999999999	-0.81	-1.16	-0.250000000000001	5.14	-0.61	0.58	-3.96	1.54	3.37	0.579999999999998	5.15	-2.82	-0.330000000000002	1.28	3.46	0.58	-0.580000000000001	0.580000000000001	2.1	0.211666666666666	2.495	-0.51	0.263999999999999	-0.227142857142857	0.578571428571427	0.576666666666666	1.88	2.602	0.334285714285715	1.30714285714286	-1.06375	1.43125	1.16857142857143	0.676666666666668	1.99571428571429	2.32	3.8	3.18142857142857	0.578571428571429	0.786666666666665	0.963750000000001	-0.11142857142857	0.113333333333333	0.58	0.998571428571429	2.04333333333333	0.738571428571429	-0.0712500000000009	-1.55375	3.82166666666667	-0.148888888888887	0.855882352941176	0.677692307692308	1.41555555555556	-0.1775	1.21928571428572	-0.23	1.15444444444445	2.1575	0.5	0.997777777777777	-0.69857142857143	3.03230769230769	0.00583333333333336	1.56	0.448333333333334	0.110833333333332	0.385	-0.0024999999999995	-0.19	-0.0149999999999997	0.72125	0.418750000000001	-0.305999999999999	-0.0566666666666666	1.08111111111111	1.15466666666666	-0.225000000000001	-0.731111111111112	1.10142857142857	0.226153846153846	1.19857142857143	0.843749999999999	-1.08454545454545	1.104	-0.318	2.083	-2.6625	-1.09909090909091	0.537142857142861	0.726666666666667	2.04	0.411250000000001	-0.134	-1.98277777777778	0.126249999999999	1.48166666666667	-1.42375	0.485714285714286	0.638333333333332	-0.459000000000003	0.38875	3.35125	-0.584666666666664	-2.35166666666667	1.19857142857143	-1.278	0.571666666666665	1.01272727272727	-0.422142857142857	0.41	-0.645	0.677499999999998	0.872499999999999	2.20294117647059	1.216	-0.662500000000001	0.987499999999997	0.983749999999997	0.89777777777778	1.60666666666667	0.274374999999999	2.10818181818182	-1.62	-0.216666666666669	0.744166666666666	0.689230769230768	-0.0430000000000001	0.624705882352941	1.33818181818182	-0.303	0.62125	0.010625000000001	0.0380000000000003	-0.494285714285715	1.05571428571429	1.305	1.594375	2.43692307692308	-0.360000000000001	1.114	0.571428571428571	1.67636363636364	1.15181818181819	3.17176470588235	-0.0600000000000023	1.08	0.0890909090909062	-0.983333333333334	-3.85941176470588	-1.23272727272727	2.17444444444444	1.63454545454546	1.15416666666667	-1.52272727272727	1.113	-0.238	-0.909000000000001	0.318181818181818	0.195714285714287	1.35714285714286	0.315555555555555	0.74111111111111	0.687272727272727	-0.0650000000000013	1.366	-0.363333333333333	1.04	0.00374999999999837	1.375	1.25375	-1.18181818181818	2.01888888888889	0.341111111111111	-0.350000000000001	0.493749999999999	1.327	0.144	-0.327999999999999	2.502	1.15166666666667	2.22666666666667	1.49066666666667	0.778500000000001	1.07	1.41846153846154	1.3875	-0.125555555555556	-0.00818181818181785	1.37888888888889	0.0166666666666657	2.06	2.23	1.31090909090909	-1.237	-0.863333333333334	0.312222222222223	-1.24769230769231	0.91	2.3875	0.232666666666667	-0.893333333333333	0.735555555555557	-0.778823529411765	1.27	1.254	1.38	1.778	0.0478947368421032	1.226	0.833636363636364	1.35277777777778	0.49	0.406874999999999	0.347619047619048	-3.27	4.57	3.5	-4	1.76	2.45	-4	5.15	4.42	-4	-1.74	-0.930000000000001	5.15	1.44	0.58	5.15	2.4	5	1.97	-2.71	0.58	0.58	1.74	-1.05	5.15	5.15	4.5	2.41	-1.55	0.58	8.88178419700125e-16	0.13	-1.86	1.39	5.15	-1.26	1.38	-0.53	2.45	3.22	-0.68	-4	3.44	3.86	1.13	0.870000000000001	5.15	2.19	-1.44	3.12	3.52	2.14	2.88	0.68	-3.81	-0.97	1.65	2.62	-0.950000000000001	1.37	4.96	2.5	4.39	0.02	-6.17	-0.28	1.43	5.21	-0.930000000000002	1.61	7.48	-0.340000000000002	0.4	-2.48	1.73	-0.6	4.56	1.39	-5.94	-1.32	1.74	4.82	2.48	4.77	3.4	-6.32	4.38	0.579999999999998	4.96	6.31	0.94	0.210000000000001	-0.94	-0.410000000000001	3.42	-0.929999999999993	0.579999999999998	-4.19	4.65	0.58	3.04	-1.75	0.359999999999999	2.62	0.569999999999999	5.34	1.78	1.27	-0.3	0.0599999999999996	0.98	1.59	0.0100000000000002	3.1	-0.0699999999999994	-1.6	3.77	3.79	1.3	-2.5	-0.4	1.36	2.67	3.41	-4.1	7.48	2.21	-1.76	-1.36	0.57	0.609999999999999	-2.54	0.440000000000001	1.21	0.580000000000002	-0.52	3.83	-2.74	0.15	0.66	0.54	4.81	0.57	3.87	-0.18	0.359999999999999	3.19	2.59	-2.16	-0.869999999999999	4.23	-0.79	-2	0.45	0.86	-0.879999999999999	-0.3	2.61	0.81	1.09	4.33	2.16	2.35	3.4	0.459999999999999	-0.159999999999999	1.66	-3.27	1.04	-3.94	1.44	5.15	2.16	2.68	-1.83	1.03	0.0899999999999999	-0.34	1.61	-0.250000000000001	5.14	-0.89	0.21	-4	0.570000000000001	2.82	-0.00999999999999979	4.47	-2.82	-0.330000000000002	1.28	3.46	0.58	-0.580000000000001	-0.420000000000001	-0.2	-0.0525000000000002	2.1925	0.272499999999999	-0.0199999999999996	-0.560714285714285	-0.595714285714287	-0.185	1.13083333333333	2.253	-0.142857142857144	-0.537857142857142	-0.673124999999999	2.13375	0.984285714285715	0.700555555555555	1.43285714285714	2.634	3.71	1.83785714285714	-0.200714285714287	1.30416666666667	1.268125	1.42571428571429	0.161666666666667	1.629	0.527857142857144	2.08083333333333	1.07071428571429	0.290624999999999	-1.11625	1.59333333333333	-0.0749999999999993	0.688823529411764	0.620384615384614	0.764444444444443	0.1525	1.155	0.200625	0.0355555555555558	1.02333333333333	0.3825	0.669999999999998	-0.123928571428571	2.12807692307692	0.319999999999999	1.44	0.910416666666666	0.168749999999999	0.357000000000001	1.27875	0.0899999999999999	-0.0906250000000002	1.34125	-0.420624999999999	-0.743	-0.0788888888888888	0.377222222222222	1.10266666666666	-1.55958333333334	1.50111111111111	1.51357142857143	0.256153846153845	0.885714285714284	0.824375000000001	-1.50318181818182	0.509	-0.0585000000000004	2.2885	-2.45333333333333	-0.964545454545455	0.0746428571428623	0.352	0.695	0.16375	0.848500000000001	-0.646666666666665	0.774374999999999	1.41277777777778	-1.50625	0.505714285714284	-0.610833333333336	-1.0085	-0.14625	3.0225	-0.24366666666667	-2.35166666666667	-0.0535714285714288	0.227999999999998	0.296666666666667	0.686818181818182	0.0632142857142846	0.0154999999999994	-0.695500000000001	0.248750000000001	-0.255624999999998	1.79647058823529	1.09433333333333	-1.18875	0.993124999999999	1.73375	0.0566666666666666	0.930833333333334	-0.535625	1.93454545454546	-0.889166666666668	-0.180416666666666	0.947083333333333	0.953846153846154	-0.1105	0.786470588235294	0.762727272727273	0.649999999999999	0.790000000000001	-0.0875000000000021	0.344	-0.452857142857144	1.345	1.231875	1.3409375	0.883461538461539	-0.298	1.068	0.370714285714285	1.34545454545454	-0.318181818181817	3.22529411764706	0.675333333333331	0.396000000000001	0.131363636363638	-1.58777777777778	-2.71176470588236	-2.13545454545454	1.67222222222222	0.57	0.800000000000001	-0.439545454545456	0.899999999999999	0.33	-0.92	0.0972727272727276	1.46714285714286	1.01285714285714	0.356111111111112	0.658333333333333	0.905000000000001	0.718214285714286	1.509	0.317222222222222	1.08214285714286	1.225625	1.223125	1.106875	-1.21681818181818	0.834444444444445	0.796111111111111	0.259230769230772	0.0806249999999995	1.055	-0.0515000000000008	-0.307500000000001	2.366	1.63083333333333	0.535833333333333	1.65933333333333	0.84	1.008	1.66538461538461	0.723125	0.458333333333334	-0.0786363636363632	1.38805555555556	0.0627777777777769	1.03318181818182	1.12545454545455	-0.00409090909090892	-1.409	-0.861666666666667	0.321666666666665	-1.11076923076923	1.20142857142857	2.3875	-0.103333333333333	-0.909166666666666	0.18888888888889	-0.507941176470588	1.79	0.714500000000001	0.164375	1.782	-0.0357894736842113	1.0565	0.522272727272727	1.36055555555556	0.0577272727272717	0.202500000000001	0.403095238095236
chrI_138793_T_C_+	tP(UGG)A_chrI_138793_T_C_72_2	FALSE	-0.109094662355854	UpStream	TRUE	FALSE	FALSE	FALSE	FALSE	FALSE	TRUE	FALSE	-1.08628126700975	1	73	2	0	0	-1	0	1	0	0	0.375	1.01785714285714	NA	NA	NA	NA	533	176	48	1967	1.91	1	0.211	0.211	0	0	0	0	0	0	0	0	0	0	0	0	0	0	0	0	0	0	0	0	0	0	0	0	0	0	0	0	0	0	0	5.07	0	0	0	0	0	0	0	0	0	0	0	0	0	0	0	0	0	0	0	0	0	0	0	0	0	0	0	0	0	0	0	0	0	0	0	0	0	0	0	0	0	0	0	0	0	0	0	0	0	0	0	0	0	0	0	0	0	0	0	0	0	0	0	0	0	0	0	0	0	0	0	0	0	0	0	0	0	0	0	0	0	0	0	0	0	0	0	0	0	0	0	0	0	0	0	0	0	0	0	0	0	0	0	0	0	0	0	0	0	0	0	0	0	0	0	0	0	0	0	0	0	0	0	0	0	0	0	0	0	0	5.25	0	0	0	0	0	0	0	0	0	0	0	0	0	0	0	0	0	0	0	0	0	0	0	0	0	0	0	0	0	0	0	0	0	0	0	0	0	0	0	0	0	0	0	0	0	0	0	0	0	0	0	0	0	0	0	0	0	0	0	0	0	0	0	0	5.07	0	0	0	0	0	0	0	0	0	0	0	0	0	0	0	0	0	0	0	0	0	0	0	0	0	0	0	0	0	0	0	0	0	0	0	0	0	0	0	0	0	0	0	0	0	0	0	0	0	0	0	0	0	0	0	0	0	0	0	0	0	0	0	0	0	0	0	0	0	0	0	0	0	0	0	0	0	0	0	0	0	0	0	0	0	0	0	0	0	0	0	0	0	0	0	0	0	0	0	0	0	0	0	0	0	0	0	0	0	0	0	0	0	0	0	0	0	0	0	0	0	0	0	0	0	0	0	0	0	0	5.25	0	0	0	0	0	0	0	0	0	0	0	0	0	0	0	0	0	0	0	0	0	0	0	0	0	0	0	0	0	0	0	0	0	0	0	0	0	0	0	0	0	0	0	0	0	0	0	0	0	0	0	0	0	0	0	0	0	0	0	0	0	0	0	0	1	0	0	0	0	0	0	0	0	0	0	0	0	0	0	0	0	0	0	0	0	0	0	0	0	0	0	0	0	0	0	0	0	0	0	0	0	0	0	0	0	0	0	0	0	0	0	0	0	0	0	0	0	0	0	0	0	0	0	0	0	0	0	0	0	0	0	0	0	0	0	0	0	0	0	0	0	0	0	0	0	0	0	0	0	0	0	0	0	0	0	0	0	0	0	0	0	0	0	0	0	0	0	0	0	0	0	0	0	0	0	0	0	0	0	0	0	0	0	0	0	0	0	0	0	0	0	0	0	0	0	1	0	0	0	0	0	0	0	0	0	0	0	0	0	0	0	0	0	0	0	0	0	0	0	0	0	0	0	0	0	0	0	0	0	0	0	0	0	0	0	0	0	0	0	0	0	0	0	0	0	0	0	0	0	0	0	0	0	0	0	0	0	0	0	0	0	0	0	0	0	0	0	0	0	0	0	0	0	0	0	0	0	-8.84	0	0	0	0	0	0	0	0	0	0	0	0	0	0	0	0	0	0	0	0	0	0	0	0	0	0	0	0	0	0	0	0	0	0	0	0	0	0	0	0	0	0	0	0	0	0	0	0	0	0	0	0	0	0	0	0	0	0	0	0	0	0	0	0	0	0	0	0	0	0	0	0	0	0	0	0	0	0	0	0	0	0	0	0	0	0	0	0	0	0	0	0	0	0	0	0	0	0	0	0	0	0	0	0	0	0	0	0	0	0	0	0	0	0	0	0	0	0	0	0	0	0	0	0	0	0	0	0	0	0	0	0	0	0	0	0	0	0	0	0	0	0	0	0	0	0	0	0	0	0	0	0	0	0	0	0	0	0	0	0	0	0	0	0	0	0	0	0	0	0	0	0	0	0	0	0	0	0	0	0	0	0	0	0	0	0	0	0	0	0	0	0	0	0	0	-8.84	0	0	0	0	0	0	0	0	0	0	0	0	0	0	0	0	0	0	0	0	0	0	0	0	0	0	0	0	0	0	0	0	0	0	0	0	0	0	0	0	0	0	0	0	0	0	0	0	0	0	0	0	0	0	0	0	0	0	0	0	0	0	0	0	0	0	0	0	0	0	0	0	0	0	0	0	0	0	0	0	0	0	0	0	0	0	0	0	0	0	0	0	0	0	0	0	0	0	0	0	0	0	0	0	0	0	0	0	0	0	0	0	0	0	0	0	0	0	0	0	0	0	0	0	0	0	0	0	0	0	0	0	0	0	0	0	0	0	0	0	0	0	0	0	0	0	0	0	0	0	0	0	0	0	0	0	0	0	0	0	0	0	0	0	0	0	0	0	0	0	0	0	0	0	0	0	0	0	0	0	0	0	0	0	0	0	0	0	0	0	0	0	0	0	0	-1	0	0	0	0	0	0	0	0	0	0	0	0	0	0	0	0	0	0	0	0	0	0	0	0	0	0	0	0	0	0	0	0	0	0	0	0	0	0	0	0	0	0	0	0	0	0	0	0	0	0	0	0	0	0	0	0	0	0	0	0	0	0	0	0	0	0	0	0	0	0	0	0	0	0	0	0	0	0	0	0	0	0	0	0	0	0	0	0	0	0	0	0	0	0	0	0	0	0	0	0	0	0	0	0	0	0	0	0	0	0	0	0	0	0	0	0	0	0	0	0	0	0	0	0	0	0	0	0	0	0	0	0	0	0	0	0	0	0	0	0	0	0	0	0	0	0	0	0	0	0	0	0	0	0	0	0	0	0	0	0	0	0	0	0	0	0	0	0	0	0	0	0	0	0	0	0	0	0	5.07	0	0	0	0	0	0	0	0	0	0	0	0	0	0	0	0	-8.84	0	0	0	0	0	0	0	0	0	0	0	0	0	0	0	0	0	0	0	0	0	0	0	0	0	0	0	0	0	0	0	0	0	0	0	0	0	0	0	0	0	0	0	0	0	0	0	0	0	0	0	0	0	0	0	0	0	0	0	0	0	0	0	0	0	0	0	0	0	0	0	0	0	0	0	0	0	0	0	0	0	0	0	0	0	0	0	0	0	0	0	0	0	0	0	0	0	0	0	0	0	0	0	0	0	0	0	0	0	0	0	0	0	5.25	0	0	0	0	0	0	0	0	0	0	0	0	0	0	0	0	0	0	0	0	0	0	0	0	0	0	0	0	0	0	0	0	0	0	0	0	0	0	0	0	0	0	0	0	0	0	0	0	0	0	0	0	0	0	0	0	0	0	0	0	0	0	0	0	5.07	0	0	0	0	0	0	0	0	0	0	0	0	0	0	0	0	-8.84	0	0	0	0	0	0	0	0	0	0	0	0	0	0	0	0	0	0	0	0	0	0	0	0	0	0	0	0	0	0	0	0	0	0	0	0	0	0	0	0	0	0	0	0	0	0	0	0	0	0	0	0	0	0	0	0	0	0	0	0	0	0	0	0	0	0	0	0	0	0	0	0	0	0	0	0	0	0	0	0	0	0	0	0	0	0	0	0	0	0	0	0	0	0	0	0	0	0	0	0	0	0	0	0	0	0	0	0	0	0	0	0	0	5.25	0	0	0	0	0	0	0	0	0	0	0	0	0	0	0	0	0	0	0	0	0	0	0	0	0	0	0	0	0	0	0	0	0	0	0	0	0	0	0	0	0	0	0	0	0	0	0	0	0	0	0	0	0	0	0	0	0	0	0	0	0	0	0	0	1	0	0	0	0	0	0	0	0	0	0	0	0	0	0	0	0	-1	0	0	0	0	0	0	0	0	0	0	0	0	0	0	0	0	0	0	0	0	0	0	0	0	0	0	0	0	0	0	0	0	0	0	0	0	0	0	0	0	0	0	0	0	0	0	0	0	0	0	0	0	0	0	0	0	0	0	0	0	0	0	0	0	0	0	0	0	0	0	0	0	0	0	0	0	0	0	0	0	0	0	0	0	0	0	0	0	0	0	0	0	0	0	0	0	0	0	0	0	0	0	0	0	0	0	0	0	0	0	0	0	0	1	0	0	0	0	0	0	0	0	0	0	0	0	0	0	0	0	0	0	0	0	0	0	0	0	0	0	0	0	0	0	0	0	0	5.15	5.15	-1.37	3.12	-2.13	0.58	0.58	4.03	4.42	0.190000000000001	0.77	-1.46	0.57	-0.219999999999999	0.58	3.5	3.69	4.22	5.15	-2.12	-1.25	-1.73	4.88	0.58	0.58	4.44	8.88178419700125e-16	-1.96	-0.899999999999999	-1.37	1.75	-5.02	0.529999999999999	1.56	3.01	0.909999999999997	0.42	0.4	0.649999999999999	1.16	5.08	1.41	2.26	5.06	-0.380000000000001	-0.81	0.58	-0.62	1.28	0.140000000000001	-1.5	-0.86	0.58	1.51	0.569999999999999	2.23	0.69	0.580000000000002	-0.709999999999999	-4.64	0.569999999999999	-0.74	-3.81	-0.609999999999999	-0.119999999999999	2.37	-1.61	0.56	-6.14	-0.700000000000001	-6.33	-0.110000000000001	2.16	1.26	-3.61	-4.12	4.15	-0.760000000000002	-5.63	-3.65	0.859999999999999	-5.45	-4.06	7.22	0.579999999999998	3.64	-0.00999999999999979	0.58	0.58	2.08	0.81	0.579999999999998	-0.94	-5.75	-0.680000000000001	0.579999999999998	0.579999999999998	0.66	3.31	6.04	-0.31	4.64	1.79	-2.51	0.57	-0.510000000000002	-1.1	0.529999999999999	1.72	0.6	1.49	0.0300000000000002	4.74	-3.86	0.33	2.47	3.59	1.3	2.36	0.710000000000001	2.3	0.340000000000001	-1.76	3.16	0.579999999999998	6.63	1.83	1.31	3.34	-3.05	-2.41	-0.549999999999999	5.89	0.579999999999998	-3.96	-0.199999999999999	-5.53	1.08	2.53	1.25	-0.72	5.15	0.900000000000001	-2.79	-0.9	2.42	0.69	-2.26	4.35	-4	0.67	0.510000000000001	0.17	0.799999999999999	-1.41	0.0599999999999987	4.21	4.67	-2.31	-1.03	0.67	0.33	-2.67	-0.57	1.93	4.91	3.72	3.96	5.02	0.1	2.87	1.32	1.43	1.13	2.01	-1.16	-1.48	-1.92	-2.41	5.15	-2.2	-1.16	-2.31	1.96	-4	1.3	1.73	0.760000000000002	1.06	0.58	4.94	0.49	0.58	2.59	0.17	-1.23	0.211666666666666	2.495	-0.51	0.263999999999999	-0.227142857142857	0.578571428571429	0.576666666666666	1.88	2.602	0.334285714285713	1.30714285714286	-1.06375	1.43125	1.16857142857143	0.676666666666666	1.99571428571429	2.32	3.8	3.18142857142857	0.578571428571429	0.786666666666667	0.963750000000001	-0.111428571428572	0.113333333333333	0.58	0.998571428571429	2.04333333333333	0.738571428571428	-0.0712499999999991	-1.55375	3.82166666666667	-1.505	0.855882352941176	0.677692307692308	1.41555555555555	-0.177499999999998	1.21928571428571	-0.229999999999999	1.15444444444445	2.1575	0.5	0.997777777777777	-0.69857142857143	3.03230769230769	0.00583333333333158	1.56	0.448333333333334	0.110833333333334	0.385000000000002	-0.00250000000000128	-0.19	-0.0150000000000006	0.721250000000001	0.418749999999999	-0.305999999999999	-0.0566666666666666	1.08111111111111	1.15466666666667	-0.225000000000001	-0.731111111111112	1.10142857142857	0.226153846153846	1.19857142857143	0.84375	-1.08454545454545	1.104	-0.318	2.083	-2.6625	-1.09909090909091	0.537142857142854	0.726666666666667	2.04	0.411250000000001	-0.134	-1.98277777777778	0.126249999999999	1.48166666666667	-1.42375	0.485714285714284	0.638333333333332	-0.459	0.388749999999998	3.35125	-0.584666666666664	-2.35166666666667	1.19857142857143	-1.278	0.571666666666665	1.01272727272727	-0.422142857142855	0.410000000000004	-0.645	0.677500000000002	0.872499999999999	2.2029411764706	1.21599999999999	-0.662500000000001	0.987499999999997	0.983750000000001	0.897777777777776	1.60666666666667	0.274375000000003	2.10818181818182	-1.62	-0.216666666666665	0.744166666666667	0.68923076923077	-0.0430000000000001	0.624705882352941	1.33818181818182	-0.303	0.62125	0.010625000000001	0.0379999999999994	-0.494285714285714	1.05571428571429	1.305	1.594375	2.43692307692308	-0.360000000000001	1.114	0.57142857142857	1.67636363636364	1.15181818181818	3.17176470588235	-0.0600000000000023	1.08	0.0890909090909098	-0.983333333333334	-3.85941176470588	-1.23272727272727	2.17444444444445	1.63454545454545	1.15416666666667	-1.52272727272727	1.113	-0.238000000000001	-0.909000000000001	0.318181818181818	0.195714285714287	1.35714285714286	0.315555555555555	0.741111111111111	0.687272727272727	-0.0650000000000013	1.366	-0.363333333333333	1.04	0.00375000000000014	1.375	1.25375	-1.18181818181818	2.01888888888889	0.341111111111108	-0.350000000000001	0.493749999999999	1.327	0.144	-0.327999999999999	2.502	1.15166666666667	0.428	1.49066666666667	0.778499999999999	1.07	1.41846153846154	1.3875	-0.125555555555556	-0.00818181818181785	1.37888888888889	0.0166666666666675	2.06	2.23	1.31090909090909	-1.237	-0.863333333333334	0.312222222222223	-1.24769230769231	0.91	2.3875	0.232666666666667	-0.893333333333334	0.735555555555557	-0.778823529411765	1.27	1.254	1.38	1.778	0.0478947368421068	1.226	0.833636363636366	1.35277777777778	0.49	0.406874999999999	0.347619047619046	5.15	0.44	2.39	-0.74	-3.73	-3.42	0.58	0.58	-0.00999999999999979	3.25	-3.61	-3.2	2.89	2.92	1.08	1.61	5.15	4.8	-1.04	-4	3.47	3.41	2.49	0.58	5.15	-1.07	2.71	2.58	2.64	0.58	-1.55	-0.26	1.01	-1.94	-3.06	2.98	-3.3	4.44	-3.73	1.49	-0.0100000000000007	-2.04	-2.2	5.15	4.1	1.33	3.84	2.54	12.15	5.15	0.42	0.58	0.109999999999999	2.37	0.57	3.74	2.05	-4.44	-2.21	3.04	4.96	3.15	1.72	-0.14	0.829999999999997	1.63	1.39	1.85	-3.38	-4.36	-0.0499999999999972	1.97	0.87	3	1.92	-1.02	-0.470000000000002	-0.0700000000000003	-0.109999999999999	1.51	-3.6	0.579999999999998	0.62	2.59	0.530000000000001	3.64	0.57	-2.3	-3.81	-1.28	-1.08	-6.04	-0.890000000000001	-0.0999999999999961	-4.15	0.579999999999998	1.23	-1.36	-1.7	2.89	-5.54	2.16	-3.93	-1.45	0.57	-1.35	-0.0399999999999998	-1.03	0.31	0.410000000000001	1.72	1.52	-2.56	-1.37	0.84	2.59	3.77	3.3	2.05	-4.76	2.03	1.66	-1.89	1.83	-6.33	-0.399999999999999	1.29	-4.24	-1.36	-6.33	-1.71	0.57	7.48	-3.4	3.48	-3.66	3.97	1.01	2.01	1.59	3.4	-2.8	2.13	2.36	-0.91	0.780000000000001	1.26	-0.1	1.17	3.1	0.389999999999999	2.27	1.14	0.490000000000001	-0.3	0.140000000000001	-0.65	4.4	0.209999999999999	2.59	4.71	2.14	-1.21	0.780000000000002	-2.12	2.67	4.44	-1.97	3.76	2.73	3.2	-2.16	-1.78	-1.73	-3.51	-1.13	-1.87	-0.81	-2.41	-2.26	-2.2	-2.13	-2.3	2.54	-0.79	0.79	-0.00999999999999979	-0.82	0.869999999999999	-0.119999999999999	2.19	0.44	0.58	-3.99	-4	-0.81	-0.316666666666666	1.89	1.055	-0.304	-0.894285714285714	-1.77	-0.946666666666665	0.381666666666666	1.904	-0.620000000000001	-2.38285714285714	-0.282500000000002	2.83625	0.799999999999999	0.724444444444444	0.869999999999999	2.948	3.62	0.494285714285715	-0.98	1.82166666666667	1.5725	2.96285714285714	0.210000000000001	2.678	0.0571428571428569	2.11833333333333	1.40285714285714	0.6525	-0.678749999999999	-0.634999999999998	-0.00111111111111128	0.521764705882351	0.563076923076924	0.113333333333335	0.482500000000002	1.09071428571428	0.63125	-1.08333333333333	-0.110833333333332	0.265000000000001	0.342222222222222	0.450714285714287	1.22384615384615	0.634166666666665	1.32	1.3725	0.226666666666667	2.84066666666667	2.56	0.37	-0.16625	1.96125	-1.26	-1.18	-0.101111111111113	-0.326666666666666	1.05066666666667	-2.89416666666667	3.73333333333333	1.92571428571429	0.286153846153846	0.572857142857142	0.805	-1.92181818181819	-0.0859999999999994	0.200999999999999	2.494	-2.24416666666666	-0.83	-0.387857142857143	-0.0226666666666695	-0.65	-0.0837500000000002	1.831	0.689444444444444	1.4225	1.34388888888889	-1.58875	0.525714285714283	-1.86	-1.558	-0.68125	2.69375	0.0973333333333386	-2.35166666666666	-1.30571428571429	1.734	0.0216666666666665	0.360909090909091	0.548571428571428	-0.379000000000001	-0.746	-0.180000000000003	-1.38375	1.39	0.972666666666669	-1.715	0.998750000000001	2.48375	-0.784444444444446	0.254999999999999	-1.345625	1.76090909090909	-0.158333333333333	-0.144166666666667	1.15	1.21846153846154	-0.178	0.948235294117647	0.187272727272727	1.603	0.958749999999998	-0.185624999999998	0.65	-0.411428571428571	1.63428571428571	1.15875	1.0875	-0.670000000000002	-0.235999999999999	1.022	0.17	1.01454545454545	-1.78818181818182	3.27882352941176	1.41066666666667	-0.288	0.173636363636362	-2.19222222222222	-1.56411764705882	-3.03818181818182	1.17	-0.494545454545452	0.445833333333329	0.643636363636364	0.687000000000005	0.898	-0.931000000000001	-0.123636363636365	2.73857142857143	0.668571428571427	0.396666666666667	0.575555555555557	1.12272727272727	1.50142857142857	1.652	0.997777777777779	1.12428571428571	2.4475	1.07125	0.960000000000001	-1.25181818181818	-0.350000000000001	1.25111111111111	0.868461538461538	-0.3325	0.782999999999999	-0.247	-0.287000000000001	2.23	2.11	-1.155	1.828	0.9015	0.946	1.91230769230769	0.0587499999999999	1.04222222222222	-0.149090909090908	1.39722222222222	0.108888888888888	0.00636363636363768	0.0209090909090932	-1.31909090909091	-1.581	-0.86	0.331111111111111	-0.973846153846154	1.49285714285714	2.3875	-0.439333333333334	-0.925	-0.357777777777779	-0.237058823529411	2.31	0.175000000000001	-1.05125	1.786	-0.119473684210529	0.887	0.210909090909091	1.36833333333333	-0.374545454545455	-0.00187500000000185	0.458571428571429	5.15	0.44	-1.37	-0.74	-3.73	-3.42	0.58	4.03	-0.00999999999999979	3.25	-0.56	-3.2	2.89	2.92	0.58	3.5	4.17	4.22	5.15	-4	-0.67	1.13	4.26	0.58	5.15	4.44	8.88178419700125e-16	2.58	2.64	-1.37	1.75	-3.49	0.529999999999999	1.11	3.01	2.98	-2.63	4.44	-2.61	1.16	1.67	-1.39	-0.999999999999999	5.15	4.1	-0.81	0.58	2.54	9.62	5.15	0.32	0.58	0.58	2.37	0.57	3.74	2.05	-2.2	-0.709999999999999	1.42	4.96	-0.74	-3.81	-0.14	-0.119999999999999	1.63	1.26	1.85	-6.14	-4.36	-2.72	-0.110000000000001	2.16	1.26	-3.61	-1.02	3.32	-0.0700000000000003	-5.63	-3.65	-2.59	-5.45	0.62	2.59	0.530000000000001	3.64	0.57	0.58	-3.81	-1.26	-1.08	-6.04	-0.890000000000001	-0.969999999999998	-0.680000000000001	0.579999999999998	0.579999999999998	0.27	-1.7	2.89	-5.54	2.16	0.0199999999999996	-1.45	0.57	-0.510000000000002	-1.1	-0.91	1.72	0.410000000000001	1.49	1.52	1.94	-3.86	0.33	2.47	3.59	3.3	2.36	0.710000000000001	2.03	1.38	-1.76	3.16	-6.33	6.61	1.29	1.31	-1.36	-3.05	-1.71	0.57	5.89	-3.4	-3.96	-3.66	-5.53	1.08	2.53	1.25	3.4	-2.8	1.02	-2.79	-0.91	0.780000000000001	0.69	-2.26	4.35	3.1	0.389999999999999	2.27	0.17	0.799999999999999	-0.3	0.140000000000001	3.91	4.67	-1.97	1.6	0.67	2.14	-2.67	0.780000000000002	0.65	4.91	4.44	-1.97	5.02	0.1	3.2	-0.24	1.43	1.13	2.01	-1.16	-1.87	-1.92	-2.41	-2.26	-2.2	-2.13	-2.31	1.96	-4	1.3	0.81	0.760000000000002	0.869999999999999	0.26	4.94	0.49	0.58	2.06	-0.0600000000000001	-0.81	-0.0525000000000002	2.1925	0.272499999999999	-0.0199999999999996	-0.560714285714285	-0.595714285714287	-0.184999999999999	1.13083333333333	2.253	-0.142857142857142	-0.537857142857144	-0.673125000000001	2.13375	0.984285714285715	0.700555555555555	1.43285714285714	2.634	3.71	1.83785714285714	-0.200714285714286	1.30416666666667	1.268125	1.42571428571429	0.161666666666667	1.629	0.527857142857144	2.08083333333333	1.07071428571429	0.290625	-1.11625	1.59333333333333	-0.899509803921568	0.688823529411764	0.620384615384614	0.764444444444443	0.1525	1.155	0.200625000000002	0.035555555555554	1.02333333333333	0.3825	0.669999999999998	-0.123928571428571	2.12807692307693	0.32	1.44	0.910416666666666	0.168750000000001	1.63336842105263	1.27875	0.0899999999999999	-0.0906250000000002	1.34125	-0.420625	-0.743	-0.0788888888888888	0.377222222222223	1.10266666666666	-1.55958333333333	1.50111111111111	1.51357142857143	0.256153846153845	0.885714285714286	0.824375	-1.50318181818182	0.509	-0.0585000000000004	2.2885	-2.45333333333333	-0.964545454545455	0.0746428571428552	0.352	0.695	0.16375	0.8485	-0.646666666666668	0.774374999999999	1.41277777777778	-1.50625	0.505714285714285	-0.610833333333332	-1.0085	-0.14625	3.0225	-0.24366666666667	-2.35166666666667	-0.0535714285714288	0.227999999999998	0.296666666666667	0.686818181818179	0.0632142857142846	0.0154999999999959	-0.695499999999999	0.248749999999998	-0.255624999999998	1.79647058823529	1.09433333333333	-1.18875	0.993124999999999	1.73375	0.0566666666666666	0.930833333333334	-0.535625	1.93454545454545	-0.889166666666666	-0.180416666666666	0.947083333333333	0.953846153846153	-0.1105	0.786470588235294	0.762727272727273	0.649999999999999	0.789999999999999	-0.0875000000000021	0.343999999999999	-0.452857142857143	1.345	1.231875	1.3409375	0.883461538461539	-0.298	1.068	0.370714285714286	1.34545454545455	-0.318181818181817	3.22529411764706	0.675333333333334	0.395999999999997	0.131363636363634	-1.58777777777778	-2.71176470588235	-2.13545454545455	1.67222222222222	0.57	0.800000000000001	-0.439545454545456	0.899999999999999	0.33	-0.919999999999998	0.0972727272727258	1.46714285714286	1.01285714285714	0.356111111111112	0.658333333333333	0.904999999999999	0.718214285714286	1.509	0.317222222222222	1.08214285714286	1.225625	1.223125	1.106875	-1.21681818181818	0.834444444444443	0.796111111111111	0.259230769230768	0.0806249999999995	1.055	-0.0515000000000008	-0.307499999999999	2.366	1.63083333333333	-0.798106060606061	1.65933333333333	0.84	1.008	1.66538461538462	0.723125	0.458333333333332	-0.0786363636363632	1.38805555555555	0.0627777777777769	1.03318181818182	1.12545454545454	-0.00409090909090892	-1.409	-0.861666666666666	0.321666666666667	-1.11076923076923	1.20142857142857	2.3875	-0.103333333333333	-0.909166666666667	0.188888888888888	-0.507941176470588	1.79	0.714500000000001	0.164375	1.782	-0.0357894736842077	1.0565	0.522272727272728	1.36055555555556	0.0577272727272717	0.202499999999999	0.403095238095238
chrI_139045_C_G_-	YAL007C_chrI_139045_C_G_72_2	NA	0.387490781602011	UpStream	TRUE	TRUE	FALSE	FALSE	FALSE	TRUE	FALSE	NA	-1.13820580442938	1	73	1	0	0	0	1	-1	0	0	0.348684210526316	1	8.02727268867498	0.084829937	0.0505003	52	781	202	53	700	NA	0	0.191	NA	0	0	0	0	0	0	0	0	0	0	0	0	0	0	0	0	0	0	0	0	0	0	0	0	0	0	0	0	0	0	0	0	0	0	0	0	0	0	0	0	0	0	0	0	0	0	0	0	0	0	0	0	0	0	0	0	0	0	0	0	0	0	0	0	0	0	0	0	0	0	0	0	0	0	0	0	0	0	0	0	0	0	0	0	0	0	0	0	0	0	0	0	0	0	0	0	0	0	0	0	0	0	0	0	0	0	0	0	0	0	0	0	0	0	0	0	0	0	0	0	0	0	0	0	0	0	0	0	0	0	0	0	0	0	0	0	0	0	0	0	0	0	0	0	0	0	0	0	0	0	0	0	0	0	0	0	0	0	0	0	0	0	0	0	0	0	0	0	0	0	0	0	0	0	0	0	0	0	0	0	0	0	0	0	0	0	0	0	0	0	0	0	0	0	0	0	0	0	0	0	0	0	0	0	0	0	0	0	0	0	0	0	0	0	0	0	0	0	0	0	0	0	0	0	0	0	0	0	0	0	0	0	0	0	0	0	0	0	0	0	0	0	0	0	0	0	0	0	0	0	0	0	0	0	0	0	0	0	0	0	0	0	0	0	0	0	0	0	0	0	0	0	0	0	0	0	0	0	0	0	0	0	0	0	0	0	0	0	0	0	0	0	0	0	0	0	0	0	0	0	0	0	0	0	0	0	0	0	0	0	0	0	0	0	0	0	0	0	0	0	0	0	0	0	0	0	0	0	0	0	0	0	0	0	0	0	0	0	0	0	0	0	0	0	0	0	0	0	0	0	0	0	0	0	0	0	0	0	0	0	0	0	0	0	0	0	0	0	0	0	0	0	0	0	0	0	0	0	0	0	0	0	0	0	0	0	0	0	0	0	0	0	0	0	0	0	0	0	0	0	0	0	0	0	0	0	0	0	0	0	0	0	0	0	0	0	0	0	0	0	0	0	0	0	0	0	0	0	0	0	0	0	0	0	0	0	0	0	0	0	0	0	0	0	0	0	0	0	0	0	0	0	0	0	0	0	0	0	0	0	0	0	0	0	0	0	0	0	0	0	0	0	0	0	0	0	0	0	0	0	0	0	0	0	0	0	0	0	0	0	0	0	0	0	0	0	0	0	0	0	0	0	0	0	0	0	0	0	0	0	0	0	0	0	0	0	0	0	0	0	0	0	0	0	0	0	0	0	0	0	0	0	0	0	0	0	0	0	0	0	0	0	0	0	0	0	0	0	0	0	0	0	0	0	0	0	0	0	0	0	0	0	0	0	0	0	0	0	0	0	0	0	0	0	0	0	0	0	0	0	0	0	0	0	0	0	0	0	0	0	0	0	0	0	0	0	0	0	0	0	0	0	0	0	0	0	0	0	0	0	0	0	0	0	0	0	0	0	0	0	0	0	0	0	0	0	0	0	0	0	0	0	0	0	0	0	0	0	0	0	0	0	0	0	0	0	0	0	0	0	0	0	0	0	0	0	0	0	0	0	0	0	0	0	0	0	0	0	0	0	0	0	0	0	0	0	0	0	0	0	0	0	0	0	0	0	0	0	0	0	0	0	0	0	0	0	0	0	0	0	0	0	0	0	0	0	0	0	0	0	0	0	0	0	0	0	0	0	0	0	0	0	0	0	0	0	0	0	0	0	0	0	0	0	0	0	0	0	0	0	0	0	0	0	0	0	0	0	0	0	0	0	0	0	0	0	0	0	0	0	0	0	0	0	0	0	0	0	0	0	0	0	0	0	0	0	0	0	0	0	0	0	0	0	0	0	0	0	0	0	0	0	0	0	0	0	0	0	0	0	0	0	0	0	0	0	0	0	0	0	0	0	0	0	0	0	0	0	0	0	0	0	0	0	0	0	0	0	0	0	0	0	0	0	0	0	0	0	0	0	0	0	0	0	0	0	0	0	0	0	0	0	0	0	0	0	0	0	0	0	0	0	0	0	0	0	0	0	0	0	0	0	0	0	0	0	0	0	0	0	0	0	0	0	0	0	0	0	0	0	0	0	0	0	0	0	0	0	0	0	0	0	0	0	0	0	0	0	0	0	0	0	0	0	0	0	0	0	0	0	0	0	0	0	0	0	0	0	0	0	0	0	0	0	0	0	0	0	0	0	0	0	0	0	0	0	0	0	0	0	0	0	0	0	0	0	0	0	0	0	0	0	0	0	0	0	0	0	0	0	0	0	0	0	0	0	0	0	0	0	0	0	0	0	0	0	0	0	0	0	0	0	0	0	0	0	0	0	0	0	0	0	0	0	0	0	0	0	0	0	0	0	0	0	0	0	0	0	0	0	0	0	0	0	0	0	0	0	0	0	0	0	0	0	0	0	0	0	0	0	0	0	0	0	0	0	0	0	0	0	0	0	0	0	0	0	0	0	0	0	0	0	0	0	0	0	0	0	0	0	0	0	0	0	0	0	0	0	0	0	0	0	0	0	0	0	0	0	0	0	0	0	0	0	0	0	0	0	0	0	0	0	0	0	0	0	0	0	0	0	0	0	0	0	0	0	0	0	0	0	0	0	0	0	0	0	0	0	0	0	0	0	0	0	0	0	0	0	0	0	0	0	0	0	0	0	0	0	0	0	0	0	0	0	0	0	0	0	0	0	0	0	0	0	0	0	0	0	0	0	0	0	0	0	0	0	0	0	0	0	0	0	0	0	0	0	0	0	0	0	0	0	0	0	0	0	0	0	0	0	0	0	0	0	0	0	0	0	0	0	0	0	0	0	0	0	0	0	0	0	0	0	0	0	0	0	0	0	0	0	0	0	0	0	0	0	0	0	0	0	0	0	0	0	0	0	0	0	0	0	0	0	0	0	0	0	0	0	0	0	0	0	0	0	0	0	0	0	0	0	0	0	0	0	0	0	0	0	0	0	0	0	0	0	0	0	0	0	0	0	0	0	0	0	0	0	0	0	0	0	0	0	0	0	0	0	0	0	0	0	0	0	0	0	0	0	0	0	0	0	0	0	0	0	0	0	0	0	0	0	0	0	0	0	0	0	0	0	0	0	0	0	0	0	0	0	0	0	0	0	0	0	0	0	0	0	0	0	0	0	0	0	0	0	0	0	0	0	0	0	0	0	0	0	0	0	0	0	0	0	0	0	0	0	0	0	0	0	0	0	0	0	0	0	0	0	0	0	0	0	0	0	0	0	0	0	0	0	0	0	0	0	0	0	0	0	0	0	0	0	0	0	0	0	0	0	0	0	0	0	0	0	0	0	0	0	0	0	0	0	0	0	0	0	0	0	0	0	0	0	0	0	0	0	0	0	0	0	0	0	0	0	0	0	0	0	0	0	0	0	0	0	0	0	0	0	0	0	0	0	0	0	0	0	0	0	0	0	0	0	0	0	0	0	0	0	0	0	0	0	0	0	0	0	0	0	0	0	0	0	0	0	0	0	0	0	0	0	0	0	0	0	0	0	0	0	0	0	0	0	0	0	0	0	0	0	0	0	0	0	0	0	0	0	0	0	0	0	0	0	0	0	0	0	0	0	0	0	0	0	0	0	0	0	0	0	0	0	0	0	0	0	0	0	0	0	0	0	0	0	0	0	0	0	0	0	0	0	0	0	0	0	0	0	0	0	0	0	0	0	0	0	0	0	0	0	0	0	0	0	0	0	0	0	0	0	0	0	0	0	0	0	0	0	0	0	0	0	0	0	0	0	0	0	0	0	0	0	0	0	0	0	0	0	0	0	0	0	0	0	0	0	0	0	0	0	0	0	0	0	0	0	0	0	0	0	0	0	0	0	0	0	0	0	0	0	0	0	0	0	0	0	0	0	0	0	0	0	0	0	0	0	0	0	0	0	0	0	0	0	0	0	0	0	0	0	0	0	0	0	0	0	0	0	0	0	0	0	0	0	0	0	0	0	0	0	0	0	0	0	0	0	0	0	0	0	0	0	0	0	0	0	0	0	0	0	0	0	0	0	0	0	0	0	0	0	0	0	0	0	0	0	0	0	-4.57	-2.56	0.34	-2.15	-4.57	0	0	4.55	0.290000000000001	2.2	0.51	-0.19	-4.33	-0.199999999999999	0.49	2.35	-4.57	-2.08	4.57	0	-4.57	-4.57	-4.57	0	-4.36	4.56	-1.46	-4.57	-1.57	0	4.57	1.38	3.43	-0.0400000000000009	-1.59	2.19	-2.96	-1.39	-0.18	0.35	2.04	-2.56	-4.32	2.18	-1.65	3.11	-0.920000000000002	-1.58	-3.82	-1.54	-1.82	-3.98	-1.09	-0.33	0	-0.44	-0.69	-5.71	0	-4.8	-4.39	2.98	1.33226762955019e-15	-4.51	3.87	0.0599999999999999	-3.77	-1.65	0	-4.48	0	1.38	-3.07	2.78	0.260000000000001	1.87	-4.95	0.219999999999999	-6.35	6.83	3.02	4.12	2.04	3.69	-6.69	-3.64	-3.71	-2.63	-4.39	-0.79	-2.54	-6.9	-2.81	-0.45	0.49	6.90000000000001	-6.9	0.989999999999998	-5.04	6.9	-3.13	-1.63	-0.740000000000002	0.470000000000001	-4.39	1.03	-0.750000000000001	3.22	-0.2	0.18	0.79	-3.02	-4.89	0.41	-2.22	-1.64	0.75	-3.15	0.0600000000000001	0.0100000000000016	1.23	-0.459999999999999	0.94	-1.54	-1.38	5.48	-1.55	-2.55	-6.9	-0.989999999999995	0	4.78	2.37	1.89	6.9	0.41	-4.04	0.1	-0.919999999999999	1.26	-2.64	-0.48	0.32	3.38	-1	-3.06	1.61	-0.74	1.17	-4.57	0.710000000000002	-3.92	0.7	2.32	-1.7	-5.7	-2.17	-2.15	0.129999999999999	-0.4	4.12	-2.86	1.23	2.48	-1	-0.860000000000001	-3.86	-3.94	0	-0.520000000000001	0	4.57	-2.29	-1.65	2.49	0.120000000000001	1.07	2.37	0.529999999999998	0.859999999999999	-1.4	-0.35	-1.37	-0.7	-1.15	-1.52	3.54	-3.36	3.21	0.4	-0.54	-2.71	0	-1.1	-0.870000000000002	-0.92	0.251666666666667	-0.153333333333332	-0.744999999999999	-0.0540000000000003	-1.18	0.0185714285714287	1.52333333333333	2.80166666666667	0.00399999999999956	0.0214285714285722	1.52	-0.74625	-1.7575	-0.987142857142858	0.746666666666666	1.80142857142857	-0.110000000000001	-0.207142857142857	2.64714285714286	-0.219999999999999	-0.553333333333335	-0.567499999999999	-1.73	0.461666666666666	-3.614	2.10285714285714	0.163333333333332	-1.23285714285714	-1.21875	-0.0425000000000004	3.74	0.328888888888889	-0.347647058823529	0.523846153846154	1.30888888888889	0.436666666666667	0.0535714285714306	-1.47125	0.454444444444444	0.972499999999998	-0.181999999999999	0.356666666666666	-0.370000000000001	0.405384615384616	-0.906666666666666	-0.236666666666666	0.272500000000001	-0.258333333333335	-0.234000000000002	-1.64125	-0.085	-0.38	-1.1425	0.30375	-0.878	-1.29111111111111	0.352222222222222	-1.00466666666667	0.2775	-3.77666666666667	-1.97857142857143	-0.147692307692308	0	-0.737500000000001	0.937272727272727	-0.344	-0.444000000000001	-0.92	1.5625	-1.78727272727273	0.992142857142852	0.500666666666667	1.66	0.5975	-0.91	0.332222222222224	-1.19875	0.366666666666664	0.256250000000001	2.20428571428571	0.793333333333335	-0.00200000000000244	0.438749999999999	-0.575000000000003	-2.48666666666666	0	0.724285714285713	-1.55	-0.293333333333333	-0.640909090909089	-0.587857142857143	-0.57	-1.318	0.384999999999998	0.866250000000001	-0.365294117647061	-0.171999999999997	-1.34	-0.467500000000001	-1.4175	-0.776666666666667	-0.688333333333333	0.180624999999999	0.594545454545454	-0.731666666666666	1.65666666666667	0.0708333333333337	-0.308461538461538	0.16	-0.297058823529412	0.760909090909092	-1.295	-0.0537499999999991	-0.0843749999999979	-0.0620000000000003	0.432857142857141	-0.172857142857143	-0.561249999999999	0.524375	2.27461538461539	0.282999999999999	-0.407	0.998571428571429	0.828181818181818	-1.16636363636364	-0.267647058823535	-0.0859999999999985	-0.902000000000001	-1.71545454545455	0.0888888888888886	0.424117647058821	1.64636363636363	0.312222222222225	0.57181818181818	0.945	-1.07	0.476999999999997	0.433999999999999	0.168999999999997	0.331818181818182	-1.91	-0.157142857142858	0.0611111111111118	0.571111111111112	-0.19	-0.199999999999999	-0.317	0.534444444444444	0.482857142857141	-1.53375	0.296250000000001	0.2875	0.183636363636364	1.71222222222222	-1.63333333333333	-0.943846153846152	1.30375	0.356999999999999	0.45	0.0530000000000008	1.032	-2.12833333333333	4.005	-0.178666666666667	-0.150500000000001	0.481	-0.991538461538461	0.258749999999999	0.292222222222222	0.256363636363636	-0.0183333333333326	0.414444444444444	1.47272727272727	1.58	0.539090909090909	0.304	0.0813333333333341	0.104444444444445	-0.221538461538461	-1.41142857142857	0	-0.450666666666667	0.0866666666666669	0.204444444444444	0.331764705882353	-0.77777777777778	0.168999999999999	1.0675	0.105999999999998	0.0931578947368443	0.603999999999999	-0.769999999999998	0.0155555555555544	0.322727272727272	0.199375	-0.554285714285713	-4.57	0.14	2.92	-2.84	2.2	4.44	-4.57	-4.44	1.24	0	-0.440000000000003	0	-1.48	2.63	0.510000000000002	-4.53	-1.13	-2.42	-3.78	0	-1.25	-1.45	-4.57	0	4.57	-4.57	0.930000000000001	3.8	2.09	-1.27	-4.57	-4.57	-0.920000000000001	-0.699999999999998	-1.39	-3.48	2.77	-1.66	2.56	-0.690000000000001	-1.15	-0.249999999999998	-3.32	0.529999999999999	0.51	4.09	-3.7	1.68	-1.01	-1.01	-1.79	-0.74	-0.56	0.33	0	0.36	-3.03	2.10999999999999	2.69	2.9	4.39	3.66	-4.39	1	4.4	-0.68	-0.98	2.62	-0.41	3.28	5.38	2.6	-2.22	-0.699999999999999	-0.699999999999998	3.73	-3.34	0.48	-1.4	-4.11	2.19	0.93	-2.84	0.950000000000003	5.52	-3.64	-4.29	6.9	4.39	-6.19	1.05	6.90000000000001	5.62	-1.12	-0.42	-5.52999999999999	-6.87	2.89	-1.37	-6.46	-0.669999999999998	-0.24	-3.69	-2.15	4.38	-4.65	1.97	2.56	0.47	0.32	-1.15	1.19	-2.79	-1.47	0.93	-2.84	0.0699999999999998	-0.16	0.119999999999999	-6.49	0.0699999999999998	2.85	-1.89	-3.2	1.38	-0.59	-1.04	-1.41	0.5	0.529999999999998	5.35	-3.74	-0.530000000000001	0	-3.6	0	-5.47	-2.29	1.5	0.970000000000001	1.54	4.57	0.0900000000000007	0.170000000000001	0.55	-3.47	3.1	-1.51	-0.850000000000001	4.57	-3.4	-2.17	-0.95	-3.83	4.3	-2.21	-2.28	-4.09	0.25	-0.83	-4.12	2.82	-6.71	2.48	1.17	0.459999999999999	-1.36	2.38	-1.88	-4.25	0	0.82	-4.57	-4.57	-0.81	-1.42	0	-1.27	0.17	1.18	-1.4	2.78	-1.15	-3.7	-1.1	2.75	-4.57	-4.57	2.53	-1.1	0.380000000000001	2.72	0	0.0999999999999996	0.350000000000001	1.39	-0.251666666666667	0.153333333333332	0.744999999999999	0.0539999999999994	1.18	-0.0185714285714287	-1.52333333333333	-2.80166666666667	-0.00400000000000045	-0.0214285714285722	-1.52	0.74625	1.7575	0.987142857142858	-0.746666666666666	-1.80142857142857	0.11	0.207142857142857	-2.64714285714286	0.220000000000001	0.553333333333333	0.567500000000001	1.73	-0.461666666666666	3.614	-2.10285714285714	-0.163333333333334	1.23285714285714	1.21875	0.0425000000000004	-3.74	-0.328888888888889	0.347647058823529	-0.523846153846154	-1.30888888888889	-0.436666666666664	-0.0535714285714288	1.47125	-0.454444444444444	-0.972499999999997	0.182	-0.356666666666666	0.369999999999997	-0.405384615384616	0.906666666666666	0.236666666666666	-0.272500000000001	0.258333333333333	0.234	1.64125	0.0849999999999991	0.380000000000001	1.1425	-0.303750000000001	0.878	1.29111111111111	-0.352222222222223	1.00466666666667	-0.277499999999996	3.77666666666667	1.97857142857143	0.147692307692308	0	0.737500000000001	-0.937272727272731	0.344	0.443999999999999	0.92	-1.5625	1.78727272727273	-0.992142857142859	-0.500666666666667	-1.66	-0.5975	0.910000000000002	-0.332222222222224	1.19875	-0.366666666666667	-0.256250000000001	-2.20428571428572	-0.793333333333337	0.00199999999999889	-0.438750000000001	0.574999999999996	2.48666666666667	0	-0.724285714285713	1.55	0.293333333333335	0.640909090909091	0.587857142857146	0.57	1.318	-0.384999999999998	-0.866250000000001	0.365294117647053	0.172000000000001	1.34	0.467500000000001	1.4175	0.776666666666666	0.688333333333333	-0.180624999999999	-0.594545454545454	0.731666666666667	-1.65666666666667	-0.0708333333333337	0.308461538461539	-0.16	0.297058823529412	-0.760909090909091	1.295	0.0537500000000009	0.0843750000000014	0.0619999999999994	-0.432857142857142	0.172857142857143	0.561249999999999	-0.524375	-2.27461538461538	-0.283000000000001	0.406999999999999	-0.998571428571429	-0.828181818181818	1.16636363636363	0.267647058823528	0.0859999999999985	0.902000000000001	1.71545454545454	-0.0888888888888886	-0.424117647058821	-1.64636363636363	-0.312222222222221	-0.571818181818184	-0.945	1.07	-0.476999999999997	-0.433999999999999	-0.169	-0.331818181818182	1.91	0.157142857142857	-0.0611111111111118	-0.571111111111112	0.19	0.199999999999999	0.317	-0.534444444444444	-0.482857142857142	1.53375	-0.296250000000001	-0.2875	-0.183636363636365	-1.71222222222222	1.63333333333333	0.943846153846152	-1.30375	-0.356999999999999	-0.449999999999999	-0.052999999999999	-1.032	2.12833333333333	-4.005	0.178666666666667	0.150499999999999	-0.481000000000002	0.991538461538461	-0.258749999999999	-0.292222222222222	-0.256363636363636	0.0183333333333344	-0.414444444444444	-1.47272727272727	-1.58	-0.539090909090909	-0.303999999999998	-0.0813333333333333	-0.104444444444445	0.221538461538461	1.41142857142857	-1.77635683940025e-15	0.450666666666667	-0.0866666666666669	-0.204444444444444	-0.331764705882353	0.777777777777779	-0.168999999999999	-1.0675	-0.105999999999998	-0.0931578947368443	-0.603999999999999	0.77	-0.0155555555555562	-0.322727272727272	-0.199375	0.554285714285714	-4.57	-2.56	2.86	-2.15	-2.87	1.88	0	4.55	0.910000000000001	1.76	0.51	0	-1.48	2.14	0.49	2.35	-1.13	-2.42	4.57	0	-1.25	-1.45	-4.57	0	4.57	4.56	-0.529999999999999	0.64	2.09	-1.27	4.57	-3.6	1.88	-0.0400000000000009	-1.59	2.19	-2.05	-1.66	-0.18	0.35	2.04	-2.56	-3.32	2.18	0.51	3.11	-3.7	-0.31	-1.01	-1.01	-1.79	-3.98	-0.56	-0.33	0	0.36	-1.78	-5.71	0	2.9	4.39	3.66	0	-1.19	3.87	0.0599999999999999	-0.98	2.62	0	3.28	5.38	1.38	-3.07	2.78	-0.699999999999998	3.73	-4.95	0.219999999999999	-6.35	6.83	3.02	4.12	2.04	0.950000000000003	5.52	-3.64	-3.71	6.9	1.07	-5.15	1.05	0.910000000000004	5.62	-0.45	0.49	6.90000000000001	-6.87	2.89	-1.37	-0.0600000000000005	-3.13	-1.41	-3.69	0.470000000000001	4.38	-4.65	1.82	2.56	0.47	0.32	0.79	1.19	-4	-1.47	0.770000000000001	-1.64	0.0699999999999998	-0.16	0.0600000000000001	0.0100000000000016	1.23	2.85	0.94	-1.54	1.38	-0.380000000000003	-1.04	-1.41	0.480000000000004	-0.989999999999995	5.35	4.78	2.37	0	5.69	0	-4.04	0.1	1.5	0.970000000000001	1.54	0.409999999999999	0.32	3.38	-0.57	-3.47	3.01	-1.51	1.17	3.38	0.710000000000002	-3.92	0.7	2.32	4.24	-5.7	-2.17	-2.15	0.25	-0.4	-1.58	2.82	1.23	2.48	-0.139999999999999	-0.860000000000001	-3.06	-3.87	0	-0.520000000000001	0	0.82	-2.29	-1.65	2.49	-0.709999999999999	1.07	0.17	0.17	1.18	-1.4	-0.00999999999999979	-1.37	-0.7	-1.15	2.75	-2.72	-3.36	3.21	0.359999999999998	-0.54	2.35	0	0.0999999999999996	0.350000000000001	1.39	0	0	0	-8.88178419700125e-16	0	0	0	-1.77635683940025e-15	0	0	0	0	1.77635683940025e-15	0	0	0	0	0	0	0	0	0	0	0	0	0	0	0	0	0	0	0	0	0	0	0	0	0	0	0	0	0	0	0	0	0	0	0	0	0	0	0	-1.77635683940025e-15	0	0	0	0	0	0	0	0	1.77635683940025e-15	0	0	0	0	0	0	0	0	0	-3.5527136788005e-15	0	0	1.77635683940025e-15	0	0	0	0	0	0	0	0	-3.5527136788005e-15	0	0	0	0	0	1.77635683940025e-15	0	0	0	0	-1.77635683940025e-15	0	0	0	0	0	0	0	0	0	0	0	-8.88178419700125e-16	0	0	0	0	0	0	0	0	0	0	0	0	0	0	-8.88178419700125e-16	0	0	0	0	0	0	0	0	0	0	0	0	0	0	-3.5527136788005e-15	0	0	0	1.77635683940025e-15	0	0	0	0	0	0	0	0	1.77635683940025e-15	0	0	-1.77635683940025e-15	0	0	0	0	1.77635683940025e-15	0	0	8.88178419700125e-16	0	0	0	0	0	0	0	0	0	0	0	0	0	0	0	0	0	0	0	-1.77635683940025e-15	0	0	0	1.77635683940025e-15	0	-1.77635683940025e-15	0	0	0	0	1.77635683940025e-15	0	0	0	8.88178419700125e-16
chrI_139073_G_A_-	YAL007C_chrI_139073_G_A_72_2	NA	-0.308794025919819	UpStream	TRUE	TRUE	FALSE	FALSE	FALSE	TRUE	FALSE	NA	-1.43338318845308	1	73	1	0	1	0	-1	0	0	1	0.381578947368421	0.983050847457627	8.02727268867498	0.084829937	0.0505003	52	781	202	53	728	NA	0	0.311	NA	0	0	0	0	0	0	0	0	0	0	0	0	0	0	0	0	0	0	0	0	0	0	0	0	0	0	0	0	0	0	0	0	0	0	0	0	0	0	0	0	0	0	0	0	0	0	0	0	0	0	0	0	0	0	0	0	0	0	0	0	0	0	0	0	0	0	0	0	0	0	0	0	0	0	0	0	0	0	0	0	0	0	0	0	0	0	0	0	0	0	0	0	0	0	0	0	0	0	0	0	0	0	0	0	0	0	0	0	0	0	0	0	0	0	0	0	0	0	0	0	0	0	0	0	0	0	0	0	0	0	0	0	0	0	0	0	0	0	0	0	0	0	0	0	0	0	0	0	0	0	0	0	0	0	0	0	0	0	0	0	0	0	0	0	0	0	0	0	0	0	0	0	0	0	0	0	0	0	0	0	0	0	0	0	0	0	0	0	0	0	0	0	0	0	0	0	0	0	0	0	0	0	0	0	0	0	0	0	0	0	0	0	0	0	0	0	0	0	0	0	0	0	0	0	0	0	0	0	0	0	0	0	0	0	0	0	0	0	0	0	0	0	0	0	0	0	0	0	0	0	0	0	0	0	0	0	0	0	0	0	0	0	0	0	0	0	0	0	0	0	0	0	0	0	0	0	0	0	0	0	0	0	0	0	0	0	0	0	0	0	0	0	0	0	0	0	0	0	0	0	0	0	0	0	0	0	0	0	0	0	0	0	0	0	0	0	0	0	0	0	0	0	0	0	0	0	0	0	0	0	0	0	0	0	0	0	0	0	0	0	0	0	0	0	0	0	0	0	0	0	0	0	0	0	0	0	0	0	0	0	0	0	0	0	0	0	0	0	0	0	0	0	0	0	0	0	0	0	0	0	0	0	0	0	0	0	0	0	0	0	0	0	0	0	0	0	0	0	0	0	0	0	0	0	0	0	0	0	0	0	0	0	0	0	0	0	0	0	0	0	0	0	0	0	0	0	0	0	0	0	0	0	0	0	0	0	0	0	0	0	0	0	0	0	0	0	0	0	0	0	0	0	0	0	0	0	0	0	0	0	0	0	0	0	0	0	0	0	0	0	0	0	0	0	0	0	0	0	0	0	0	0	0	0	0	0	0	0	0	0	0	0	0	0	0	0	0	0	0	0	0	0	0	0	0	0	0	0	0	0	0	0	0	0	0	0	0	0	0	0	0	0	0	0	0	0	0	0	0	0	0	0	0	0	0	0	0	0	0	0	0	0	0	0	0	0	0	0	0	0	0	0	0	0	0	0	0	0	0	0	0	0	0	0	0	0	0	0	0	0	0	0	0	0	0	0	0	0	0	0	0	0	0	0	0	0	0	0	0	0	-5.13	0	0	0	0	0	0	0	0	0	0	0	0	0	0	0	0	0	0	0	0	0	0	0	0	0	0	0	0	0	0	0	0	0	0	0	0	0	0	0	0	0	0	0	0	0	0	0	0	0	0	0	0	0	0	0	0	0	0	0	0	0	0	0	0	0	0	0	0	0	0	0	0	0	0	0	0	0	0	0	0	0	0	0	0	0	0	0	0	0	0	0	0	0	0	0	0	0	0	0	0	0	0	0	0	0	0	0	0	0	0	0	0	0	0	0	0	0	0	0	0	0	0	0	0	0	0	0	0	0	0	0	0	0	0	0	0	0	0	0	0	0	0	0	0	0	0	0	0	0	0	0	0	0	0	0	0	0	0	0	0	0	0	0	0	0	0	0	0	0	0	0	0	0	0	0	0	0	0	0	0	0	0	0	0	0	0	0	0	0	0	0	0	0	0	0	-5.13	0	0	0	0	0	0	0	0	0	0	0	0	0	0	0	0	0	0	0	0	0	0	0	0	0	0	0	0	0	0	0	0	0	0	0	0	0	0	0	0	0	0	0	0	0	0	0	0	0	0	0	0	0	0	0	0	0	0	0	0	0	0	0	0	0	0	0	0	0	0	0	0	0	0	0	0	0	0	0	0	0	0	0	0	0	0	0	0	0	0	0	0	0	0	0	0	0	0	0	0	0	0	0	0	0	0	0	0	0	0	0	0	0	0	0	0	0	0	0	0	0	0	0	0	0	0	0	0	0	0	0	0	0	0	0	0	0	0	0	0	0	0	0	0	0	0	0	0	0	0	0	0	0	0	0	0	0	0	0	0	0	0	0	0	0	0	0	0	0	0	0	0	0	0	0	0	0	0	0	0	0	0	0	0	0	0	0	0	0	0	0	0	0	0	0	-1	0	0	0	0	0	0	0	0	0	0	0	0	0	0	0	0	0	0	0	0	0	0	0	0	0	0	0	0	0	0	0	0	0	0	0	0	0	0	0	0	0	0	0	0	0	0	0	0	0	0	0	0	0	0	0	0	0	0	0	0	0	0	0	0	0	0	0	0	0	0	0	0	0	0	0	0	0	0	0	0	0	0	0	0	0	0	0	0	0	0	0	0	0	0	0	0	0	0	0	0	0	0	0	0	0	0	0	0	0	0	0	0	0	0	0	0	0	0	0	0	0	0	0	0	0	0	0	0	0	0	0	0	0	0	0	0	0	0	0	0	0	0	0	0	0	0	0	0	0	0	0	0	0	0	0	0	0	0	0	0	0	0	0	0	0	0	0	0	0	0	0	0	0	0	0	0	0	0	0	0	0	0	0	0	0	0	0	0	0	0	0	0	0	0	0	-5.13	0	0	0	0	0	0	0	0	0	0	0	0	0	0	0	0	0	0	0	0	0	0	0	0	0	0	0	0	0	0	0	0	0	0	0	0	0	0	0	0	0	0	0	0	0	0	0	0	0	0	0	0	0	0	0	0	0	0	0	0	0	0	0	0	0	0	0	0	0	0	0	0	0	0	0	0	0	0	0	0	0	0	0	0	0	0	0	0	0	0	0	0	0	0	0	0	0	0	0	0	0	0	0	0	0	0	0	0	0	0	0	0	0	0	0	0	0	0	0	0	0	0	0	0	0	0	0	0	0	0	0	0	0	0	0	0	0	0	0	0	0	0	0	0	0	0	0	0	0	0	0	0	0	0	0	0	0	0	0	0	0	0	0	0	0	0	0	0	0	0	0	0	0	0	0	0	0	0	0	0	0	0	0	0	0	0	0	0	0	0	0	0	0	0	0	-5.13	0	0	0	0	0	0	0	0	0	0	0	0	0	0	0	0	0	0	0	0	0	0	0	0	0	0	0	0	0	0	0	0	0	0	0	0	0	0	0	0	0	0	0	0	0	0	0	0	0	0	0	0	0	0	0	0	0	0	0	0	0	0	0	0	0	0	0	0	0	0	0	0	0	0	0	0	0	0	0	0	0	0	0	0	0	0	0	0	0	0	0	0	0	0	0	0	0	0	0	0	0	0	0	0	0	0	0	0	0	0	0	0	0	0	0	0	0	0	0	0	0	0	0	0	0	0	0	0	0	0	0	0	0	0	0	0	0	0	0	0	0	0	0	0	0	0	0	0	0	0	0	0	0	0	0	0	0	0	0	0	0	0	0	0	0	0	0	0	0	0	0	0	0	0	0	0	0	0	0	0	0	0	0	0	0	0	0	0	0	0	0	0	0	0	0	-1	0	0	0	0	0	0	0	0	0	0	0	0	0	0	0	0	0	0	0	0	0	0	0	0	0	0	0	0	0	0	0	0	0	0	0	0	0	0	0	0	0	0	0	0	0	0	0	0	0	0	0	0	0	0	0	0	0	0	0	0	0	0	0	0	0	0	0	0	0	0	0	0	0	0	0	0	0	0	0	0	0	0	0	0	0	0	0	0	0	0	0	0	0	0	0	0	0	0	0	0	0	0	0	0	0	0	0	0	0	0	0	0	0	0	0	0	0	0	0	0	0	0	0	0	0	0	0	0	0	0	0	0	0	0	0	0	0	0	0	0	0	0	0	0	0	0	0	0	0	0	0	0	0	0	0	0	0	0	0	0	0	0	0	0	0	0	0	0	0	0	0	0	0	0	0	0	0	0	0	0	0	0	0	0	0	0	0	0	0	0	0	0	0	1.03	-0.37	-5.15	0.22	2.59	-0.58	3.44	-1.73	-5.15	-0.11	-2.19	3.97	-0.58	-2.66	-0.17	0.389999999999997	-1.6	-5	-2.6	4	-1.83	-0.27	-0.58	1.06	-0.58	3.46	-5.15	-3.22	1.73	-0.58	-5.15	-5.15	-1.12	3.78	1.17	-0.140000000000001	-1.38	4	-3.29	-5.06	0.14	2.52	3.17	-3.78	3.97	-0.719999999999999	-0.140000000000001	-0.41	-4.75	1.58	1.3	-4.44	-1.65	-2.25	-0.57	-1.52	-0.75	3.63	3.56	0.910000000000002	-0.569999999999999	0.58	-0.569999999999999	-0.02	-2.1	-2.77	-2.31	-1.53	-0.379999999999999	2.51	0.460000000000001	-4.27	-2.16	1.56	1.73	-0.639999999999999	4.22	-5.8	4.13	-4.68	-1.74	-2.33	2.06	-2.31	4.92	-2.4	-4.96	6.33	-0.57	0.14	2.53	4	-0.579999999999998	3.41	-3.42	6.33	-0.579999999999998	2.05	-6.15	-0.0300000000000011	-3.75	-3.18	0.04	-7.48	-0.569999999999999	1.1	-0.97	-1.35	0.300000000000001	-1.82	-1.47	2.14	0.88	0.26	-0.49	2.95	-0.51	-3.32	-0.57	-3.74	1.36	-0.119999999999999	-0.99	-0.2	-0.579999999999998	-7.48	0.739999999999998	-0.199999999999999	4.45	0.809999999999999	5.97	0.799999999999999	-3.17	-0.54	0.139999999999997	0.620000000000002	0.850000000000001	-0.71	0.680000000000001	-1.6	0.28	-5.15	-0.57	0.449999999999999	0.02	-3.11	-3.11	-2.88	-1.25	1.34	-2.2	-0.2	-0.17	-4.78	-1.46	1.71	-5.07	-4.32	-2.34	0.66	-7.47	-4.23	-2.79	-1.65	0.350000000000001	-1.21	-3.72	-5.15	0.04	1.27	-5.08	-4.25	1.05	0.210000000000001	-4.03	2.74	1.8	-5.13	2.06	2.32	-5.11	0.3	-0.579999999999999	3.96	-0.420000000000002	-0.9	-5.15	-2.69	-1.74	0.430000000000001	-1.75	-5.15	-4.41	-0.720000000000001	-1.8	1.38	-0.211666666666668	-2.495	0.51	-0.264	0.227142857142857	-0.578571428571427	-0.576666666666666	-1.88	-2.602	-0.334285714285713	-1.30714285714286	1.06375	-1.43125	-1.16857142857143	-0.676666666666668	-1.99571428571429	-2.32	-3.8	-3.18142857142857	-0.578571428571427	-0.786666666666667	-0.963750000000001	0.111428571428572	-0.113333333333333	-0.58	-0.998571428571429	-2.04333333333333	-0.738571428571428	0.0712499999999991	1.55375	-3.82166666666667	0.148888888888889	-0.85588235294118	-0.677692307692308	-1.41555555555556	0.177499999999998	-1.21928571428571	0.229999999999999	-1.15444444444445	-2.1575	-0.5	-0.997777777777777	0.698571428571427	-3.03230769230769	-0.00583333333333158	-1.56	-0.448333333333331	-0.110833333333332	-0.385	0.0024999999999995	0.19	0.0150000000000006	-0.72125	-0.418749999999999	0.306	0.0566666666666666	-1.08111111111111	-1.15466666666666	0.225000000000001	0.731111111111115	-1.10142857142857	-0.226153846153846	-1.19857142857143	-0.84375	1.08454545454545	-1.104	0.318	-2.083	2.6625	1.09909090909091	-0.537142857142861	-0.726666666666667	-2.04	-0.411249999999999	0.134	1.98277777777778	-0.126249999999999	-1.48166666666667	1.42375	-0.485714285714286	-0.638333333333334	0.459000000000003	-0.38875	-3.35125	0.584666666666664	2.35166666666667	-1.19857142857143	1.278	-0.571666666666665	-1.01272727272727	0.422142857142855	-0.409999999999997	0.645	-0.677500000000002	-0.8725	-2.20294117647059	-1.21599999999999	0.662500000000001	-0.987499999999999	-0.983750000000001	-0.897777777777778	-1.60666666666667	-0.274374999999999	-2.10818181818182	1.62	0.216666666666669	-0.744166666666667	-0.689230769230769	0.043000000000001	-0.624705882352941	-1.33818181818182	0.303	-0.62125	-0.0106249999999974	-0.0380000000000003	0.494285714285715	-1.05571428571429	-1.305	-1.594375	-2.43692307692308	0.360000000000001	-1.114	-0.571428571428572	-1.67636363636364	-1.15181818181818	-3.17176470588235	0.0600000000000023	-1.08	-0.0890909090909062	0.983333333333334	3.85941176470588	1.23272727272727	-2.17444444444444	-1.63454545454545	-1.15416666666667	1.52272727272727	-1.113	0.238000000000001	0.908999999999999	-0.318181818181818	-0.195714285714287	-1.35714285714286	-0.315555555555555	-0.741111111111111	-0.687272727272727	0.0650000000000013	-1.366	0.363333333333333	-1.04	-0.00375000000000014	-1.375	-1.25375	1.18181818181818	-2.01888888888889	-0.341111111111111	0.350000000000001	-0.49375	-1.327	-0.143999999999998	0.327999999999999	-2.502	-1.15166666666667	-2.22666666666667	-1.49066666666667	-0.778500000000001	-1.07	-1.41846153846154	-1.3875	0.125555555555556	0.00818181818181785	-1.37888888888889	-0.0166666666666657	-2.06	-2.23	-1.31090909090909	1.237	0.863333333333333	-0.312222222222221	1.24769230769231	-0.91	-2.3875	-0.232666666666667	0.893333333333333	-0.735555555555553	0.778823529411763	-1.27	-1.254	-1.38	-1.778	-0.0478947368421032	-1.226	-0.833636363636362	-1.35277777777778	-0.489999999999998	-0.406874999999999	-0.347619047619048	1.19	-5.15	5.08	0.51	-1.68	-1.02	-0.580000000000001	-0.58	-5.09	0.00999999999999979	4	-3.16	-0.890000000000001	-3.97	-0.58	0.25	-5.15	-5.08	-0.580000000000001	1.17	-5.15	-5.15	-2.49	1.05	0	-0.58	-5.15	-5.15	-3.75	-0.58	-0.58	-0.14	0.699999999999998	-1.47	0.79	-0.58	-3.56	-4.6	0.73	-0.58	-2.8	-2.87	-0.58	-2.88	-5.01	0.089999999999999	0.81	1.2	-4.81	-1.33	-4.03	1.81	-3.8	3.98	3.81	2.04	-2.05	-7.48	5.64	-7.48	3.7	-0.399999999999999	-0.579999999999998	-0.47	5.19	0.81	0.63	-2.42	0.399999999999997	2.14	6.33	-0.15	0.73	-0.58	-2.47	1.74	-4.56	-7.47	6.12	1.06	-0.579999999999999	-1.2	3.39	-3.04	2.84	-2.4	-0.00999999999999979	-4.33	-4.96	-1.75	-4.13	-4.16	4.13	-1.67	-2.65	-0.579999999999998	-0.579999999999998	2.8	-5.27	-2.89	0.73	1.48	3.36999999999999	-0.579999999999998	-0.569999999999999	3.39	-1.61	-1.37	-1.22	-1.22	0.49	-1.74	-0.00999999999999979	-0.409999999999999	-1.97	2.74	0.25	-3.56	-1.53	1.41	1.18	0.789999999999999	-0.97	0.95	6.32999999999999	-7.48	-1.53	-2.55	3.49	6.33	3.93	6.29	-0.789999999999997	-7.14	-0.579999999999998	-0.579999999999999	2.8	-0.95	1.63	-0.66	-3.19	-5.15	-0.51	2.24	-0.960000000000001	-0.780000000000001	-1	-1.41	-0.839999999999999	-3.1	-1.98	2.01	-0.380000000000001	1.01	0.300000000000001	-5.77	3.3	-3.2	-0.81	-0.23	-7.44	-2.73	-0.260000000000001	-2.95	-1.67	-0.290000000000003	-5.01	-1.81	-1.45	1.27	-5.08	-5.15	-0.58	-0.579999999999998	1.83	2.48	0.79	0.38	2.41	-3.51	-5.11	-0.0800000000000001	-0.79	0.66	-0.23	-5.13	-3.91	1.14	-2.88	1.08	1.22	-3.39	-4.41	0.480000000000002	0.42	-1.52	0.316666666666666	-1.89	2.03733333333333	0.303999999999999	0.894285714285715	1.77	0.946666666666667	-0.381666666666668	-1.904	0.619999999999999	2.38285714285714	0.282500000000001	-2.83625	-0.799999999999999	-0.724444444444446	-0.869999999999999	-2.948	-3.62	-0.494285714285715	0.98	-1.82166666666667	-1.5725	-2.96285714285714	-0.210000000000001	-2.678	-0.0571428571428569	-2.11833333333333	-1.40285714285714	-0.6525	0.678750000000001	0.635	0.00111111111111128	-0.521764705882351	-0.563076923076922	-0.113333333333333	-0.482500000000002	-1.09071428571429	-0.63125	1.08333333333333	0.110833333333334	-0.265000000000001	-0.342222222222222	-0.450714285714287	-1.22384615384615	-0.634166666666667	-1.32	-1.3725	-0.226666666666667	-0.328999999999999	-2.56	-0.37	0.166250000000001	-1.96125	1.26	1.18	0.101111111111111	0.326666666666667	-1.05066666666666	2.89416666666666	-3.73333333333333	-1.92571428571429	-0.286153846153846	-0.572857142857142	-0.805	1.92181818181818	0.0859999999999994	-0.200999999999999	-2.494	2.24416666666667	0.83	0.387857142857143	0.0226666666666659	0.650000000000001	0.0837500000000002	-1.831	-0.689444444444444	-1.4225	-1.34388888888889	1.58875	-0.525714285714285	1.86	1.558	0.68125	-2.69375	-0.0973333333333315	2.35166666666667	1.30571428571429	-1.734	-0.0216666666666665	-0.360909090909091	-0.54857142857143	0.379000000000005	0.746	0.18	1.38375	-1.39	-0.972666666666662	1.715	-0.998750000000001	-2.48375	0.784444444444444	-0.254999999999999	1.345625	-1.76090909090909	0.158333333333333	0.144166666666671	-1.15	-1.21846153846154	0.178	-0.948235294117647	-0.187272727272727	-1.603	-0.958749999999998	0.185625	-0.65	0.411428571428571	-1.63428571428571	-1.15875	-1.0875	0.669999999999998	0.235999999999999	-1.022	-0.169999999999999	-1.01454545454546	1.78818181818182	-3.27882352941176	-1.41066666666667	0.288	-0.173636363636366	2.19222222222222	1.56411764705882	3.03818181818182	-1.17	0.494545454545452	-0.445833333333329	-0.643636363636364	-0.686999999999998	-0.898	0.931000000000001	0.123636363636363	-2.73857142857143	-0.668571428571427	-0.396666666666667	-0.575555555555555	-1.12272727272727	-1.50142857142857	-1.652	-0.997777777777777	-1.12428571428572	-2.4475	-1.07125	-0.960000000000001	1.25181818181818	0.35	-1.25111111111111	-0.86846153846154	0.332500000000001	-0.782999999999999	0.247	0.286999999999999	-2.23	-2.11	1.155	-1.828	-0.9015	-0.945999999999998	-1.91230769230769	-0.0587499999999999	-1.04222222222222	0.14909090909091	-1.39722222222222	-0.108888888888888	-0.00636363636363413	-0.0209090909090932	1.31909090909091	1.581	0.86	-0.331111111111111	0.973846153846154	-1.49285714285714	-2.3875	0.439333333333332	0.924999999999999	0.357777777777779	0.237058823529411	-2.31	-0.175000000000001	1.05125	-1.786	0.119473684210529	-0.887	-0.210909090909091	-1.36833333333333	0.374545454545455	0.00187500000000185	-0.458571428571428	1.19	-0.37	0.5	0.51	-1.68	-0.58	-0.58	-0.58	-5.09	0.00999999999999979	3.35	3.97	-0.58	-2.66	-0.58	0.389999999999997	-1.6	-5.08	-1.11	4	-4.57	-0.27	-0.58	1.06	0	3.46	-5.15	-3.22	1.73	-0.58	-0.86	-1.7	0.699999999999998	3.78	1.17	-0.140000000000001	-1.38	4	-0.99	-0.58	-0.370000000000001	-1.68	2.16	-2.88	0.859999999999999	0.089999999999999	-0.140000000000001	-0.41	-4.75	-0.48	0.47	-0.0499999999999998	-2.48	3.84	4.44089209850063e-16	2.04	-1.06	-7.48	5.64	-6.6	3.7	-0.399999999999999	-0.569999999999999	-0.47	-2.1	0.81	0.63	-2.42	-0.379999999999999	2.51	0.460000000000001	-1.29999999999999	-0.25	-0.58	1.2	-0.639999999999999	-3.13	-5.8	4.13	1.06	-0.579999999999999	-1.2	3.39	-3.04	2.84	-2.4	-0.00999999999999979	6.33	-0.57	-1.75	-4.13	-1.71	4.13	-1.67	-3.42	5.29000000000001	-0.579999999999998	2.8	-6.15	-1.07	0.73	1.48	0.04	-2.97	-0.569999999999999	1.1	-1.32	-1.37	-0.279999999999999	-1.82	-1.47	1.59	-0.00999999999999979	-0.409999999999999	-0.49	2.74	-0.51	-3.32	-0.57	-3.74	1.18	0.789999999999999	-0.97	-0.2	6.32999999999999	-7.48	0.739999999999998	-0.669999999999999	3.49	6.33	5.97	3.6	-0.789999999999997	-0.54	-0.579999999999998	-0.579999999999999	2.74	-0.95	0.680000000000001	-0.66	-2.75	-5.15	-0.51	2.24	0.02	-3.11	-2.63	-2.88	-1.25	0.100000000000001	-1.98	0.4	-0.17	-0.57	0.300000000000001	-5.77	3.3	-3.61	-1.01	0.66	-7.44	-2.73	-0.260000000000001	-2.95	-1.67	-1.21	-5.01	-3.17	0.04	1.27	-5.08	-5.15	1.05	0.210000000000001	1.83	2.74	1.76	0.38	2.41	2.32	-5.11	0.3	-0.79	0.66	-0.420000000000002	-4.43	-3.91	-0.59	-2.88	0.430000000000001	-1.75	-5.15	-4.41	-0.720000000000001	-1.8	-1.03	0.0525000000000002	-2.1925	1.20772727272727	0.0199999999999996	0.560714285714287	0.595714285714285	0.185000000000002	-1.13083333333333	-2.253	0.142857142857142	0.537857142857144	0.673124999999999	-2.13375	-0.984285714285713	-0.700555555555557	-1.43285714285714	-2.634	-3.71	-1.83785714285714	0.200714285714286	-1.30416666666667	-1.268125	-1.42571428571429	-0.161666666666667	-1.629	-0.527857142857142	-2.08083333333333	-1.07071428571429	-0.290625	1.11625	-1.59333333333333	0.0750000000000011	-0.688823529411764	-0.620384615384616	-0.764444444444445	-0.1525	-1.155	-0.200625	-0.0355555555555558	-1.02333333333334	-0.3825	-0.669999999999998	0.123928571428571	-2.12807692307692	-0.32	-1.44	-0.910416666666666	-0.168749999999999	-0.356999999999999	-1.27875	-0.0899999999999999	0.0906250000000011	-1.34125	0.420624999999999	0.743	0.0788888888888888	-0.377222222222222	-1.10266666666666	1.55958333333334	-1.50111111111111	-1.51357142857143	-0.256153846153847	-0.885714285714284	-0.824375	1.50318181818182	-0.508999999999999	0.0585000000000004	-2.2885	2.45333333333333	0.964545454545455	-0.0746428571428552	-0.352	-0.695	-0.16375	-0.8485	0.646666666666665	-0.774374999999999	-1.41277777777778	1.50625	-0.505714285714285	0.610833333333334	1.0085	0.14625	-3.0225	0.24366666666667	2.35166666666667	0.0535714285714288	-0.228000000000002	-0.296666666666665	-0.686818181818181	-0.0632142857142846	-0.0154999999999959	0.695500000000001	-0.248750000000001	0.255625	-1.79647058823529	-1.09433333333333	1.18875	-0.993124999999999	-1.73375	-0.0566666666666684	-0.930833333333332	0.535625	-1.93454545454545	0.889166666666668	0.18041666666667	-0.947083333333333	-0.953846153846153	0.110500000000001	-0.786470588235295	-0.762727272727273	-0.649999999999999	-0.789999999999999	0.0874999999999986	-0.344	0.452857142857143	-1.345	-1.231875	-1.3409375	-0.883461538461539	0.298	-1.068	-0.370714285714286	-1.34545454545455	0.31818181818182	-3.22529411764706	-0.675333333333331	-0.395999999999997	-0.131363636363638	1.58777777777778	2.71176470588236	2.13545454545455	-1.67222222222222	-0.57	-0.800000000000001	0.439545454545453	-0.899999999999999	-0.329999999999998	0.920000000000002	-0.0972727272727267	-1.46714285714286	-1.01285714285714	-0.356111111111112	-0.658333333333333	-0.904999999999999	-0.718214285714286	-1.509	-0.317222222222222	-1.08214285714286	-1.225625	-1.223125	-1.106875	1.21681818181818	-0.834444444444443	-0.796111111111111	-0.259230769230768	-0.0806249999999995	-1.055	0.0515000000000008	0.307500000000001	-2.366	-1.63083333333333	-0.535833333333333	-1.65933333333333	-0.84	-1.008	-1.66538461538462	-0.723125	-0.458333333333334	0.0786363636363632	-1.38805555555555	-0.0627777777777787	-1.03318181818182	-1.12545454545455	0.00409090909090892	1.409	0.861666666666666	-0.321666666666667	1.11076923076923	-1.20142857142857	-2.3875	0.103333333333332	0.909166666666668	-0.188888888888888	0.507941176470588	-1.79	-0.714499999999999	-0.164375	-1.782	0.0357894736842113	-1.0565	-0.522272727272727	-1.36055555555556	-0.0577272727272717	-0.202500000000001	-0.403095238095239
chrI_141802_C_T_-	YAL005C_chrI_141802_C_T_72_2	NA	0.156213933084181	UpStream	TRUE	TRUE	FALSE	FALSE	TRUE	FALSE	TRUE	TRUE	2.39359920296784	1	73	1	0	0	1	0	-1	0	0	0.447368421052632	0.985507246376812	8.29204225501497	0.041449137	0.0117402	690	499	154	56	371	0.37	0	0.295	0.705	0	0	0	0	0	0	0	0	0	0	0	0	0	0	0	0	0	0	0	0	0	0	0	0	0	0	0	0	0	0	0	0	0	0	0	0	0	0	0	0	0	0	0	0	0	0	0	0	0	0	0	0	0	0	0	0	0	0	0	0	0	0	0	0	0	0	0	0	0	0	0	0	0	0	0	0	0	0	0	0	0	0	0	0	0	0	0	0	0	0	0	0	0	0	0	0	0	0	0	0	0	0	0	0	0	0	0	0	0	0	0	0	0	0	0	0	0	0	0	0	0	0	0	0	0	0	0	0	0	0	0	0	0	0	0	0	0	0	0	0	0	0	0	0	0	0	0	0	0	0	0	0	0	0	0	0	0	0	0	0	0	0	0	0	0	0	0	0	0	0	0	0	0	0	0	0	0	0	0	0	0	0	0	0	0	0	0	0	0	0	0	0	0	0	0	0	0	0	0	0	0	0	0	0	0	0	0	0	0	0	0	0	0	0	0	0	0	0	0	0	0	0	0	0	0	0	0	0	0	0	0	0	0	0	0	0	0	0	0	0	0	0	0	0	0	0	0	0	0	0	0	0	0	0	0	0	0	0	0	0	0	0	0	0	0	0	0	0	0	0	0	0	0	0	0	0	0	0	0	0	0	0	0	0	0	0	0	0	0	0	0	0	0	0	0	0	0	0	0	0	0	0	0	0	0	0	0	0	0	0	0	0	0	0	0	0	0	0	0	0	0	0	0	0	0	0	0	0	0	0	0	0	0	0	0	0	0	0	0	0	0	0	0	0	0	0	0	0	0	0	0	0	0	0	0	0	0	0	0	0	0	0	0	0	0	0	0	0	0	0	0	0	0	0	0	0	0	0	0	0	0	0	0	0	0	0	0	0	0	0	0	0	0	0	0	0	0	0	0	0	0	0	0	0	0	0	0	0	0	0	0	0	0	0	0	0	0	0	0	0	0	0	0	0	0	0	0	0	0	0	0	0	0	0	0	0	0	0	0	0	0	0	0	0	0	0	0	0	0	0	0	0	0	0	0	0	0	0	0	0	0	0	0	0	0	0	0	0	0	0	0	0	0	0	0	0	0	0	0	0	0	0	0	0	0	0	0	0	0	0	0	0	0	0	0	0	0	0	0	0	0	0	0	0	0	0	0	0	0	0	0	0	0	0	0	0	0	0	0	0	0	0	0	0	0	0	0	0	0	0	0	0	0	0	0	0	0	0	0	0	0	0	0	0	0	0	0	0	0	0	0	0	0	0	0	0	0	0	0	0	0	0	0	0	0	0	0	0	0	0	0	0	0	0	0	0	0	0	0	0	0	0	0	0	0	0	0	0	0	0	0	0	0	0	0	0	0	0	-5.81	0	0	0	0	0	0	0	0	0	0	0	0	0	0	0	0	0	0	0	0	0	0	0	0	0	0	0	0	0	0	0	0	0	0	0	0	0	0	0	0	0	0	0	0	0	0	0	0	0	0	0	0	0	0	0	0	0	0	0	0	0	0	0	0	0	0	0	0	0	0	0	0	0	0	0	0	0	0	0	0	0	0	0	0	0	0	0	0	0	0	0	0	0	0	0	0	0	0	0	0	0	0	0	0	0	0	0	0	0	0	0	0	0	0	0	0	0	0	0	0	0	0	0	0	0	0	0	0	0	0	0	0	0	0	0	0	0	0	0	0	0	0	0	0	0	0	0	0	0	0	0	0	0	0	0	0	0	0	0	0	0	0	0	0	0	0	0	0	0	0	0	0	0	0	0	0	0	0	0	0	0	0	0	0	0	0	0	0	0	0	0	0	0	0	0	-5.81	0	0	0	0	0	0	0	0	0	0	0	0	0	0	0	0	0	0	0	0	0	0	0	0	0	0	0	0	0	0	0	0	0	0	0	0	0	0	0	0	0	0	0	0	0	0	0	0	0	0	0	0	0	0	0	0	0	0	0	0	0	0	0	0	0	0	0	0	0	0	0	0	0	0	0	0	0	0	0	0	0	0	0	0	0	0	0	0	0	0	0	0	0	0	0	0	0	0	0	0	0	0	0	0	0	0	0	0	0	0	0	0	0	0	0	0	0	0	0	0	0	0	0	0	0	0	0	0	0	0	0	0	0	0	0	0	0	0	0	0	0	0	0	0	0	0	0	0	0	0	0	0	0	0	0	0	0	0	0	0	0	0	0	0	0	0	0	0	0	0	0	0	0	0	0	0	0	0	0	0	0	0	0	0	0	0	0	0	0	0	0	0	0	0	0	-1	0	0	0	0	0	0	0	0	0	0	0	0	0	0	0	0	0	0	0	0	0	0	0	0	0	0	0	0	0	0	0	0	0	0	0	0	0	0	0	0	0	0	0	0	0	0	0	0	0	0	0	0	0	0	0	0	0	0	0	0	0	0	0	0	0	0	0	0	0	0	0	0	0	0	0	0	0	0	0	0	0	0	0	0	0	0	0	0	0	0	0	0	0	0	0	0	0	0	0	0	0	0	0	0	0	0	0	0	0	0	0	0	0	0	0	0	0	0	0	0	0	0	0	0	0	0	0	0	0	0	0	0	0	0	0	0	0	0	0	0	0	0	0	0	0	0	0	0	0	0	0	0	0	0	0	0	0	0	0	0	0	0	0	0	0	0	0	0	0	0	0	0	0	0	0	0	0	0	0	0	0	0	0	0	0	0	0	0	0	0	0	0	0	0	0	-5.81	0	0	0	0	0	0	0	0	0	0	0	0	0	0	0	0	0	0	0	0	0	0	0	0	0	0	0	0	0	0	0	0	0	0	0	0	0	0	0	0	0	0	0	0	0	0	0	0	0	0	0	0	0	0	0	0	0	0	0	0	0	0	0	0	0	0	0	0	0	0	0	0	0	0	0	0	0	0	0	0	0	0	0	0	0	0	0	0	0	0	0	0	0	0	0	0	0	0	0	0	0	0	0	0	0	0	0	0	0	0	0	0	0	0	0	0	0	0	0	0	0	0	0	0	0	0	0	0	0	0	0	0	0	0	0	0	0	0	0	0	0	0	0	0	0	0	0	0	0	0	0	0	0	0	0	0	0	0	0	0	0	0	0	0	0	0	0	0	0	0	0	0	0	0	0	0	0	0	0	0	0	0	0	0	0	0	0	0	0	0	0	0	0	0	0	-5.81	0	0	0	0	0	0	0	0	0	0	0	0	0	0	0	0	0	0	0	0	0	0	0	0	0	0	0	0	0	0	0	0	0	0	0	0	0	0	0	0	0	0	0	0	0	0	0	0	0	0	0	0	0	0	0	0	0	0	0	0	0	0	0	0	0	0	0	0	0	0	0	0	0	0	0	0	0	0	0	0	0	0	0	0	0	0	0	0	0	0	0	0	0	0	0	0	0	0	0	0	0	0	0	0	0	0	0	0	0	0	0	0	0	0	0	0	0	0	0	0	0	0	0	0	0	0	0	0	0	0	0	0	0	0	0	0	0	0	0	0	0	0	0	0	0	0	0	0	0	0	0	0	0	0	0	0	0	0	0	0	0	0	0	0	0	0	0	0	0	0	0	0	0	0	0	0	0	0	0	0	0	0	0	0	0	0	0	0	0	0	0	0	0	0	0	-1	0	0	0	0	0	0	0	0	0	0	0	0	0	0	0	0	0	0	0	0	0	0	0	0	0	0	0	0	0	0	0	0	0	0	0	0	0	0	0	0	0	0	0	0	0	0	0	0	0	0	0	0	0	0	0	0	0	0	0	0	0	0	0	0	0	0	0	0	0	0	0	0	0	0	0	0	0	0	0	0	0	0	0	0	0	0	0	0	0	0	0	0	0	0	0	0	0	0	0	0	0	0	0	0	0	0	0	0	0	0	0	0	0	0	0	0	0	0	0	0	0	0	0	0	0	0	0	0	0	0	0	0	0	0	0	0	0	0	0	0	0	0	0	0	0	0	0	0	0	0	0	0	0	0	0	0	0	0	0	0	0	0	0	0	0	0	0	0	0	0	0	0	0	0	0	0	0	0	0	0	0	0	0	0	0	-0.58	-4.18	-3.5	-1.43	0.21	-2.45	4	0.609999999999999	-3.48	1.21	3.61	-3.04	-1.35	-4.71	-1.08	-3.65	-2	-2.46	-0.58	-0.58	-3.47	-2.97	-5.15	-1.06	-5.15	1.38	-3.18	-3.58	-2.78	1.55	2.13	0.960000000000001	-4.47	-3.35	-3.12	1.72	-3.18	-0.399999999999999	-2.45	3.08	0.660000000000001	-0.389999999999999	-2.4	-0.579999999999998	2.86	-1.33	-2.62	-0.659999999999999	-0.58	-5.15	-3.09	-2.07	-2.1	3.47	3.8	2.01	0.800000000000001	0.260000000000002	0.120000000000001	-4.17	-1.26	-2.45	-4.95	-3.33	-1.91	1.13	0.63	-2.82	4.54	3.31	-0.579999999999998	0.81	2.99	-0.91	-1.72	0.43	-1.68	-1.28	3.31	-0.780000000000003	5.05	-0.599999999999998	2.07	-6.83	5.69	4.45	-0.58	-7.48	2.74	0.0299999999999994	-2.8	-3.01	1.78	2.06	-2.63	-0.579999999999998	3.29	2.8	-2.76	-2.38	-2.24	-1.81	-2.81	-0.970000000000002	-4.96	4.41000000000001	-1.34	-2.79	-0.31	0.32	-0.8	0.32	-0.65	0.879999999999999	-0.14	0.92	-3.77	-2.69	-1.3	-0.0299999999999976	2.81	0.41	-2.27	-3.41	-0.57	-6.93	6.33	0.100000000000001	1.8	0.800000000000001	1.81	4.21	-0.579999999999998	2.16	1.2	2.26	-0.550000000000001	-0.95	-2.01	-0.66	-1.82	-1.37	3.73	-0.0300000000000002	-1.58	-2.05	-4.14	-0.8	1.04	-5.01	-2.01	-4.59	0.109999999999999	0.43	-5.26	-4.8	0.65	0.15	-0.809999999999999	3.72	-1.89	-2.84	1.75	-3.91	-0.239999999999999	1.15	-5.12	-5.11	1.16	-0.58	-0.58	-3.43	-0.58	-0.58	2.35	1.52	1.72	0.880000000000001	3.68	-3.95	-2.19	-0.0300000000000002	0.31	0.0100000000000016	-0.0300000000000002	-3.56	-0.58	-0.58	-4.83	3.99	1.18	2.26	-1.54	-5.15	-5.15	-1.04	0.316666666666668	-1.89	-1.055	0.304	0.894285714285715	1.77	0.946666666666665	-0.381666666666668	-1.904	0.620000000000001	2.38285714285714	0.282500000000001	-2.83625	-0.800000000000001	-0.724444444444446	-0.869999999999997	-2.948	-3.62	-0.494285714285715	0.98	-1.82166666666667	-1.5725	-2.96285714285714	-0.210000000000001	-2.678	-0.0571428571428569	-2.11833333333333	-1.40285714285714	-0.6525	0.678750000000001	0.635000000000002	0.00111111111111128	-0.521764705882351	-0.563076923076924	-0.113333333333335	-0.4825	-1.09071428571428	-0.63125	1.08333333333333	0.110833333333332	-0.265000000000001	-0.342222222222222	-0.450714285714287	-1.22384615384615	-0.634166666666667	-1.32	-1.3725	-0.226666666666667	-0.328999999999999	-2.56	-0.37	0.16625	-1.96125	1.26	1.18	0.101111111111111	0.326666666666667	-1.05066666666666	2.89416666666667	-3.73333333333333	-1.92571428571429	-0.286153846153846	-0.572857142857142	-0.805	1.92181818181818	0.0860000000000003	-0.200999999999999	-2.494	2.24416666666666	0.83	0.387857142857143	0.0226666666666659	0.649999999999999	0.0837500000000002	-1.831	-0.689444444444444	-1.4225	-1.34388888888889	1.58875	-0.525714285714287	1.86	1.558	0.681249999999999	-2.69375	-0.0973333333333315	2.35166666666667	1.30571428571429	-1.734	-0.0216666666666665	-0.36090909090909	-0.548571428571426	0.379000000000005	0.746	0.18	1.38375	-1.39	-0.972666666666662	1.715	-0.998750000000001	-2.48375	0.784444444444444	-0.255000000000001	1.345625	-1.76090909090909	0.158333333333333	0.144166666666667	-1.15	-1.21846153846154	0.178	-0.948235294117647	-0.187272727272727	-1.603	-0.95875	0.185625000000002	-0.65	0.411428571428572	-1.63428571428571	-1.15875	-1.0875	0.669999999999998	0.235999999999999	-1.022	-0.17	-1.01454545454546	1.78818181818182	-3.27882352941177	-1.41066666666667	0.287999999999997	-0.173636363636362	2.19222222222222	1.56411764705883	3.03818181818182	-1.17	0.494545454545456	-0.445833333333329	-0.643636363636361	-0.686999999999998	-0.898	0.930999999999999	0.123636363636363	-2.73857142857143	-0.668571428571429	-0.396666666666668	-0.575555555555555	-1.12272727272727	-1.50142857142857	-1.652	-0.997777777777778	-1.12428571428572	-2.4475	-1.07125	-0.959999999999999	1.25181818181818	0.350000000000001	-1.25111111111111	-0.868461538461538	0.332500000000001	-0.783000000000001	0.247	0.287000000000001	-2.23	-2.11	1.155	-1.828	-0.9015	-0.946	-1.91230769230769	-0.0587499999999999	-1.04222222222222	0.149090909090908	-1.39722222222222	-0.108888888888888	-0.00636363636363768	-0.0209090909090932	1.31909090909091	1.581	0.86	-0.33111111111111	0.973846153846154	-1.49285714285714	-2.3875	0.439333333333334	0.925	0.357777777777777	0.237058823529413	-2.31	-0.175000000000001	1.05125	-1.786	0.119473684210526	-0.887	-0.210909090909093	-1.36833333333333	0.374545454545455	0.00187499999999829	-0.458571428571428	-0.58	-5.15	-1.95	-0.569999999999999	-0.58	-2.44	4	-4.03	-3.62	4	3.72	0.930000000000001	-3.37	-2.32	0.19	-3.5	-3.74	-4.04	-5.15	-0.58	-0.149999999999999	1.45	2.21	0	-0.58	-4.07	-2.83	-0.58	-0.42	4	-5.15	-1.02	-4	-1.39	-2.24	2.13	-0.489999999999998	-0.399999999999999	-2.08	-3.29	2.06	-0.149999999999999	2.11	-4.85	2.84	0.12	-3.84	-1.66	-1.19	-0.630000000000002	2.16	0.35	-1.36	-3.45	3.81	1.11	-0.75	2.25	-4.47	-0.66	-4.28	0.590000000000001	-0.57	-5.35	0.95	-2.31	1.61	-0.959999999999999	-2.18	-0.119999999999999	6.33	3.83	-1.14	1.87	1.6	0.749999999999998	2.9	-2.39	0.0500000000000007	-4.14	6.16	-2.81	-2.32	-0.579999999999998	-0.579999999999998	4.45	-0.569999999999999	-0.580000000000002	-0.57	-4.57	1.23	-0.580000000000002	2.63	2.31	-3.42	-7.36999999999999	-3.4	-0.579999999999999	-1.85	-7.48	-5.61	-0.92	1.24	-6.64	3.81	6	-1.47	-1.27	1.68	-0.59	-2.44	1.66	1.41	-0.929999999999998	-1.76	0.92	-1.98	-1.42	-1.42	-7.36	0.670000000000001	-0.23	-2.13	1.16	-1.8	-6.13	5.91	-0.58	4.45	0.799999999999999	1.3	-4.11	0.340000000000003	-0.539999999999999	4.94	-5.23	-7.48	-0.00999999999999979	4.23	1.25	2.85	-0.58	3.91	-4.01	-1.87	-0.360000000000001	-2.33	-0.719999999999999	-1.69	1.75	-0.75	-2.21	2.7	-2.79	-4.36	1.55	-0.129999999999999	-0.829999999999998	-1.52	-2.49	-4.13	-0.51	-3.7	-3.15	-0.57	2.13	-1.27	0.81	4	-0.58	-1.44	0.199999999999999	-5.15	-4.58	-3.76	2.5	0.83	-0.109999999999999	3.19	2.87	-2.19	1.16	-0.65	-4.44	-1.83	-3.94	-0.569999999999999	0.100000000000001	-3.31000000000001	0.63	2.97	1.65	-1.48	-0.580000000000001	-1.53	1.19	-0.211666666666666	-2.495	0.510000000000002	-0.263999999999999	0.227142857142857	-0.578571428571429	-0.576666666666668	-1.88	-2.602	-0.334285714285715	0.592619047619047	1.06375	-1.43125	-1.16857142857143	-0.676666666666669	-1.99571428571429	-2.32	-3.8	-3.18142857142857	-0.578571428571429	-0.786666666666665	-0.963749999999999	0.111428571428572	-0.113333333333332	-0.58	-0.998571428571429	-2.04333333333333	-0.738571428571428	0.0712499999999991	1.55375	-3.82166666666667	0.148888888888889	-0.855882352941176	-0.677692307692308	-1.41555555555555	0.1775	-1.21928571428571	0.23	-1.15444444444445	-2.1575	-0.5	-0.997777777777777	0.69857142857143	-3.03230769230769	-0.00583333333333513	-1.56	-0.448333333333331	-0.110833333333334	-0.385	0.0024999999999995	0.19	0.0150000000000006	-0.721250000000001	-0.41875	0.306000000000001	0.0566666666666666	-1.08111111111111	-1.15466666666666	0.225000000000001	0.731111111111112	-1.10142857142857	-0.226153846153847	-1.19857142857143	-0.84375	1.08454545454545	-1.104	0.318	-2.083	2.6625	1.09909090909091	-0.537142857142861	-0.726666666666667	-2.04	-0.411249999999999	0.134	1.98277777777778	-0.126250000000002	-1.48166666666667	1.42375	-0.485714285714284	-0.638333333333332	0.459000000000003	-0.38875	-3.35125	0.584666666666671	2.35166666666667	-1.19857142857143	1.278	-0.571666666666667	-1.01272727272727	0.422142857142859	-0.41	0.645	-0.677500000000002	-0.8725	-2.20294117647059	-1.216	0.662500000000001	-0.987500000000001	-0.983750000000001	-0.897777777777778	-1.60666666666667	-0.274375000000003	-2.10818181818182	1.62	0.216666666666665	-0.744166666666668	-0.689230769230768	0.0430000000000001	-0.624705882352941	-1.33818181818182	0.303000000000001	-0.62125	-0.0106249999999974	-0.0380000000000003	0.494285714285714	-1.05571428571429	-1.305	-1.594375	-2.43692307692308	0.359999999999999	-1.114	-0.571428571428572	-1.67636363636364	-1.15181818181818	-3.17176470588235	0.0599999999999987	-1.08	-0.0890909090909098	0.983333333333334	3.85941176470588	1.23272727272727	-2.17444444444444	-1.63454545454545	-1.15416666666667	1.52272727272727	-1.113	0.238000000000001	0.909000000000001	-0.318181818181818	-0.195714285714285	-1.35714285714286	-0.315555555555557	-0.741111111111111	-0.687272727272727	0.0649999999999977	-1.366	0.363333333333333	-1.04	-0.00375000000000014	-1.375	-1.25375	1.18181818181818	-2.01888888888889	-0.341111111111111	0.350000000000001	-0.49375	-1.327	-0.143999999999999	0.328000000000001	-2.502	-1.15166666666667	-2.22666666666667	-1.49066666666667	-0.778499999999999	-1.07	-1.41846153846154	-1.3875	0.125555555555556	0.00818181818181785	-1.37888888888889	-0.0166666666666657	-2.06	-2.23	-1.31090909090909	1.237	0.863333333333333	-0.312222222222221	1.24769230769231	-0.91	-2.3875	-0.232666666666667	0.893333333333334	-0.735555555555555	0.778823529411763	-1.27	-1.254	-1.38	-1.778	-0.0478947368421032	-1.226	-0.833636363636364	-1.35277777777778	-0.49	-0.406874999999999	-0.347619047619048	-0.58	-4.76	-3.44	-0.569999999999999	-0.58	-2.45	4	-1.32	-3.62	4	3.72	-3.04	-1.35	-4.37	-0.5	-3.51	-2	-2.46	-5.15	-0.58	-0.149999999999999	-0.71	-4.4	-1.06	-4.93	-2.23	-3.18	-3.46	-2.78	2.36	-5.15	-1.02	-4.36	-3.35	-3.12	1.72	-3.18	-0.399999999999999	-2.45	-3.29	2.06	-0.389999999999999	0	-4.85	2.86	0.12	-2.62	-0.659999999999999	-0.58	-5.15	-1.35	0.35	-2.1	-3.45	3.8	1.11	-0.75	0.260000000000002	-4.47	-2.37	-1.26	0.130000000000002	-0.57	-5.35	0.95	-0.490000000000001	0.63	-2.82	-0.309999999999999	3.31	6.33	3.83	-1.14	1.87	1.09	0.43	-0.279999999999999	-1.28	0.0500000000000007	-4.14	6.16	-2.81	-2.32	-2.45	-0.299999999999994	4.45	-0.569999999999999	-7.48	2.74	-3.2	-1.06	-3.01	2.63	2.31	-3.42	-1.16999999999999	-1.04	-0.579999999999999	-1.85	-6.6	-5.61	-0.92	1.24	-4.89	-4.96	4.41000000000001	-1.47	-1.95	1.68	-0.59	-2.44	0.32	1.41	-0.929999999999998	-0.14	0.92	-3.77	-2.69	-1.3	-7.36	1.04	0.41	-2.13	-2.01	-1.8	-6.93	6.33	-0.58	1.8	0.799999999999999	1.81	-2.03	0.120000000000001	2.13	4.94	-3.1	-7.48	-0.95	0.11	-0.66	-1.82	-1.37	3.73	-1.11	-1.87	-2.05	-4.08	-0.8	-0.819999999999999	-4.74	-2.01	-3.32	1.12	-2.79	-5.26	-4.8	0.65	-0.799999999999999	-1.52	1	-2.67	-2.84	-3.7	-3.15	-0.57	1.54	-5.12	-3.68	1.75	-0.58	-0.58	-0.300000000000001	-5.15	-4.58	-2.86	2.5	1.72	-0.109999999999999	3.58	-1.51	-2.19	1.16	0.31	-4.44	-0.0300000000000002	-3.56	-0.569999999999999	0.100000000000001	-4.45	2.07	2.97	1.65	-1.54	-0.600000000000001	-1.53	1.19	0.0525000000000002	-2.1925	-0.272499999999999	0.0200000000000005	0.560714285714286	0.595714285714285	0.184999999999999	-1.13083333333333	-2.253	0.142857142857144	1.63598901098901	0.673125000000001	-2.13375	-0.984285714285715	-0.700555555555557	-1.43285714285714	-2.634	-3.71	-1.83785714285714	0.200714285714286	-1.30416666666667	-1.268125	-1.42571428571429	-0.161666666666667	-1.629	-0.527857142857144	-2.08083333333333	-1.07071428571429	-0.290625	1.11625	-1.59333333333333	0.0749999999999993	-0.688823529411764	-0.620384615384614	-0.764444444444445	-0.152499999999998	-1.155	-0.200624999999999	-0.0355555555555558	-1.02333333333333	-0.3825	-0.669999999999998	0.123928571428575	-2.12807692307693	-0.32	-1.44	-0.910416666666666	-0.168749999999999	-0.356999999999999	-1.27875	-0.0899999999999999	0.0906250000000002	-1.34125	0.420625	0.743	0.0788888888888888	-0.377222222222222	-1.10266666666667	1.55958333333333	-1.50111111111111	-1.51357142857143	-0.256153846153845	-0.885714285714284	-0.824375	1.50318181818182	-0.509	0.0585000000000004	-2.2885	2.45333333333333	0.964545454545455	-0.0746428571428552	-0.352	-0.695	-0.163749999999999	-0.848500000000001	0.646666666666665	-0.774374999999999	-1.41277777777778	1.50625	-0.505714285714284	0.610833333333334	1.0085	0.14625	-3.0225	0.243666666666662	2.35166666666667	0.0535714285714288	-0.227999999999998	-0.296666666666667	-0.686818181818182	-0.0632142857142846	-0.0154999999999994	0.695500000000001	-0.248750000000001	0.255625	-1.79647058823529	-1.09433333333333	1.18875	-0.993124999999999	-1.73375	-0.0566666666666666	-0.930833333333332	0.535625	-1.93454545454546	0.889166666666666	0.180416666666666	-0.947083333333333	-0.953846153846153	0.110499999999999	-0.786470588235294	-0.762727272727273	-0.65	-0.789999999999999	0.0875000000000021	-0.343999999999999	0.452857142857143	-1.345	-1.231875	-1.3409375	-0.883461538461539	0.298	-1.068	-0.370714285714286	-1.34545454545455	0.318181818181817	-3.22529411764706	-0.675333333333334	-0.396000000000001	-0.131363636363638	1.58777777777778	2.71176470588235	2.13545454545454	-1.67222222222222	-0.57	-0.799999999999997	0.439545454545453	-0.899999999999999	-0.33	0.920000000000002	-0.0972727272727276	-1.46714285714286	-1.01285714285714	-0.356111111111112	-0.658333333333333	-0.905000000000001	-0.718214285714286	-1.509	-0.317222222222222	-1.08214285714286	-1.225625	-1.223125	-1.106875	1.21681818181818	-0.834444444444445	-0.796111111111111	-0.259230769230768	-0.0806250000000013	-1.055	0.0515000000000008	0.307500000000001	-2.366	-1.63083333333333	-0.535833333333333	-1.65933333333333	-0.84	-1.008	-1.66538461538462	-0.723125	-0.458333333333334	0.0786363636363649	-1.38805555555556	-0.0627777777777787	-1.03318181818182	-1.12545454545455	0.00409090909090892	1.409	0.861666666666667	-0.321666666666667	1.11076923076923	-1.20142857142857	-2.3875	0.103333333333333	0.909166666666667	-0.188888888888888	0.507941176470588	-1.79	-0.714500000000001	-0.164375	-1.782	0.0357894736842113	-1.0565	-0.522272727272727	-1.36055555555556	-0.0577272727272717	-0.202499999999997	-0.403095238095238
chrI_141835_A_G_+	YAL003W_chrI_141835_A_G_72_2	NA	-0.303813774482414	UpStream	TRUE	TRUE	TRUE	FALSE	TRUE	FALSE	TRUE	TRUE	2.18746699033993	1	73	1	0	-1	0	1	0	0	-1	0.427631578947368	1.015625	10.7403784675013	NA	NA	23	NA	NA	NA	339	0.37	0.015748	0.352	0.648	0	0	0	0	0	0	0	0	0	0	0	0	0	0	0	0	0	0	0	0	0	0	0	0	0	0	0	0	0	0	0	0	0	0	0	0	0	0	0	0	0	0	0	0	0	0	0	0	0	0	0	0	0	0	0	0	0	0	0	0	0	0	0	0	0	0	0	0	0	0	0	0	0	0	0	0	0	0	0	0	0	0	0	0	0	0	0	0	0	0	0	0	0	0	0	0	0	0	0	0	0	0	0	0	0	0	0	0	0	0	0	0	0	0	0	0	0	0	0	0	0	0	0	0	0	0	0	0	0	0	0	0	0	0	0	0	0	0	0	0	0	0	0	0	0	0	0	0	0	0	0	0	0	0	0	0	0	0	0	0	0	0	0	0	0	0	0	0	0	0	0	0	0	0	0	0	0	0	0	0	0	0	0	0	0	0	0	0	0	0	0	0	0	0	0	0	0	0	0	0	0	0	0	0	0	0	0	0	0	0	0	0	0	0	0	0	0	0	0	0	0	0	0	0	0	0	0	0	0	0	0	0	0	0	0	0	0	0	0	0	0	0	0	0	0	0	0	0	0	0	0	0	0	0	0	0	0	0	0	0	0	0	0	0	0	0	0	0	0	0	0	0	0	0	0	0	0	0	0	0	0	0	0	0	0	0	0	0	0	0	0	0	0	0	0	0	0	0	0	0	0	0	0	0	0	0	0	0	0	0	0	0	0	0	0	0	0	0	0	0	0	0	0	0	0	0	0	0	0	0	0	0	0	0	0	0	0	0	0	0	0	0	0	0	0	0	0	0	0	0	0	0	0	0	0	0	0	0	0	0	0	0	0	0	0	0	0	0	0	0	0	0	0	0	0	0	0	0	0	0	0	0	0	0	0	0	0	0	0	0	0	0	0	0	0	0	0	0	0	0	0	0	0	0	0	0	0	0	0	0	0	0	0	0	0	0	0	0	0	0	0	0	0	0	0	0	0	0	0	0	0	0	0	0	0	0	0	0	0	0	0	0	0	0	0	0	0	0	0	0	0	0	0	0	0	0	0	0	0	0	0	0	0	0	0	0	0	0	0	0	0	0	0	0	0	0	0	0	0	0	0	0	0	0	0	0	0	0	0	0	0	0	0	0	0	0	0	0	0	0	0	0	0	0	0	0	0	0	0	0	0	0	0	0	0	0	0	0	0	0	0	0	0	0	0	0	0	0	0	0	0	0	0	0	0	0	0	0	0	0	0	0	0	0	0	0	0	0	0	0	0	0	0	0	0	0	0	0	0	0	0	0	0	0	0	0	0	0	0	0	0	0	0	0	0	0	0	0	0	0	0	0	0	0	0	0	0	0	0	0	0	0	0	0	0	0	0	0	0	0	0	0	0	0	0	0	0	0	0	0	0	0	0	0	0	0	0	0	0	0	0	0	0	0	0	0	0	0	0	0	0	0	0	0	0	0	0	0	0	0	0	0	0	0	0	0	0	0	0	0	0	0	0	0	0	0	0	0	0	0	0	0	0	0	0	0	0	0	0	0	0	0	0	0	0	0	0	0	0	0	0	0	0	0	0	0	0	0	0	0	0	0	0	0	0	0	0	0	0	0	0	0	0	0	0	0	0	0	0	0	0	0	0	0	0	0	0	0	0	0	0	0	0	0	0	0	0	0	0	0	0	0	0	0	0	0	0	0	0	0	0	0	0	0	0	0	0	0	0	0	0	0	0	0	0	0	0	0	0	0	0	0	0	0	0	0	0	0	0	0	0	0	0	0	0	0	0	0	0	0	0	0	0	0	0	0	0	0	0	0	0	0	0	0	0	0	0	0	0	0	0	0	0	0	0	0	0	0	0	0	0	0	0	0	0	0	0	0	0	0	0	0	0	0	0	0	0	0	0	0	0	0	0	0	0	0	0	0	0	0	0	0	0	0	0	0	0	0	0	0	0	0	0	0	0	0	0	0	0	0	0	0	0	0	0	0	0	0	0	0	0	0	0	0	0	0	0	0	0	0	0	0	0	0	0	0	0	0	0	0	0	0	0	0	0	0	0	0	0	0	0	0	0	0	0	0	0	0	0	0	0	0	0	0	0	0	0	0	0	0	0	0	0	0	0	0	0	0	0	0	0	0	0	0	0	0	0	0	0	0	0	0	0	0	0	0	0	0	0	0	0	0	0	0	0	0	0	0	0	0	0	0	0	0	0	0	0	0	0	0	0	0	0	0	0	0	0	0	0	0	0	0	0	0	0	0	0	0	0	0	0	0	0	0	0	0	0	0	0	0	0	0	0	0	0	0	0	0	0	0	0	0	0	0	0	0	0	0	0	0	0	0	0	0	0	0	0	0	0	0	0	0	0	0	0	0	0	0	0	0	0	0	0	0	0	0	0	0	0	0	0	0	0	0	0	0	0	0	0	0	0	0	0	0	0	0	0	0	0	0	0	0	0	0	0	0	0	0	0	0	0	0	0	0	0	0	0	0	0	0	0	0	0	0	0	0	0	0	0	0	0	0	0	0	0	0	0	0	0	0	0	0	0	0	0	0	0	0	0	0	0	0	0	0	0	0	0	0	0	0	0	0	0	0	0	0	0	0	0	0	0	0	0	0	0	0	0	0	0	0	0	0	0	0	0	0	0	0	0	0	0	0	0	0	0	0	0	0	0	0	0	0	0	0	0	0	0	0	0	0	0	0	0	0	0	0	0	0	0	0	0	0	0	0	0	0	0	0	0	0	0	0	0	0	0	0	0	0	0	0	0	0	0	0	0	0	0	0	0	0	0	0	0	0	0	0	0	0	0	0	0	0	0	0	0	0	0	0	0	0	0	0	0	0	0	0	0	0	0	0	0	0	0	0	0	0	0	0	0	0	0	0	0	0	0	0	0	0	0	0	0	0	0	0	0	0	0	0	0	0	0	0	0	0	0	0	0	0	0	0	0	0	0	0	0	0	0	0	0	0	0	0	0	0	0	0	0	0	0	0	0	0	0	0	0	0	0	0	0	0	0	0	0	0	0	0	0	0	0	0	0	0	0	0	0	0	0	0	0	0	0	0	0	0	0	0	0	0	0	0	0	0	0	0	0	0	0	0	0	0	0	0	0	0	0	0	0	0	0	0	0	0	0	0	0	0	0	0	0	0	0	0	0	0	0	0	0	0	0	0	0	0	0	0	0	0	0	0	0	0	0	0	0	0	0	0	0	0	0	0	0	0	0	0	0	0	0	0	0	0	0	0	0	0	0	0	0	0	0	0	0	0	0	0	0	0	0	0	0	0	0	0	0	0	0	0	0	0	0	0	0	0	0	0	0	0	0	0	0	0	0	0	0	0	0	0	0	0	0	0	0	0	0	0	0	0	0	0	0	0	0	0	0	0	0	0	0	0	0	0	0	0	0	0	0	0	0	0	0	0	0	0	0	0	0	0	0	0	0	0	0	0	0	0	0	0	0	0	0	0	0	0	0	0	0	0	0	0	0	0	0	0	0	0	0	0	0	0	0	0	0	0	0	0	0	0	0	0	0	0	0	0	0	0	0	0	0	0	0	0	0	0	0	0	0	0	0	0	0	0	0	0	0	0	0	0	0	0	0	0	0	0	0	0	0	0	0	0	0	0	0	0	0	0	0	0	0	0	0	0	0	0	0	0	0	0	0	0	0	0	0	0	0	0	0	0	0	0	0	0	0	0	0	0	0	0	0	0	0	0	0	0	0	0	0	0	0	0	0	0	0	0	0	0	0	0	0	0	0	0	0	0	0	0	0	0	0	0	0	0	0	0	0	0	0	0	0	0	0	0	0	0	0	0	0	0	0	0	0	0	0	0	0	0	0	0	0	0	0	0	0	0	0	0	0	0	0	0	0	0	0	0	0	0	0	0	0	0	0	0	0	0	0	0	0	0	0	0	0	0	0	0	0	0	0	0	0	0	0	0	0	0	0	0	0	0	0	0	0	0	0	0	0	0	0	0	0	0	0	0	0	0	0	0	0	0	0	0	0	0	0	0	0	0	-0.140000000000001	4.96	0.58	-3.45	-3.48	2.45	-4	0.58	4.18	-2.16	-2.54	0.420000000000001	5.15	4.66	1.29	0.58	2.96	5.15	0.58	0.58	5.15	5.15	2.61	-1.63	1.94	0.58	0.58	3.2	4.21	2.53	0.58	1.88	5.14	4.21	0.58	1.48	-0.110000000000001	-4	-1.24	-2.01	1.27	0.14	1.64	0.58	2.45	-0.209999999999999	0.580000000000001	1.21	-2.87	1.24	0.21	-1.91	1.86	-3.99	-3.81	-0.559999999999999	-3.09	7.48	-6.07	6.6	4.96	-1.22	-3.81	3.58	-0.68	-1.7	2.25	2.82	-0.34	-0.2	7.48	-4.01	-2.9	0.58	0.0899999999999999	3.48	1.68	2.63	-5.83	0.58	-1.11	-0.470000000000001	-6.33	0.579999999999998	3.4	-5.51	-3.81	3.69	4.96	-0.56	1.57	-3.23	1.82	-3.3	-0.3	0.579999999999998	0.459999999999997	0.19	3.16	0.880000000000001	-0.37	1.81	1.01	1.86	0.57	1.27	1.92	0.55	-1.3	2.31	-0.97	3.09	0.00999999999999979	-0.880000000000003	0.14	1.2	0.74	2.49	-1.19	1.25	2.14	-0.14	-1.38	-2.09	4.85	4.02	0.579999999999999	0.919999999999996	-3.49	0.579999999999998	-0.27	-6.33	0.580000000000002	4.2	0.58	-4.94	-2.44	0.58	2.73	-1.08	1.07	1.26	2.08	0.0299999999999994	4.11	0.82	3.85	0.19	3.66	3.08	0.68	-0.789999999999999	3.21	0.58	-1.54	2.79	0.58	-0.15	-0.83	-2.59	1.84	2.73	0.9	2.95	1.34	1.68	0.85	0.58	3.63	2.05	0.58	-0.720000000000002	-1.13	-1.14	-1.59	-1.52	-1.87	-1.32	1.34	0.58	1.68	0.41	-2.49	-0.370000000000001	0.699999999999999	2.6	-0.420000000000002	0.579999999999999	1.38	1.09	1.27	1.59	0.58	-2.89	-2.94	3.97	-0.316666666666666	1.89	1.055	-0.303999999999999	-0.894285714285715	-1.77	-0.946666666666667	0.381666666666666	1.904	-0.619999999999999	-2.38285714285714	-0.282500000000001	2.83625	0.800000000000001	0.724444444444446	0.870000000000001	2.948	3.62	0.494285714285715	-0.98	1.82166666666667	1.5725	2.96285714285714	0.209999999999999	2.678	0.0571428571428569	2.11833333333333	1.40285714285714	0.6525	-0.678749999999999	-0.635	-0.00111111111111128	0.521764705882354	0.563076923076924	0.113333333333333	0.482500000000002	1.09071428571429	0.63125	-1.08333333333333	-0.110833333333332	0.264999999999999	0.342222222222222	0.450714285714287	1.22384615384615	0.634166666666665	1.32	1.3725	0.226666666666667	0.329000000000001	2.56	0.37	-0.166250000000001	1.96125	-1.26	-1.18	-0.101111111111111	-0.326666666666667	1.05066666666666	-2.89416666666667	3.73333333333333	1.92571428571429	0.286153846153846	0.572857142857142	0.805	-1.92181818181818	-0.0860000000000003	0.201000000000001	2.494	-2.24416666666667	-0.83	-0.387857142857143	-0.0226666666666659	-0.65	-0.083750000000002	1.831	0.689444444444444	1.4225	1.34388888888889	-1.58875	0.525714285714283	-1.86	-1.558	-0.68125	2.69375	0.0973333333333315	-2.35166666666667	-1.30571428571428	1.734	0.0216666666666665	0.360909090909091	0.548571428571428	-0.378999999999998	-0.746	-0.180000000000003	-1.38375	1.39	0.972666666666662	-1.715	0.998749999999998	2.48375	-0.784444444444444	0.255000000000001	-1.345625	1.76090909090909	-0.158333333333333	-0.144166666666667	1.15	1.21846153846154	-0.178	0.948235294117647	0.187272727272727	1.603	0.95875	-0.185625000000002	0.65	-0.411428571428571	1.63428571428571	1.15875	1.0875	-0.669999999999998	-0.236000000000001	1.022	0.17	1.01454545454546	-1.78818181818182	3.27882352941176	1.41066666666667	-0.287999999999997	0.173636363636366	-2.19222222222222	-1.56411764705883	-3.03818181818182	1.17	-0.494545454545452	0.445833333333333	0.643636363636361	0.687000000000001	0.898	-0.930999999999999	-0.123636363636365	2.73857142857143	0.668571428571429	0.396666666666665	0.575555555555557	1.12272727272727	1.50142857142857	1.652	0.997777777777777	1.12428571428572	2.4475	1.07125	0.959999999999999	-1.25181818181818	-0.35	1.25111111111111	0.868461538461538	-0.332500000000001	0.782999999999999	-0.247	-0.287000000000001	2.23	2.11	-1.155	1.828	0.9015	0.946	1.91230769230769	0.0587500000000016	1.04222222222222	-0.149090909090908	1.39722222222222	0.108888888888888	0.00636363636363768	0.0209090909090914	-1.31909090909091	-1.581	-0.86	0.33111111111111	-0.973846153846154	1.49285714285714	2.3875	-0.439333333333334	-0.924999999999999	-0.357777777777779	-0.237058823529411	2.31	0.175000000000001	-1.05125	1.786	-0.119473684210529	0.886999999999999	0.210909090909091	1.36833333333333	-0.374545454545455	-0.00187500000000007	0.458571428571429	0.569999999999999	3.9	3.55	-0.42	-2.13	-3.99	5.15	2.45	4.2	4.19	0.77	0.580000000000001	2.59	5.15	2.26	5.15	5.15	2.66	3.41	0.580000000000002	1.83	2.87	0.899999999999999	-0.57	0.58	4.4	2.83	3.4	2.22	0.19	5.15	-1.43	-0.67	2.51	-1.36	2.95	2.27	0.58	0.16	-2.61	2.65	0.580000000000002	-2.4	3.05	-3.89	1.21	0.140000000000001	-1.96	1.78	0.58	0.98	-0.35	0.58	-0.31	-3.81	-2.42	0.620000000000001	3.57	-3.56	0.579999999999998	0.569999999999999	-0.0699999999999985	0.569999999999999	0.28	-2.75	-0.54	0.109999999999999	0.56	-3.71	0.120000000000001	7.48	0.839999999999998	1	5.03	-0.71	-4.94	2.96	6.72	-1.29	0.73	0.579999999999998	1.27	0.579999999999999	4.26	0.579999999999998	-5.51	0.58	0.579999999999998	0.57	2.49	1.62	0.579999999999998	-1.62	0.29	-0.71	-1.4210854715202e-14	-0.710000000000001	0.58	4.05	6.11	0.59	4.64	-0.650000000000004	-1.39	-3.81	0.15	-0.22	1.39	-0.58	1.73	1.8	-2.76	2.97	1.14	0.88	-1.49	0.74	1.19	1.92	-0.380000000000001	0.0500000000000007	1.98	1.34	1.96	0.579999999999998	0.260000000000002	-6.33	0.199999999999999	0.73	0.58	-6.33	-0.73	3.18	1.96	-1.73	3.25	0.579999999999998	2.95	-3.58	0.3	1.73	1.47	4.59	-0.5	1.87	-4.7	3.39	1.06	1.09	0.579999999999999	5.08	0.36	0.92	3.66	0.25	-2.79	-4	0.7	0.49	-2.88	3.93	0.49	2.74	1.65	0.72	-1.01	1.68	2.17	0.87	2.97	0.58	2.75	2.12	1.6	0.120000000000003	-0.84	-1.87	0.899999999999999	1.34	0.929999999999999	1.68	-1.16	-2.49	0.58	-1.82	5	1.73	5.15	1.76	0.98	-0.81	5.15	0.58	1.13	2.02	1.79	0.211666666666666	2.495	-0.51	0.264	-0.227142857142857	0.578571428571427	0.576666666666668	1.88	2.602	0.334285714285713	1.30714285714286	-1.06375	1.43125	1.16857142857143	0.676666666666666	1.99571428571429	2.32	3.8	3.18142857142857	0.578571428571429	0.786666666666667	0.963749999999999	-0.111428571428572	0.113333333333333	0.58	0.998571428571427	2.04333333333333	0.738571428571429	-0.0712500000000009	-1.55375	3.82166666666667	-0.148888888888889	0.855882352941176	0.677692307692308	1.41555555555556	-0.1775	1.21928571428571	-0.23	1.15444444444444	2.1575	0.500000000000002	0.997777777777777	-0.69857142857143	3.03230769230769	0.00583333333333513	1.56	0.448333333333331	0.110833333333334	0.385	-0.0024999999999995	-0.19	-0.0150000000000006	0.72125	0.418749999999999	-0.306000000000001	-0.0566666666666684	1.08111111111111	1.15466666666667	-0.225000000000001	-0.731111111111115	1.10142857142857	0.226153846153847	1.19857142857143	0.843750000000001	-1.08454545454546	1.104	-0.318	2.083	-2.6625	-1.09909090909091	0.537142857142861	0.726666666666667	2.04	0.411250000000001	-0.134	-1.98277777777778	0.126249999999999	1.48166666666667	-1.42375	0.485714285714286	0.638333333333332	-0.459000000000003	0.38875	3.35125	-0.584666666666671	-2.35166666666667	1.19857142857143	-1.278	0.571666666666667	1.01272727272727	-0.422142857142857	0.41	-0.645	0.677499999999998	0.872499999999999	2.20294117647058	1.216	-0.662500000000001	0.987500000000001	0.983749999999997	0.897777777777778	1.60666666666667	0.274375000000003	2.10818181818182	-1.62	-0.216666666666669	0.744166666666667	0.689230769230769	-0.0430000000000001	0.624705882352941	1.33818181818182	-0.303	0.62125	0.0106249999999974	0.0379999999999994	-0.494285714285715	1.05571428571429	1.305	1.594375	2.43692307692308	-0.36	1.114	0.571428571428571	1.67636363636364	1.15181818181818	3.17176470588235	-0.0599999999999987	1.08	0.0890909090909062	-0.983333333333334	-3.85941176470588	-1.23272727272727	2.17444444444444	1.63454545454546	1.15416666666667	-1.52272727272727	1.113	-0.238000000000001	-0.909000000000001	0.318181818181818	0.195714285714287	1.35714285714286	0.315555555555557	0.741111111111111	0.687272727272727	-0.0650000000000013	1.366	-0.363333333333333	1.04	0.00375000000000192	1.375	1.25375	-1.18181818181818	2.01888888888889	0.341111111111111	-0.349999999999998	0.49375	1.327	0.144	-0.327999999999999	2.502	1.15166666666667	2.22666666666667	1.49066666666667	0.778500000000001	1.07	1.41846153846154	1.3875	-0.125555555555556	-0.00818181818181785	1.37888888888889	0.0166666666666657	2.06	2.23	1.31090909090909	-1.237	-0.863333333333333	0.312222222222221	-1.24769230769231	0.91	2.3875	0.232666666666667	-0.893333333333334	0.735555555555555	-0.778823529411765	1.27	1.254	1.38	1.778	0.0478947368421032	1.226	0.833636363636364	1.35277777777778	0.49	0.406874999999999	0.347619047619046	0.569999999999999	4.38	0.58	-2.22	-3.48	2.45	5.15	2.45	4.18	-0.38	0.77	0.580000000000001	5.15	4.66	1.29	5.15	4.56	3.67	3.41	0.58	2.26	5.15	0.899999999999999	-1.63	1.94	4.4	1.96	3.2	4.21	0.19	5.15	-1.43	5.12	2.51	-1.36	2.95	1.19	-4	-1.24	-2.61	2.65	0.14	0.18	0.58	-1.38	0.289999999999999	0.580000000000001	1.21	-0.510000000000001	1.24	0.21	-1.91	1.86	-3.99	-3.81	-0.559999999999999	-3.09	7.48	-3.56	6.6	4.38	-0.639999999999999	-3.81	1.77	-2.75	-1.7	2.25	2	-3.71	-0.2	7.48	0.839999999999998	0.670000000000001	0.970000000000001	-0.71	-4.94	2.96	6.19	-5.32	0.73	-0.710000000000001	-0.470000000000001	-2.57	0.579999999999998	3.4	-5.51	-3.8	0.579999999999998	1.24	-0.56	1.62	-3.23	0.57	-3.3	-0.71	0.579999999999998	-0.710000000000001	0.19	4.05	1.38	-0.37	1.81	1.01	-1.39	-3.81	0.15	-0.22	1.39	-1.3	2.31	1.8	2.01	2.97	-0.140000000000002	0.88	-1.49	0.74	2.49	1.14	-0.340000000000002	0.0600000000000001	1.7	1.34	-1.03	4.85	0.260000000000002	-5.72	0.919999999999996	-3.49	0.58	-6.33	-0.73	3.18	4.2	-1.73	-4.94	-2.44	0.58	-2.41	-1.08	1.07	1.26	4.16	-0.5	1.87	-4.26	3.39	1.06	1.68	3.08	0.73	-0.0899999999999999	0.989999999999999	3.66	-0.77	-1.27	-3.74	0.7	0.49	-2.59	3.93	2.73	2.74	1.65	0.72	-1.01	1.68	1.54	0.87	2.7	0.58	2.75	2.12	1.6	-1.59	-1.52	-1.87	0.81	1.34	0.58	1.68	0.41	-2.49	0.58	-1.82	2.6	0.559999999999999	2.78	1.38	1.09	-0.81	1.59	0.58	-1.12	-1.78	3.97	-0.0525000000000002	2.1925	0.272499999999999	-0.0199999999999996	-0.560714285714287	-0.595714285714287	-0.185	1.13083333333333	2.253	-0.142857142857144	-0.537857142857143	-0.673124999999999	2.13375	0.984285714285715	0.700555555555555	1.43285714285714	2.634	3.71	1.83785714285714	-0.200714285714286	1.30416666666667	1.268125	1.42571428571429	0.161666666666667	1.629	0.527857142857142	2.08083333333333	1.07071428571429	0.290625	-1.11625	1.59333333333333	-0.0750000000000011	0.688823529411764	0.620384615384614	0.764444444444445	0.1525	1.155	0.200625	0.0355555555555558	1.02333333333333	0.3825	0.670000000000002	-0.123928571428571	2.12807692307692	0.32	1.44	0.910416666666666	0.168749999999999	0.357000000000001	1.27875	0.0899999999999999	-0.0906249999999993	1.34125	-0.420624999999999	-0.743	-0.0788888888888906	0.377222222222223	1.10266666666667	-1.55958333333333	1.50111111111111	1.51357142857143	0.256153846153847	0.885714285714286	0.824375	-1.50318181818182	0.509	-0.0585000000000004	2.2885	-2.45333333333334	-0.964545454545455	0.0746428571428552	0.352	0.695	0.16375	0.8485	-0.646666666666668	0.774374999999999	1.41277777777778	-1.50625	0.505714285714285	-0.610833333333336	-1.0085	-0.14625	3.0225	-0.24366666666667	-2.35166666666667	-0.0535714285714288	0.227999999999998	0.296666666666665	0.686818181818181	0.0632142857142846	0.0154999999999994	-0.695499999999999	0.248749999999998	-0.255625	1.79647058823529	1.09433333333333	-1.18875	0.993124999999999	1.73375	0.0566666666666666	0.930833333333334	-0.535625	1.93454545454545	-0.889166666666668	-0.180416666666666	0.947083333333333	0.953846153846154	-0.1105	0.786470588235294	0.762727272727273	0.65	0.789999999999999	-0.0875000000000021	0.343999999999999	-0.452857142857143	1.345	1.231875	1.3409375	0.883461538461539	-0.298	1.068	0.370714285714286	1.34545454545455	-0.318181818181817	3.22529411764706	0.675333333333334	0.396000000000001	0.131363636363638	-1.58777777777778	-2.71176470588235	-2.13545454545455	1.67222222222222	0.57	0.800000000000001	-0.439545454545456	0.899999999999999	0.33	-0.92	0.0972727272727276	1.46714285714286	1.01285714285714	0.35611111111111	0.658333333333333	0.904999999999999	0.718214285714286	1.509	0.317222222222222	1.08214285714286	1.225625	1.223125	1.106875	-1.21681818181818	0.834444444444444	0.796111111111111	0.25923076923077	0.0806249999999995	1.055	-0.0515000000000008	-0.307499999999999	2.366	1.63083333333333	0.535833333333334	1.65933333333333	0.84	1.008	1.66538461538462	0.723125	0.458333333333334	-0.0786363636363632	1.38805555555556	0.0627777777777787	1.03318181818182	1.12545454545455	-0.00409090909090892	-1.409	-0.861666666666667	0.321666666666665	-1.11076923076923	1.20142857142857	2.3875	-0.103333333333333	-0.909166666666666	0.18888888888889	-0.507941176470588	1.79	0.714500000000001	0.164375	1.782	-0.0357894736842113	1.0565	0.522272727272728	1.36055555555556	0.0577272727272717	0.202500000000001	0.403095238095238
chrI_151740_T_C_+	YAR002W_chrI_151740_T_C_72_2	NA	-0.2946860976439	UpStream	TRUE	TRUE	FALSE	FALSE	FALSE	FALSE	TRUE	TRUE	-2.00054416969947	1	73	1	0	0	-1	0	1	0	0	0.375	1.01785714285714	6.11110358205602	0.203953452	0.153862	40	831	368	189	517	3.3	0.015748	0.098	0.098	0	0	0	0	0	0	0	0	0	0	0	0	0	0	0	0	0	0	0	0	0	0	0	0	0	0	0	0	0	0	0	0	0	0	0	0	0	0	0	0	0	0	0	0	0	0	0	0	0	0	0	0	0	0	0	0	0	0	0	0	0	0	0	0	0	0	0	0	0	0	0	0	0	0	0	0	0	0	0	0	0	0	0	0	0	0	0	0	0	0	0	0	0	0	0	0	0	0	0	0	0	0	0	0	0	0	0	0	0	0	0	0	0	0	0	0	0	0	0	0	0	0	0	0	0	0	0	0	0	0	0	0	0	0	0	0	0	0	0	0	0	0	0	0	0	0	0	0	0	0	0	0	0	0	0	0	0	0	0	0	0	0	0	0	0	0	0	0	0	0	0	0	0	0	0	0	0	0	0	0	0	0	0	0	0	0	0	0	0	0	0	0	0	0	0	0	0	0	0	0	0	0	0	0	0	0	0	0	0	0	0	0	0	0	0	0	0	0	0	0	0	0	0	0	0	0	0	0	0	0	0	0	0	0	0	0	0	0	0	0	0	0	0	0	0	0	0	0	0	0	0	0	0	0	0	0	0	0	0	0	0	0	0	0	0	0	0	0	0	0	0	0	0	0	0	0	0	0	0	0	0	0	0	0	0	0	0	0	0	0	0	0	0	0	0	0	0	0	0	0	0	0	0	0	0	0	0	0	0	0	0	0	0	0	0	0	0	0	0	0	0	0	0	0	0	0	0	0	0	0	0	0	0	0	0	0	0	0	0	0	0	0	0	0	0	0	0	0	0	0	0	0	0	0	0	0	0	0	0	0	0	0	0	0	0	0	0	0	0	0	0	0	0	0	0	0	0	0	0	0	0	0	0	0	0	0	0	0	0	0	0	0	0	0	0	0	0	0	0	0	0	0	0	0	0	0	0	0	0	0	0	0	0	0	0	0	0	0	0	0	0	0	0	0	0	0	0	0	0	0	0	0	0	0	0	0	0	0	0	0	0	0	0	0	0	0	0	0	0	0	0	0	0	0	0	0	0	0	0	0	0	0	0	0	0	0	0	0	0	0	0	0	0	0	0	0	0	0	0	0	0	0	0	0	0	0	0	0	0	0	0	0	0	0	0	0	0	0	0	0	0	0	0	0	0	0	0	0	0	0	0	0	0	0	0	0	0	0	0	0	0	0	0	0	0	0	0	0	0	0	0	0	0	0	0	0	0	0	0	0	0	0	0	0	0	0	0	0	0	0	0	0	0	0	0	0	0	0	0	0	0	0	0	0	0	0	0	0	0	0	0	0	0	0	0	0	0	0	0	0	0	0	0	0	0	0	0	0	0	0	0	0	0	0	0	0	0	0	0	0	0	0	0	0	0	0	0	0	0	0	0	0	0	0	0	0	0	0	0	0	0	0	0	0	0	0	0	0	0	0	0	0	0	0	0	0	0	0	0	0	0	0	0	0	0	0	0	0	0	0	0	0	0	0	0	0	0	0	0	0	0	0	0	0	0	0	0	0	0	0	0	0	0	0	0	0	0	0	0	0	0	0	0	0	0	0	0	0	0	0	0	0	0	0	0	0	0	0	0	0	0	0	0	0	0	0	0	0	0	0	0	0	0	0	0	0	0	0	0	0	0	0	0	0	0	0	0	0	0	0	0	0	0	0	0	0	0	0	0	0	0	0	0	0	0	0	0	0	0	0	0	0	0	0	0	0	0	0	0	0	0	0	0	0	0	0	0	0	0	0	0	0	0	0	0	0	0	0	0	0	0	0	0	0	0	0	0	0	0	0	0	0	0	0	0	0	0	0	0	0	0	0	0	0	0	0	0	0	0	0	0	0	0	0	0	0	0	0	0	0	0	0	0	0	0	0	0	0	0	0	0	0	0	0	0	0	0	0	0	0	0	0	0	0	0	0	0	0	0	0	0	0	0	0	0	0	0	0	0	0	0	0	0	0	0	0	0	0	0	0	0	0	0	0	0	0	0	0	0	0	0	0	0	0	0	0	0	0	0	0	0	0	0	0	0	0	0	0	0	0	0	0	0	0	0	0	0	0	0	0	0	0	0	0	0	0	0	0	0	0	0	0	0	0	0	0	0	0	0	0	0	0	0	0	0	0	0	0	0	0	0	0	0	0	0	0	0	0	0	0	0	0	0	0	0	0	0	0	0	0	0	0	0	0	0	0	0	0	0	0	0	0	0	0	0	0	0	0	0	0	0	0	0	0	0	0	0	0	0	0	0	0	0	0	0	0	0	0	0	0	0	0	0	0	0	0	0	0	0	0	0	0	0	0	0	0	0	0	0	0	0	0	0	0	0	0	0	0	0	0	0	0	0	0	0	0	0	0	0	0	0	0	0	0	0	0	0	0	0	0	0	0	0	0	0	0	0	0	0	0	0	0	0	0	0	0	0	0	0	0	0	0	0	0	0	0	0	0	0	0	0	0	0	0	0	0	0	0	0	0	0	0	0	0	0	0	0	0	0	0	0	0	0	0	0	0	0	0	0	0	0	0	0	0	0	0	0	0	0	0	0	0	0	0	0	0	0	0	0	0	0	0	0	0	0	0	0	0	0	0	0	0	0	0	0	0	0	0	0	0	0	0	0	0	0	0	0	0	0	0	0	0	0	0	0	0	0	0	0	0	0	0	0	0	0	0	0	0	0	0	0	0	0	0	0	0	0	0	0	0	0	0	0	0	0	0	0	0	0	0	0	0	0	0	0	0	0	0	0	0	0	0	0	0	0	0	0	0	0	0	0	0	0	0	0	0	0	0	0	0	0	0	0	0	0	0	0	0	0	0	0	0	0	0	0	0	0	0	0	0	0	0	0	0	0	0	0	0	0	0	0	0	0	0	0	0	0	0	0	0	0	0	0	0	0	0	0	0	0	0	0	0	0	0	0	0	0	0	0	0	0	0	0	0	0	0	0	0	0	0	0	0	0	0	0	0	0	0	0	0	0	0	0	0	0	0	0	0	0	0	0	0	0	0	0	0	0	0	0	0	0	0	0	0	0	0	0	0	0	0	0	0	0	0	0	0	0	0	0	0	0	0	0	0	0	0	0	0	0	0	0	0	0	0	0	0	0	0	0	0	0	0	0	0	0	0	0	0	0	0	0	0	0	0	0	0	0	0	0	0	0	0	0	0	0	0	0	0	0	0	0	0	0	0	0	0	0	0	0	0	0	0	0	0	0	0	0	0	0	0	0	0	0	0	0	0	0	0	0	0	0	0	0	0	0	0	0	0	0	0	0	0	0	0	0	0	0	0	0	0	0	0	0	0	0	0	0	0	0	0	0	0	0	0	0	0	0	0	0	0	0	0	0	0	0	0	0	0	0	0	0	0	0	0	0	0	0	0	0	0	0	0	0	0	0	0	0	0	0	0	0	0	0	0	0	0	0	0	0	0	0	0	0	0	0	0	0	0	0	0	0	0	0	0	0	0	0	0	0	0	0	0	0	0	0	0	0	0	0	0	0	0	0	0	0	0	0	0	0	0	0	0	0	0	0	0	0	0	0	0	0	0	0	0	0	0	0	0	0	0	0	0	0	0	0	0	0	0	0	0	0	0	0	0	0	0	0	0	0	0	0	0	0	0	0	0	0	0	0	0	0	0	0	0	0	0	0	0	0	0	0	0	0	0	0	0	0	0	0	0	0	0	0	0	0	0	0	0	0	0	0	0	0	0	0	0	0	0	0	0	0	0	0	0	0	0	0	0	0	0	0	0	0	0	0	0	0	0	0	0	0	0	0	0	0	0	0	0	0	0	0	0	0	0	0	0	0	0	0	0	0	0	0	0	0	0	0	0	0	0	0	0	0	0	0	0	0	0	0	0	0	0	0	0	0	0	0	0	0	0	0	0	0	0	0	0	0	0	0	0	0	0	0	0	0	0	0	0	0	0	0	0	0	0	0	0	0	0	0	0	0	0	0	0	0	0	0	0	0	0	0	0	0	0	0	0	0	0	0	0	0	0	0	0	5.15	4.55	1.15	3.12	0.58	0.58	4.58	1.33	1.13	0.52	2.94	0.58	1.55	4.71	-3.09	1.89	1.46	3.98	5.15	-0.970000000000001	1.83	1.99	0.58	-1.06	0.58	5.14	2.83	0.58	1.85	0.58	5.15	0.6	-1.37	1.7	2.25	0.47	3.21	0.4	1.97	3.94	-1.39	1.9	-2.52	5.15	-1.1	2.7	1.52	1.27	1.28	0.58	0.419999999999999	-0.86	0.58	1.96	0.569999999999999	1.52	0.75	3.78	3.8	0.579999999999998	0.569999999999999	1.57	-3.81	1.32	2.35	1.25	-0.65	2.8	1.63	0.120000000000001	7.48	0.28	2.64	1.23	-0.679999999999998	-1.63	0.44	7.48	-0.48	3.22	-4.4	-2.88	6.95	7.22	3.19	-4.22	-3.81	-5.58	0.569999999999999	4.35	0.28	0.579999999999998	0.279999999999999	-0.120000000000001	4.54	0.579999999999998	-0.710000000000001	0.579999999999999	3.21	7.48	2.55	0.58	2.38	-1.39	0.57	-1.1	0.86	-0.0900000000000007	-1.63	-0.38	1.47	-0.749999999999999	-1.41	0.460000000000001	-0.0600000000000009	3.92	3.18	-0.639999999999999	3.06	5.87	-1.11	1.98	0.99	-3.22	0.579999999999998	4.76	0.950000000000001	3.54	0.579999999999998	0.58	-5.54	-0.73	5.89	6.65	-3.36	-4.89	-2.27	0.00999999999999979	-4.23	1.5	2.64	0.92	-0.16	4.02	1.99	-1.06	2.48	-0.24	1.09	-1.24	-0.58	2.12	-2.63	-0.800000000000001	-1.51	0.0600000000000001	-2.4	3	0.55	-1.38	5.31	2.51	3.32	2.52	1.5	1.51	0.57	-0.119999999999999	1.78	2.57	0.930000000000001	0.59	-1.74	-1.15	2.06	-2.43	-1.29	0.100000000000001	-1.55	2.14	-1.32	-0.0699999999999998	-1.83	4.91	-1.51	0.9	4.83	-1.04	1.76	0.98	1.16	0.579999999999998	2.28	0.719999999999999	1.8	0.220000000000001	0.211666666666666	2.495	-0.510000000000002	0.165	-0.227142857142857	0.578571428571429	0.576666666666666	1.88	2.0305	0.334285714285715	1.30714285714286	-1.06375	1.43125	1.16857142857143	0.676666666666668	1.99571428571429	2.236	3.8	3.18142857142857	0.578571428571429	0.786666666666667	0.963750000000001	-0.11142857142857	0.113333333333333	0.293000000000001	0.99857142857143	2.04333333333333	0.738571428571429	-0.0712499999999991	-1.55375	3.82166666666667	-0.148888888888889	0.855882352941176	0.677692307692308	1.41555555555555	-0.1775	1.21928571428571	-0.23	1.15444444444445	2.1575	0.5	0.997777777777777	-0.69857142857143	3.03230769230769	0.00583333333333513	1.56	0.448333333333334	0.110833333333334	0.385	-0.0024999999999995	-0.19	-0.0150000000000006	0.72125	0.418749999999999	-0.582000000000001	-0.0566666666666666	1.08111111111111	1.15466666666667	-0.225000000000001	-0.731111111111112	1.10142857142857	0.226153846153846	1.19857142857143	0.84375	-1.08454545454545	1.104	-0.318	2.083	-2.6625	-1.09909090909091	0.537142857142861	0.726666666666667	2.04	0.411250000000001	-0.134	-1.98277777777778	0.126249999999999	1.48166666666667	-1.42375	0.485714285714284	0.638333333333332	-0.459	0.38875	3.35125	-0.584666666666671	-2.35166666666667	1.19857142857143	-1.278	0.571666666666667	1.01272727272728	-0.422142857142859	0.409999999999997	-0.645	0.677500000000002	0.872500000000002	2.20294117647059	1.216	-0.662500000000001	0.987500000000001	0.983749999999997	0.897777777777776	1.60666666666667	0.274374999999996	2.10818181818182	-1.62	-0.216666666666669	0.744166666666668	0.689230769230768	-0.0430000000000001	0.624705882352942	1.33818181818182	-0.303	0.621249999999998	0.010625000000001	0.0380000000000003	-0.494285714285714	1.05571428571429	1.305	1.594375	2.43692307692308	-0.36	1.114	0.571428571428572	1.67636363636364	1.15181818181818	3.17176470588235	-0.0599999999999987	1.08	0.0890909090909062	-0.983333333333334	-3.85941176470588	-1.23272727272727	2.17444444444444	1.63454545454545	1.15416666666667	-1.52272727272727	1.113	-0.238	-0.909000000000001	0.318181818181818	0.195714285714287	1.35714285714286	0.315555555555555	0.741111111111111	0.687272727272727	-0.0650000000000013	1.366	-0.363333333333334	1.04	0.00374999999999837	1.375	1.25375	-1.18181818181818	2.01888888888889	0.341111111111115	-0.350000000000001	0.49375	1.327	0.143999999999998	-0.328000000000001	2.2815	1.15166666666667	2.22666666666667	1.49066666666667	0.778500000000001	1.07	1.41846153846154	1.3875	-0.125555555555556	-0.00818181818181785	1.37888888888889	0.0166666666666675	2.06	2.23	1.31090909090909	-1.237	-0.863333333333334	0.312222222222221	-1.24769230769231	0.91	2.3875	0.232666666666667	-0.893333333333334	0.735555555555557	-0.778823529411765	1.27	1.254	1.38	1.778	0.0478947368421068	1.226	0.833636363636362	1.35277777777778	0.489999999999998	0.406875000000003	0.347619047619046	5.15	4.62	5.09	2.72	-0.42	0.58	-3.42	0.58	3.45	0.580000000000001	0.58	0.57	3.02	-0.199999999999999	0.58	1.41	2.19	3.22	-1.04	0.58	1.69	0.859999999999999	2.36	-1.63	1.94	-0.34	3.07	4.69	-0.92	0.58	0.58	0.0400000000000018	0.58	0.379999999999999	-0.609999999999999	0.610000000000001	2.93	-1.18	0.58	0.0199999999999996	-0.38	-0.629999999999999	5.15	0.58	-2.52	0.51	1.67	-1.2	1.39	1.24	-0.22	4.17	5.15	-1.95	0.57	-0.19	0.82	-1.36	3.26	0.150000000000002	4.96	0.82	0.57	3.87	-3.39	0.819999999999999	3.67	2.82	-0.34	0.339999999999999	6.44	-0.0800000000000001	3.31	-0.119999999999999	2.4	-1.74	-0.209999999999997	7.47	-1.18	1.51	-1.12	0.579999999999998	4.6	3.81	1.68	-4.22	0.579999999999998	-2.3	-2.74	-0.56	4.87	-6.24	1.3	1.56	-0.450000000000001	0.579999999999998	2.66999999999999	-1.78	0.789999999999997	4.86	-2.03	1.1	-1.26	7.48	0.56	0.510000000000002	1.41	1.23	0.369999999999999	1.23	1.62	2.93	1.3	-0.130000000000001	1.12	3	2.86	-0.899999999999999	2.81	1.22	-0.61	2.06	-0.570000000000001	0.840000000000001	0.569999999999999	7.48	0.579999999999998	1.62	-1.8	0.579999999999998	-2.82	-1.82	0.579999999999998	-1.36	0.580000000000002	-4.94	0.579999999999998	0.359999999999999	-0.529999999999999	1.14	3.51	2.88	0.48	0.0300000000000002	-0.0800000000000001	2.37	0.719999999999999	-0.100000000000001	0.569999999999998	3.67	2.01	2.07	-3.62	0.58	-0.660000000000002	5.37	-0.650000000000001	1.05	0.14	-3.72	1.71	3.29	-0.600000000000001	0.82	0.890000000000001	3.66	1.76	3.39	1.63	4.44	0.93	0.58	-1.71	-1.3	-2.37	-0.21	-1.99	2.67	-2.01	1.58	-1.32	4.44	-2.3	4.44	-0.890000000000001	4.03	-0.00999999999999979	-0.299999999999999	1.38	1.2	3.44	-0.739999999999998	2.28	0.58	0.58	-0.91	-0.316666666666666	1.89	1.055	-0.343	-0.894285714285713	-1.77	-0.946666666666667	0.381666666666668	1.833	-0.619999999999999	-2.38285714285714	-0.282500000000001	2.83625	0.800000000000001	0.724444444444444	0.870000000000001	2.4775	3.62	0.494285714285715	-0.98	1.82166666666667	1.5725	2.96285714285714	0.209999999999999	2.392	0.0571428571428587	2.11833333333333	1.40285714285714	0.6525	-0.678749999999999	-0.635	-0.00111111111111128	0.521764705882354	0.563076923076924	0.113333333333335	0.482500000000002	1.09071428571428	0.63125	-1.08333333333333	-0.110833333333332	0.265000000000001	0.342222222222222	0.450714285714284	1.22384615384615	0.634166666666667	1.32	1.3725	0.226666666666667	0.329000000000001	2.56	0.370000000000001	-0.166250000000002	1.96125	-1.26	-0.58	-0.101111111111111	-0.326666666666667	1.05066666666667	-2.89416666666667	3.73333333333333	1.92571428571429	0.286153846153846	0.572857142857142	0.805	-1.92181818181818	-0.0859999999999994	0.201000000000001	2.494	-2.24416666666667	-0.830000000000002	-0.38785714285715	-0.0226666666666695	-0.65	-0.0837500000000002	1.831	0.689444444444444	1.4225	1.34388888888889	-1.58875	0.525714285714283	-1.86	-1.558	-0.68125	2.69375	0.0973333333333315	-2.35166666666667	-1.30571428571429	1.734	0.0216666666666665	0.360909090909091	0.54857142857143	-0.379000000000001	-0.746	-0.18	-1.38375	1.38999999999999	0.972666666666662	-1.715	0.998750000000001	2.48375	-0.784444444444444	0.255000000000001	-1.345625	1.7609090909091	-0.158333333333335	-0.144166666666671	1.15	1.21846153846154	-0.178000000000001	0.948235294117647	0.187272727272727	1.603	0.958750000000002	-0.185624999999998	0.649999999999999	-0.411428571428573	1.63428571428571	1.15875	1.0875	-0.669999999999998	-0.236000000000001	1.022	0.17	1.01454545454545	-1.78818181818182	3.27882352941176	1.41066666666666	-0.288	0.173636363636366	-2.19222222222223	-1.56411764705882	-3.03818181818182	1.17	-0.494545454545456	0.445833333333336	0.643636363636364	0.687000000000001	0.898000000000001	-0.931000000000001	-0.123636363636365	2.73857142857143	0.668571428571427	0.396666666666667	0.575555555555555	1.12272727272727	1.50142857142857	1.652	0.997777777777777	1.12428571428571	2.4475	1.07125	0.959999999999999	-1.25181818181818	-0.35	1.25111111111111	0.868461538461538	-0.3325	0.782999999999999	-0.247	-0.286999999999999	1.9145	2.11	-1.155	1.828	0.9015	0.946	1.91230769230769	0.0587499999999999	1.04222222222222	-0.149090909090908	1.39722222222222	0.108888888888888	0.00636363636363768	0.0209090909090897	-1.31909090909091	-1.581	-0.86	0.331111111111111	-0.973846153846154	1.49285714285714	2.3875	-0.439333333333333	-0.925	-0.357777777777777	-0.237058823529413	2.31	0.175000000000002	-1.05125	1.786	-0.119473684210526	0.887	0.210909090909091	1.36833333333333	-0.374545454545455	-0.00187499999999829	0.458571428571428	5.15	4.62	5.09	2.72	-0.42	0.58	4.58	1.33	3.41	0.52	0.58	0.57	3.02	-0.199999999999999	-3.09	1.89	2.19	3.91	4.87	0.58	1.83	1.99	0.58	-1.06	1.94	5.14	3.07	4.69	-0.92	0.58	5.15	0.6	0.58	1.7	2.25	0.47	3.21	-1.18	0.58	1.15	-1.23	1.02	-2.52	0.58	-2.52	0.51	1.52	0.61	1.39	1.24	-0.22	-0.86	2.48	-1.95	0.57	-0.19	0.82	-1.36	3.26	0.150000000000002	4.96	0.82	-3.81	3.87	2.02	0.819999999999999	1.95	2.82	1.63	0.339999999999999	6.67	0.28	3.31	1.23	2.4	-1.63	0.44	7.48	-0.56	3.22	-2.79	-0.140000000000001	4.6	6.72	3.19	-4.22	0.569999999999999	-2.3	-2.74	-0.56	4.87	-6.24	1.3	0.679999999999996	1.98	0.579999999999998	-0.710000000000001	-1.78	3.21	7.48	-2.03	1.1	-1.26	0.330000000000002	0.57	-1.1	0.86	0.879999999999999	-1.63	1.23	1.47	2.93	-0.15	-0.130000000000001	-0.0600000000000009	3.92	3.18	-0.899999999999999	3.06	3.84	-1.11	2.06	0.99	-3.22	0.569999999999999	7.48	0.950000000000001	1.62	-1.8	0.58	-5.54	-0.73	0.579999999999998	2.1	-3.36	-4.94	-1.01	0.00999999999999979	-4.23	1.5	3.44	2.88	-0.16	0.28	0.519999999999999	-1.06	1.15	-0.24	1.09	0.490000000000002	-0.58	2.07	-3.62	-0.800000000000001	-0.660000000000002	1.14	-2.4	2.97	0.55	-3.72	5.31	3.29	3.32	0.82	0.890000000000001	2.06	1.76	3.39	1.63	2.69	0.930000000000001	0.59	-1.74	-1.15	-2.37	-1.02	-1.82	1.93	-1.55	1.58	-1.32	4.44	-2.09	4.44	-1.51	3.99	-0.00999999999999979	-0.299999999999999	1.76	1.2	1.9	-0.739999999999998	2.28	0.58	0.960000000000002	-0.91	-0.0525000000000002	2.1925	0.272499999999999	-0.0890000000000004	-0.560714285714285	-0.595714285714285	-0.185	1.13083333333333	1.93175	-0.142857142857144	-0.537857142857143	-0.673124999999999	2.13375	0.984285714285715	0.700555555555557	1.43285714285714	2.35675	3.71	1.83785714285714	-0.200714285714287	1.30416666666667	1.268125	1.42571428571429	0.161666666666667	1.3425	0.527857142857144	2.08083333333333	1.07071428571429	0.290625	-1.11625	1.59333333333333	-0.0749999999999993	0.688823529411767	0.620384615384616	0.764444444444445	0.1525	1.155	0.200625	0.0355555555555558	1.02333333333333	0.3825	0.670000000000002	-0.123928571428571	2.12807692307692	0.32	1.44	0.910416666666666	0.168749999999999	0.356999999999999	1.27875	0.0899999999999999	-0.0906249999999993	1.34125	-0.420625	-0.581	-0.0788888888888906	0.377222222222223	1.10266666666667	-1.55958333333333	1.50111111111111	1.51357142857143	0.256153846153845	0.885714285714286	0.824375	-1.50318181818182	0.508999999999999	-0.0585000000000004	2.2885	-2.45333333333333	-0.964545454545455	0.0746428571428552	0.352	0.695	0.16375	0.8485	-0.646666666666668	0.774375000000003	1.41277777777778	-1.50625	0.505714285714284	-0.610833333333334	-1.0085	-0.14625	3.0225	-0.24366666666667	-2.35166666666667	-0.0535714285714288	0.228000000000002	0.296666666666667	0.686818181818182	0.0632142857142863	0.0154999999999994	-0.695500000000001	0.248749999999998	-0.255625	1.79647058823529	1.09433333333333	-1.18875	0.993124999999999	1.73375	0.0566666666666666	0.930833333333332	-0.535625	1.93454545454546	-0.889166666666666	-0.180416666666666	0.947083333333333	0.953846153846154	-0.1105	0.786470588235294	0.762727272727272	0.65	0.789999999999999	-0.0874999999999986	0.344	-0.452857142857143	1.345	1.231875	1.3409375	0.883461538461539	-0.297999999999998	1.068	0.370714285714286	1.34545454545455	-0.31818181818182	3.22529411764705	0.675333333333334	0.396000000000001	0.131363636363634	-1.58777777777778	-2.71176470588235	-2.13545454545454	1.67222222222222	0.57	0.800000000000001	-0.439545454545456	0.899999999999999	0.33	-0.92	0.0972727272727276	1.46714285714286	1.01285714285714	0.356111111111112	0.658333333333333	0.904999999999999	0.718214285714286	1.509	0.317222222222222	1.08214285714286	1.225625	1.223125	1.106875	-1.21681818181818	0.834444444444445	0.796111111111109	0.259230769230768	0.0806250000000013	1.055	-0.051499999999999	-0.307499999999999	2.098	1.63083333333333	0.535833333333333	1.65933333333333	0.84	1.008	1.66538461538461	0.723125000000001	0.458333333333334	-0.0786363636363632	1.38805555555555	0.0627777777777787	1.03318181818182	1.12545454545455	-0.00409090909090892	-1.409	-0.861666666666667	0.321666666666665	-1.11076923076923	1.20142857142857	2.3875	-0.103333333333333	-0.909166666666668	0.188888888888888	-0.507941176470588	1.79	0.714500000000001	0.164375	1.782	-0.0357894736842113	1.0565	0.522272727272727	1.36055555555556	0.0577272727272717	0.202500000000001	0.403095238095236
[truncated: 103,977,561 more chars]
